# Supplementary material for: Identifying subgroups of patients using latent class analysis: should we use a single-stage or a two-stage approach? A methodological study using a cohort of patients with low back pain
Source: BMC Musculoskelet Disord. 2017 Feb 1;18:57. doi: 10.1186/s12891-017-1411-x (PMC5286735; doi:10.1186/s12891-017-1411-x)
Supplement: Additional file 6: — Components included in the consensus process to select a preferred model for the single-stage LCA approach. Model summary output from the Latent Class Analysis for all the derived models and for each of these: presentation of included variables, subgroup size, conditional probabilities and means for each subgroup, loadings and profile plots. In addition, a presentation of all profile plots at once, including a brief clinical description of the subgroups and furthermore, a more thorough preliminary description of the preferred model with seven subgroups. (XLSX 828 kb) [file 12891_2017_1411_MOESM6_ESM.xlsx]

## Sheet: Model_summary_output
Model type (size)	LL	BIC (LL)	AIC (LL)	Npar	Class Error	Seed	% change of BIC	Lowest patient subgroup size, %	Estimation Warnings (EW)	Other comments
Ordinary analysis, single-stage LCA										Additonal file 6
File name:	Q:\phd\Artikler\paper_2\data_and_dofiles\workfile_phd_paper2.txt
File size:	993555 bytes	928 records
File date:	2015-okt-06	21:28:26
Round 1
1-patient subgroup	-88294.2	177996	177000	206	0	156491
2-patient subgroup	-84992	172314	170666	341	0.02	218991	3.19215	43.8		Model selected for a fixed number of subgroups (most consistent and lowest BIC out of ten rounds) (preliminary models)
3-patient subgroup	-83795.4	170843	168543	476	0.029	507855	0.853573	29.72		Model selected based on BIC criteria (less than 1% change) (starting model)
4-patient subgroup	-83111.4	170398	167445	611	0.0351	626968	0.26079	17.57		Preferred model
5-patient subgroup	-82523.9	170145	166540	746	0.0371	1223982	0.148205	17.87
6-patient subgroup	-82088.7	170197	165939	881	0.0345	357028	-0.0306599	13.9
7-patient subgroup	-81654	170250	165340	1016	0.0264	538644	-0.0310894	8.46
8-patient subgroup	-81586	171037	165474	1151	0.0302	88818	-0.461942	0.12	Estimation warnings
9-patient subgroup	-81290.1	171367	165152	1286	0.0305	496769	-0.193325	0.12	Estimation warnings
10-patient subgroup	-81024.3	171758	164891	1421	0.0302	153812	-0.228109	0.12	Estimation warnings
11-patient subgroup	-80958.3	172549	165029	1556	0.0296	456054	-0.460191	0.12	Estimation warnings
12-patient subgroup	-80563.8	172682	164510	1691	0.0231	947113	-0.0773677	0.12
Round 2
1-patient subgroup	-88294.2	177996	177000	206	0	279106
2-patient subgroup	-84992	172314	170666	341	0.02	325981	3.19215	43.8
3-patient subgroup	-83795.4	170843	168543	476	0.029	1623563	0.853573	29.72
4-patient subgroup	-83111.4	170398	167445	611	0.0351	531822	0.26079	17.57
5-patient subgroup	-82510.5	170118	166513	746	0.036	242008	0.163966	17.82
6-patient subgroup	-82092.9	170206	165948	881	0.0345	224168	-0.0513469	10.39
7-patient subgroup	-82026.6	170996	166085	1016	0.035	774994	-0.464033	0.12
8-patient subgroup	-81337.5	170540	164977	1151	0.0318	148930	0.266477	7.89
9-patient subgroup	-81270.7	171329	165113	1286	0.0314	519580	-0.462528	0.66
10-patient subgroup	-81087.2	171884	165016	1421	0.0261	446477	-0.324242	0.12	Estimation warnings
11-patient subgroup	-80796.3	172225	164705	1556	0.0246	510321	-0.198131	0.12
12-patient subgroup	-80627.5	172810	164637	1691	0.0248	547404	-0.339593	0.12	Estimation warnings
Round 3
1-patient subgroup	-88294.2	177996	177000	206	0	1988
2-patient subgroup	-84992	172314	170666	341	0.02	64488	3.19215	43.8
3-patient subgroup	-83795.4	170843	168543	476	0.029	686622	0.853573	29.72
4-patient subgroup	-83107.7	170390	167437	611	0.0355	1165376	0.265079	16.12
5-patient subgroup	-82510.5	170118	166513	746	0.036	328074	0.159673	17.82
6-patient subgroup	-82086.5	170193	165935	881	0.034	535561	-0.0438629	13.27
7-patient subgroup	-81647.2	170237	165326	1016	0.0301	179376	-0.0256915	8.32
8-patient subgroup	-81622.7	171110	165547	1151	0.0319	214958	-0.513097	0.12	Estimation warnings
9-patient subgroup	-81279.3	171346	165131	1286	0.0288	57594	-0.137721	0.12
10-patient subgroup	-80960.1	171630	164762	1421	0.0261	461190	-0.165777	3.58
11-patient subgroup	-80829.5	172291	164771	1556	0.0269	465626	-0.385329	0.23
12-patient subgroup	-80601.5	172758	164585	1691	0.0242	1619500	-0.270736	0.01	Estimation warnings
Round 4
1-patient subgroup	-88294.2	177996	177000	206	0	130448
2-patient subgroup	-84992	172314	170666	341	0.02	2218481	3.19215	43.8
3-patient subgroup	-83795.4	170843	168543	476	0.029	593656	0.853573	29.72
4-patient subgroup	-83107.8	170391	167438	611	0.0353	1481975	0.265041	16.25
5-patient subgroup	-82509.5	170117	166511	746	0.0399	341542	0.160799	16.39
6-patient subgroup	-82093.4	170207	165949	881	0.0358	546478	-0.053006	10.02
7-patient subgroup	-81823.7	170590	165679	1016	0.0324	363901	-0.225037	6.9
8-patient subgroup	-81395.1	170655	165092	1151	0.028	1876	-0.0382882	7.59
9-patient subgroup	-81290.6	171368	165153	1286	0.0299	102923	-0.418016	0.12
10-patient subgroup	-81096.6	171903	165035	1421	0.0315	874750	-0.311925	0.01	Estimation warnings
11-patient subgroup	-80773.4	172179	164659	1556	0.0279	335017	-0.160586	0.12	Estimation warnings
12-patient subgroup	-80546.9	172649	164476	1691	0.0252	189964	-0.2727	0.12	Estimation warnings
Round 5
1-patient subgroup	-88294.2	177996	177000	206	0	142444
2-patient subgroup	-84992	172314	170666	341	0.02	1986460	3.19215	43.8
3-patient subgroup	-83795.4	170843	168543	476	0.029	624351	0.853573	29.72
4-patient subgroup	-83111.4	170398	167445	611	0.0351	557762	0.26079	17.57
5-patient subgroup	-82509.5	170117	166511	746	0.0399	492714	0.165053	16.39
6-patient subgroup	-82086.5	170193	165935	881	0.034	558471	-0.0449525	13.27
7-patient subgroup	-81706.4	170355	165445	1016	0.0327	408741	-0.0953356	10.84
8-patient subgroup	-81571.1	171007	165444	1151	0.0292	1637731	-0.382606	0.12
9-patient subgroup	-81139.3	171066	164851	1286	0.0295	360913	-0.0343622	4.52
10-patient subgroup	-81017.5	171745	164877	1421	0.0257	235468	-0.396926	0.12	Estimation warnings
11-patient subgroup	-80778.2	172189	164668	1556	0.0248	541933	-0.258386	0.12
12-patient subgroup	-80541.5	172638	164465	1691	0.026	416033	-0.260754	0.22
Round 6
1-patient subgroup	-88294.2	177996	177000	206	0	546309
2-patient subgroup	-84992	172314	170666	341	0.02	228401	3.19215	43.8
3-patient subgroup	-83795.4	170843	168543	476	0.029	1996090	0.853573	29.72
4-patient subgroup	-83107.8	170391	167438	611	0.0353	87336	0.265041	16.25
5-patient subgroup	-82509.7	170117	166511	746	0.0398	116305	0.160564	17.43
6-patient subgroup	-82087.6	170195	165937	881	0.0384	234012	-0.0459342	13.05
7-patient subgroup	-81690	170322	165412	1016	0.0346	519830	-0.0748167	7.61
8-patient subgroup	-81574.5	171014	165451	1151	0.0323	95281	-0.405932	0.12	Estimation warnings
9-patient subgroup	-81106.6	171000	164785	1286	0.0289	429170	0.00779563	7.88
10-patient subgroup	-80981.3	171672	164805	1421	0.0319	451181	-0.392922	5.77
11-patient subgroup	-80735	172102	164582	1556	0.0282	483119	-0.250328	0.12
12-patient subgroup	-80494.1	172543	164370	1691	0.0234	353537	-0.256109	0.12
Round 7
1-patient subgroup	-88294.2	177996	177000	206	0	185790
2-patient subgroup	-84992	172314	170666	341	0.02	228693	3.19215	43.8
3-patient subgroup	-83795.4	170843	168543	476	0.029	212896	0.853573	29.72
4-patient subgroup	-83107.8	170391	167438	611	0.0353	536568	0.265041	16.25
5-patient subgroup	-82539.1	170176	166570	746	0.0358	279983	0.126113	14.91
6-patient subgroup	-82078.4	170177	165919	881	0.0384	167577	-0.00067019	12.95
7-patient subgroup	-81756.3	170455	165545	1016	0.0341	420837	-0.163472	9.48	Estimation warnings
8-patient subgroup	-81612.2	171089	165526	1151	0.0334	418921	-0.372138	0.12	Estimation warnings
9-patient subgroup	-81342.1	171471	165256	1286	0.0294	286190	-0.223331	0.12	Estimation warnings
10-patient subgroup	-81083.7	171877	165009	1421	0.028	47853	-0.236582	0.12
11-patient subgroup	-80766.6	172165	164645	1556	0.0223	135755	-0.167747	0.23
12-patient subgroup	-80603.2	172761	164588	1691	0.0234	345614	-0.345986	0.12
Round 8
1-patient subgroup	-88294.2	177996	177000	206	0	329134
2-patient subgroup	-84992	172314	170666	341	0.02	407259	3.19215	43.8
3-patient subgroup	-83795.4	170843	168543	476	0.029	430824	0.853573	29.72
4-patient subgroup	-83109.9	170395	167442	611	0.037	272358	0.262505	18.61
5-patient subgroup	-82509.5	170117	166511	746	0.0399	751412	0.163337	16.39
6-patient subgroup	-82077	170174	165916	881	0.0363	281155	-0.0337294	12.2
7-patient subgroup	-81672.7	170288	165377	1016	0.0327	471530	-0.0669089	8.28
8-patient subgroup	-81374.4	170614	165051	1151	0.0318	461326	-0.19139	7.2
9-patient subgroup	-81698.2	172184	165968	1286	0.0457	1463157	-0.920159	0.01	Estimation warnings
10-patient subgroup	-80970.8	171651	164784	1421	0.0272	254369	0.309083	0.12	Estimation warnings
11-patient subgroup	-80734.2	172101	164580	1556	0.0277	169395	-0.261647	0.55
12-patient subgroup	-80492.2	172539	164366	1691	0.0223	258538	-0.254798	0.12	Estimation warnings
Round 9
1-patient subgroup	-88294.2	177996	177000	206	0	367104
2-patient subgroup	-84992	172314	170666	341	0.02	60202	3.19215	43.8
3-patient subgroup	-83795.4	170843	168543	476	0.029	1632798	0.853573	29.72
4-patient subgroup	-83107.7	170390	167437	611	0.0355	489597	0.265079	16.12
5-patient subgroup	-82510	170118	166512	746	0.0385	408134	0.160174	17.11
6-patient subgroup	-82086.5	170193	165935	881	0.034	277604	-0.0443653	13.27
7-patient subgroup	-82033	171008	166098	1016	0.0346	124296	-0.479092	0.12
8-patient subgroup	-81347.6	170560	164997	1151	0.029	512242	0.262168	8.03
9-patient subgroup	-81066.3	170920	164705	1286	0.0305	300748	-0.210934	5.95
10-patient subgroup	-81083.9	171878	165010	1421	0.0274	254572	-0.560367	0.12	Estimation warning
11-patient subgroup	-80759.1	172150	164630	1556	0.0236	158234	-0.158736	0.12
12-patient subgroup	-80615.5	172786	164613	1691	0.0223	911584	-0.369037	0.01	Estimation warning
Round 10
1-patient subgroup	-88294.2	177996	177000	206	0	239047
2-patient subgroup	-84992	172314	170666	341	0.02	332797	3.19215	43.8
3-patient subgroup	-83795.4	170843	168543	476	0.029	136192	0.853573	29.72
4-patient subgroup	-83107.7	170390	167437	611	0.0355	433067	0.265079	16.12
5-patient subgroup	-82509.7	170117	166511	746	0.0364	295699	0.160621	17.89
6-patient subgroup	-82068.9	170158	165900	881	0.0315	324816	-0.0241193	8.56
7-patient subgroup	-81689.2	170321	165410	1016	0.0311	110942	-0.0957712	11.74
8-patient subgroup	-81378.1	170621	165058	1151	0.0289	234680	-0.176279	7.67
9-patient subgroup	-81359.6	171506	165291	1286	0.0306	228026	-0.518964	0.12	Estimation warning
10-patient subgroup	-81025.8	171761	164894	1421	0.0257	374521	-0.148598	0.12
11-patient subgroup	-80760.6	172153	164633	1556	0.0252	287366	-0.228282	0.23
12-patient subgroup	-80554.8	172664	164492	1691	0.0245	116885	-0.296722	0.12

## Sheet: 2PS
2 patient subgroups, single stage LCA
"Domain"	Subgroup size, probability, mean, s.e.						"Domain"	Loadings					Profile plot
		Patient subgroup 1	s.e.	Patient subgroup 2	s.e.			Variables	Clusters	R²					Patient subgroup 1	Patient subgroup 2		Mean-scores (used for rescaling)
	Patient subgroup Size	0.562	0.0177	0.438	0.0177		Psychology domain	obeh0	0.0954	0.0091			obeh0 (0-10)	Treatment not essential (0-10)	0.2785	0.3411		obeh0, mean	2.785	3.411	Range:0-10=fully agree
	Variables							rm150	0.372	0.1384			rm150 (0,1)	Sleep less well	0.7422	0.3722
Psychology domain	obeh0							mdi9	0.3333	0.1111			mdi9 (0-5)	Had trouble sleeping at night (0-5)	0.36362	0.17088		mdi9, mean	1.8181	0.8544	Range: 0-5=all the time
	Mean	2.785	0.147	3.411	0.1626			okon0	0.2955	0.0873			okon0 (0-10)	Able to decrease pain (0-10)	0.47563	0.33146		okon0, mean	4.7563	3.3146	Range:0-10= not at all
	rm150							fabq110	0.25	0.0625			fabq110 (0-6)	Work might harm back (0-6)	0.464233	0.28435		fabq110, mean	2.7854	1.7061	Range:0-6=agree
	0	0.2578	0.0199	0.6278	0.025			fabq120	0.4633	0.2146			fabq120 (0-6)	Should not do normal work with present pain (0-6)	0.48915	0.151683		fabq120, mean	2.9349	0.9101	Range:0-6=agree
	1	0.7422	0.0199	0.3722	0.025			fabq140	0.5213	0.2718			fabq140 (0-6)	Cannot work till pain is treated (0-6)	0.488633	0.0946667		fabq140, mean	2.9318	0.568	Range: 0-6=agree
	mdi9							okom0	0.0658	0.0043			oens0(0,1)	Feel socially isolated	0.3108	0.2114
	0	0.2217	0.0159	0.4504	0.0219			oens0	0.1115	0.0124			start80 (0,1)	Not enjoyed things used to enjoy	0.5473	0.2141
	1	0.3256	0.0157	0.3794	0.017			start60	0.281	0.079			okom0 (0,1)	Negative recovery belief	0.3047	0.2452
	2	0.1219	0.0118	0.0814	0.0087			rm210	0.1694	0.0287			start60 (0,1)	Worrying thoughts a lot of the time	0.3509	0.1076
	3	0.1309	0.0133	0.0502	0.007			start80	0.3372	0.1137			mdi2 (0-2)	Lost interest in daily activities (0-2)	0.47425	0.22585		mdi2, mean	0.9485	0.4517	Range:0-2=slightly-all the time
	4	0.1436	0.0146	0.0315	0.0059			rm170	0.3379	0.1142			mdi8 (0-2)	Felt restless/subdued/slowed down (0-2)	0.5846	0.3414		mdi8, mean	1.1692	0.6828	Range:0-2=slightly-all the time
	5	0.0563	0.0097	0.0071	0.002			mdi2	0.3258	0.1062			mdi5 (0-2)	Had a bad conscience (0-2)	0.38455	0.1687		mdi5, mean	0.7691	0.3374	Range:0-2=slightly-all the time
	Mean	1.8181	0.0691	0.8544	0.0542			mdi8	0.3247	0.1054			mdi1 (0-2)	Felt low in spirits/sad (0-2)	0.3952	0.1997		mdi1, mean	0.7904	0.3994	Range:0-2=slightly-all the time
	okon0							mdi5	0.2845	0.0809			mdi3 (0-5)	Felt lacking in energy and strength (0-5)	0.37788	0.18334		mdi3, mean	1.8894	0.9167	Range: 0-5=all the time
	Mean	4.7563	0.1067	3.3146	0.1162			mdi1	0.2896	0.0838			mdi4 (0-2)	Felt less self-confident (0-2)	0.2975	0.10745		mdi4, mean	0.595	0.2149	Range:0-2=slightly-all the time
	fabq110							mdi3	0.3627	0.1316			mdi7 (0-2)	Had difficulty in concentrating (0-2)	0.3026	0.10635		mdi7, mean	0.6052	0.2127	Range:0-2=slightly-all the time
	0	0.2659	0.0194	0.4613	0.024			mdi4	0.2797	0.0783			mdi10 (0-2)	Have suffered from reduced/ increased appetite (0-2)	0.3133	0.0902		mdi10, mean	0.6266	0.1804	Range:0-2=slightly-all the time
	1	0.0812	0.0092	0.11	0.012			mdi7	0.2932	0.086			rm170 (0,1)	More irritable with people than usual	0.5052	0.178
	2	0.0616	0.0084	0.0652	0.0088			mdi10	0.3175	0.1008			rm210(0,1)	Rubbing/holding areas that hurt/ are uncomfortable	0.5195	0.3498
	3	0.1994	0.0148	0.1647	0.013			start50	0.2648	0.0701			start50 (0,1)	Not safe to be physically active	0.2619	0.0599
	4	0.1258	0.013	0.0812	0.0093			start70	0.1358	0.0184			start70 (0,1)	Terrible back pain, will never get better	0.0958	0.0278
	5	0.117	0.0133	0.059	0.0081			rm230	0.1542	0.0238			rm230 (0,1)	Often express concern	0.1933	0.0838
	6	0.1491	0.0155	0.0587	0.0089			fabq30	0.1707	0.0291			fabq30 (0-6)	Physical activity might harm back (0-6)	0.445283	0.338683		fabq30, mean	2.6717	2.0321	Range: 0-6=agree
	Mean	2.7854	0.1052	1.7061	0.1045			fabq40	0.169	0.0286			fabq40 (0-6)	Should not do physical activity which (might) make pain worse (0-6)	0.69045	0.57945		fabq40, mean	4.1427	3.4767	Range: 0-6=agree
	fabq120
	0	0.2465	0.0193	0.6415	0.0233
	1	0.0817	0.009	0.1249	0.013		Pain domain								Patient subgroup 1	Patient subgroup 2
	2	0.0583	0.0085	0.0524	0.0077			tlep0	0.0323	0.001			tlep0 (1-3)	Previous LBP episodes (0-2)	0.67235	0.6483		tlep0,mean	2.3447	2.2966		Range: 1-3=more than 3 episodes
	3	0.2016	0.0164	0.1063	0.0109			dlva0	0.144	0.0207			dlva0 (1-4)	Duration of LBP (1-4)	0.2009	0.306667		dlva0, mean	1.6027	1.92		Range: 1-4=more than 3 mths
	4	0.1028	0.013	0.0318	0.0053			tlda0	0.046	0.0021			tlda0 (1,2)	More than 30 days of LBP last year	0.2376	0.278
	5	0.134	0.0153	0.0244	0.0047			vasl0	0.414	0.1714			vasl0 (0-10)	LBP intensity (0-10)	0.72682	0.55471		vasl0,mean	7.2682	5.5471
	6	0.1751	0.0176	0.0187	0.0042			rm110	0.3844	0.1478			rm110 (0,1)	Back/leg painful almost all the time	0.8244	0.4584
	Mean	2.9349	0.1077	0.9101	0.0813			start90	0.4646	0.2159			start90 (0,1)	Very-extremely bothersome BP	0.8694	0.4317
	fabq140							domin_bp	0.0102	0.0001			domin_bp (0,1)	LBP not dominating	0.0841	0.0785
	0	0.2734	0.0204	0.7369	0.0216			vasb0	0.1802	0.0325			vasb0 (0-2)	Leg pain intensity (0-2)	0.47725	0.3323		vasb0, mean	0.9545	0.6646
	1	0.0873	0.0095	0.1214	0.0126			start10	0.1649	0.0272			start10 (0,1)	Pain has spread down into leg(s)	0.4976	0.3333
	2	0.0768	0.0102	0.0551	0.0077			pain_dis	0.0808	0.0065			pain_dis_BP (0)	Pain dist: Not only LBP (0)	0.345	0.2634	Reverse-scored
	3	0.12	0.0138	0.0443	0.0068								pain_dis_BP+one leg (1)	Pain distribution: LBP + pain in one leg (1)	0.2738	0.2096
	4	0.1021	0.0136	0.0194	0.004								pain_dis_BP+two legs (2)	Pain distribution: LBP + pain in both legs (2)	0.0578	0.0237
	5	0.1199	0.015	0.0118	0.003								pain_dis_only leg pain (3)	Pain distribution: Only leg pain (3)	0.0134	0.0301
	6	0.2205	0.0196	0.0112	0.0033			start20	0.0434	0.0019			start20 (0,1)	Shoulder/neck pain	0.4961	0.4524
	Mean	2.9318	0.1152	0.568	0.0668			paraspin_debut	0.0129	0.0002			paraspin_debut (0,1)	No paraspinal pain onset	0.389	0.3763
	okom0							fabq10	0.0909	0.0083			fabq10 (0-6)	Pain caused by physical activity (0-6)	0.57635	0.513733		fabq10, mean	3.4581	3.0824		Range:0-6=completely agree
	0	0.6953	0.0206	0.7548	0.022			fabq20	0.2822	0.0796			fabq20 (0-6)	Physical activity makes worse (0-6)	0.64695	0.460433		fabq20, mean	3.8817	2.7626		Range:0-6=completely agree
	1	0.3047	0.0206	0.2452	0.022
	oens0
	0	0.6892	0.0207	0.7886	0.0208		Activity domain								Patient subgroup 1	Patient subgroup 2
	1	0.3108	0.0207	0.2114	0.0208			facetwalk	0.1113	0.0124			facetwalk (0,1)	Best activity is not to walk	0.4039	0.2965	Reverse-scored
	start60							rm80	0.3743	0.1401			rm80 (0,1)	Only stand for short periods of time	0.4176	0.0824
	0	0.6491	0.0216	0.8924	0.0158			rm140	0.5402	0.2918			rm140 (0,1)	Only walk short distances	0.6243	0.0929
	1	0.3509	0.0216	0.1076	0.0158			start30	0.3994	0.1595			start30 (0,1)	Only walked short distances	0.4952	0.1169
	rm210							rm50	0.459	0.2107			rm50 (0,1)	Use handrail to get upstairs	0.6752	0.2133
	0	0.4805	0.0225	0.6502	0.0243			rm60	0.4871	0.2373			rm60 (0,1)	Hold on to something to get out of an easy chair	0.7861	0.3006
	1	0.5195	0.0225	0.3498	0.0243			rm100	0.5203	0.2708			rm100 (0,1)	Difficult to get out of a chair	0.8468	0.3388
	start80							rm120	0.421	0.1772			rm120 (0,1)	Difficult to turn over in bed	0.8113	0.4021
	0	0.4527	0.0227	0.7859	0.0209			rm90	0.3718	0.1382			rm90 (0,1)	Try not to bend or kneel down	0.8184	0.4643
	1	0.5473	0.0227	0.2141	0.0209			start40	0.34	0.1156			start40 (0,1)	Dressed more slowly last two weeks	0.7858	0.4572
	rm170							rm70	0.4536	0.2058			rm70 (0,1)	Get dressed more slowly	0.868	0.442
	0	0.4948	0.0226	0.822	0.0197			rm130	0.4095	0.1677			rm130 (0,1)	Trouble putting on socks	0.8448	0.4584
	1	0.5052	0.0226	0.178	0.0197			rm30	0.5303	0.2812			rm30 (0,1)	Walk more slowly	0.885	0.3801
	mdi2							rm180	0.5292	0.2801			rm180 (0,1)	Go upstairs more slowly	0.8552	0.3401
	0	0.3252	0.0202	0.6259	0.0234			rm160	0.437	0.191			rm160 (0,1)	Avoid heavy job around the house	0.9283	0.5545
	1	0.4012	0.0179	0.2965	0.0168			rm220	0.5289	0.2797			rm220 (0,1)	Do less daily work around the house	0.867	0.3563
	2	0.2736	0.0189	0.0776	0.0112			rm40	0.3953	0.1562			rm40 (0,1)	Not doing usual jobs around the house	0.7047	0.3071
	Mean	0.9485	0.0348	0.4517	0.0326			fabq50	0.3361	0.1129			fabq50 (0-6)	Cannot do physical activity which (might) make pain worse (0-6)	0.606383	0.379917		fabq50, mean	3.6383	2.2795
	mdi8							fabq130	0.4993	0.2493			fabq130 (0-2)	Cannot work with present pain (0-2)	0.51255	0.0646		fabq130, mean	1.0251	0.1292
	0	0.1854	0.016	0.4448	0.0235			facetsit	0.0274	0.0008			facetsit (0,1)	Best posture to sit	0.2331	0.2101
	1	0.46	0.0172	0.4276	0.0174			rm190	0.2109	0.0445			rm190 (0,1)	Stay in bed most of the time	0.1062	0.0041
	2	0.3546	0.0201	0.1276	0.0145			rm20	0.208	0.0433			rm20 (0,1)	Change position frequently	0.9327	0.7922
	Mean	1.1692	0.0321	0.6828	0.035
	mdi5
	0	0.4656	0.0216	0.7304	0.0214		Participation domain								Patient subgroup 1	Patient subgroup 2
	1	0.2998	0.017	0.2018	0.0145			dlsy0	0.2927	0.0857			dlsy0 (0-2)	Days with sick leave last month (0-2)	0.18635	0.0434		dlsy0,mean	0.3727	0.0868
	2	0.2346	0.018	0.0678	0.0107			rm200	0.4356	0.1897			rm200 (0,1)	Decreased sexual activity	0.541	0.1204
	Mean	0.7691	0.036	0.3374	0.0306			rm10	0.4196	0.1761			rm10 (0,1)	Stay home most of the time	0.3654	0.0188
	mdi1							fabq90	0.2214	0.049			fabq90 (0-2)	Work is too heavy (0-2)	0.2632	0.09965		fabq90, mean	0.5264	0.1993
	0	0.3674	0.0209	0.6412	0.0234			fabq100	0.2522	0.0636			fabq100 (0-2)	Work makes/would make pain worse (0-2)	0.46195	0.2415		fabq100, mean	0.9239	0.483
	1	0.4748	0.0193	0.3182	0.019			fabq70	0.2783	0.0775			fabq70 (0-2)	Work-aggravated pain (0-2)	0.50545	0.2617		fabq70, mean	1.0109	0.5234
	2	0.1578	0.0152	0.0406	0.0072			fabq60	0.1861	0.0346			fabq60 (0-2)	Pain caused by work/accident at work (0-2)	0.3748	0.21625		fabq60, mean	0.7496	0.4325
	Mean	0.7904	0.031	0.3994	0.029			bfbe0	0.1527	0.0233			bfbe0 (1-4)	Physical work load (1-4)	0.514667	0.4051		bfbe0, mean	2.544	2.2153
	mdi3
	0	0.1397	0.0125	0.3447	0.0208
	1	0.4006	0.017	0.5025	0.0181		Physical impairment domain								Patient subgroup 1	Patient subgroup 2
	2	0.1198	0.0118	0.0764	0.0084			romflex	0.1836	0.0337			romflex - 0	No pain on flexion (AROM) (0)	0.2324	0.4444
	3	0.1448	0.0142	0.047	0.0069								romflex -1	Back pain on flexion (AROM) (1)	0.6664	0.509
	4	0.1607	0.0155	0.0265	0.0055								romflex -2	Leg pain on flexion (AROM) (2)	0.1012	0.0465
	5	0.0344	0.0078	0.0029	0.001								romext -0	No pain on extension (AROM) (0)	0.2968	0.4115
	Mean	1.8894	0.0641	0.9167	0.0483			romext	0.1024	0.0105			romext -1	Back pain on extension (AROM) (1)	0.6515	0.5661
	mdi4												romext -2	Leg pain on extension (AROM) (2)	0.0517	0.0224
	0	0.5657	0.0217	0.818	0.0187			romsideglr	0.1044	0.0109			romsideglr - 0	No pain on sideglide, right (AROM) (0)	0.4851	0.5997
	1	0.2736	0.0176	0.149	0.0138								romsideglr - 1	Back pain on sideglide, right (AROM) (1)	0.4776	0.3786
	2	0.1607	0.0157	0.033	0.007								romsideglr - 2	Leg pain on sideglide, right (AROM) (2)	0.0373	0.0217
	Mean	0.595	0.0335	0.2149	0.0247			romsidegll	0.0766	0.0059			romsidegll - 0	No pain on sideglide, left (AROM) (0)	0.5069	0.5961
	mdi7												romsidegll - 1	Back pain on sideglide, left (AROM) (1)	0.4421	0.3791
	0	0.5471	0.0219	0.8152	0.0191								romsidegll - 2	Leg pain on sideglide, left (AROM) (2)	0.051	0.0248
	1	0.3006	0.0183	0.157	0.0146			romrotr	0.1385	0.0192			romrotr - 0	No pain on right rotation (AROM) (0)	0.693	0.819
	2	0.1523	0.0153	0.0279	0.0062								romrotr - 1	Back pain on right rotation (AROM) (1)	0.2879	0.1695
	Mean	0.6052	0.0329	0.2127	0.0243								romrotr - 2	Leg pain on right rotation (AROM) (2)	0.019	0.0115
	mdi10							romrotl	0.2015	0.0406			romrotl - 0	No pain on left rotation (AROM) (0)	0.6522	0.8454
	0	0.5643	0.0218	0.85	0.0177								romrotl - 1	Back pain on left rotation (AROM) (1)	0.3171	0.1517
	1	0.2447	0.0171	0.1197	0.0124								romrotl - 2	Leg pain on left rotation (AROM) (2)	0.0307	0.003
	2	0.1909	0.0169	0.0303	0.007			mdtreduce	0.0153	0.0002			mdtreduce	Reducible disc (diagnosis)	0.2264	0.2394
	Mean	0.6266	0.0351	0.1804	0.0239			mdtpartlyreduce	0.1066	0.0114			mdtpartlyreduce	Partly reducibel disc (diagnosis)	0.2812	0.1893
	start50							mdtnonreduce	0.0758	0.0058			mdtnonreduce	Non-reducible disc (diagnosis)	0.0731	0.0375
	0	0.7381	0.0199	0.9401	0.0121			mdtdysfunc	0.1283	0.0165			mdtdysfunc	Dysfunktion syndrome (diagnosis)	0.0666	0.1445
	1	0.2619	0.0199	0.0599	0.0121			herndiscr	0.1105	0.0122			herndiscr	Indication of herniated disc, right	0.0829	0.0301
	start70							herndiscl	0.0943	0.0089			herndiscl	Indication of herniated disc, left	0.08	0.0348
	0	0.9042	0.0131	0.9722	0.0083			affstrength	0.075	0.0056			affstrength	Affected muscular strength	0.0478	0.0198
	1	0.0958	0.0131	0.0278	0.0083			affsens	0.0039	0			affsens	Affected sensibility	0.0552	0.057
	rm230							affdtr	0.0805	0.0065			affdtr	Affected deep tendon reflexes	0.0942	0.0514
	0	0.8067	0.0177	0.9162	0.0142			sisep_comb	0.077	0.0059			sisep_comb	SI-joint: Separation test	0.1275	0.0796
	1	0.1933	0.0177	0.0838	0.0142			siP4_comb	0.0853	0.0073			siP4_comb	SI-joint: Thigh thrust	0.2889	0.2139
	fabq30							sigaens_comb	0.1064	0.0113			sigaens_comb	SI-joint: Gaenslens	0.249	0.1615
	0	0.2014	0.016	0.3146	0.021			sicompres_comb	0.1132	0.0128			sicompres_comb	SI-joint: Compression test	0.2035	0.1185
	1	0.0986	0.0098	0.1273	0.0122			sithrust_comb	0.0419	0.0018			sithrust_comb	SI-joint: Sacral thrust	0.3542	0.3143
	2	0.0777	0.0088	0.083	0.0094			facetextrot	0.0412	0.0017			facetextrot	Pain on extension/rotation	0.4349	0.4763
	3	0.353	0.0167	0.3118	0.0161			triggerpoint	0.0339	0.0012			triggerpoint	Trigger point	0.2716	0.2417
	4	0.0833	0.01	0.0609	0.0078			musclepalp	0.0253	0.0006			musclepalp	Painful muscle palpation	0.5917	0.5665
	5	0.0903	0.0109	0.0546	0.0076			musclegroup_palp	0.0578	0.0033			musclegroup_palp - 0	Painful back muscles (1)	0.3178	0.3857
	6	0.0956	0.0117	0.0478	0.0076								musclegroup_palp - 1	Painful buttock and leg muscles (2)	0.3934	0.391
	Mean	2.6717	0.0848	2.0321	0.0918								musclegroup_palp - 2	Painful back and leg muscles (3)	0.2887	0.2232
	fabq40							post_latshift	0.1498	0.0224			post_latshift	Acute lateral shift	0.1438	0.0518
	0	0.0667	0.009	0.1305	0.0149			post_flexdef	0.1403	0.0197			post_flexdef	Acute flexion deformity	0.0747	0.0142
	1	0.0452	0.0067	0.0742	0.0104
	2	0.0535	0.0072	0.0737	0.0097
	3	0.2148	0.0138	0.2481	0.0154										Patient subgroup 1	Patient subgroup 2
	4	0.0858	0.0094	0.0831	0.0092		Contextual factors	age	0.0428	0.0018			age	Age (18-66 years)	0.53935	0.518616		age, mean	43.7313	42.7321	Range: 17,74-65,93
	5	0.2014	0.0143	0.1636	0.0126			bsex0	0.0871	0.0076			bsex0	Sex (males)	0.5113	0.5986	1=male
	6	0.3326	0.0189	0.2267	0.0177			bhoej0	0.0931	0.0087			bhoej0	Height (153-201 cm)	0.466517	0.501471		bhoej0, mean	175.393	177.071	Range: 153-201
	Mean	4.1427	0.0835	3.4767	0.104			bmi	0.1411	0.0199			bmi	BMI (18-59)	0.211958	0.180384		bmi, mean	26.8066	25.5007	Range: 18,04-59,4
Pain domain	tlep0							barb0	0.0357	0.0013			barb0	Work: Self-employed (0)	0.0908	0.1295
	1	0.1554	0.0148	0.1746	0.0172									Work: Full-time (1)	0.598	0.6081
	2	0.3444	0.0164	0.3542	0.0169									Work: Part-time (2)	0.1236	0.1255
	3	0.5002	0.0214	0.4712	0.0238									Work: Student (3)	0.0483	0.061
	Mean	2.3447	0.033	2.2966	0.038									Work: Unemployed (4)	0.0459	0.0368
	dlva0													Work: Early retirement/retired (5)	0.0431	0.0154
	1	0.682	0.0199	0.5586	0.0237									Work: Health-related retirement (6)	0.0274	0.0053
	2	0.1312	0.0111	0.1401	0.0118									Work: Other (7)	0.0229	0.0185
	3	0.089	0.0096	0.1238	0.0127			nootherdisease	0.1048	0.011			nootherdisease	Other chronic disease	0.4154	0.3134	Reverse-scored, 1=other chronic disease
	4	0.0978	0.012	0.1774	0.0178			heartdisease	0.0308	0.001			heartdisease	Heart disease	0.0938	0.0764
	Mean	1.6027	0.0455	1.92	0.0599			asthma	0.0373	0.0014			asthma	Asthma	0.0647	0.0843
	tlda0							psychdisease	0.0892	0.008			psychdisease	Psychological disease	0.0501	0.0168
	1	0.7624	0.0195	0.722	0.0229			musculoskeldisease	0.0956	0.0091			musculoskeldisease	Musculoskeletal disease	0.1446	0.0826
	2	0.2376	0.0195	0.278	0.0229			otherchronicdisease	0.0602	0.0036			otherchronicdisease	Another chronic disease	0.1494	0.1084
	vasl0							bfor0	0.0964	0.0093			bfor0	No health insurance	0.5994	0.503	reverse-scored (1=no health insurance)
	Mean	7.2682	0.0758	5.5471	0.1092			budd0	0.1355	0.0184			budd0	Lowest educational level (1-5)	0.4861	0.40195	reverse-scored (5=lowest educational level=no qualification)	budd0, mean	3.0556	3.3922
	rm110							htil0	0.4021	0.1617			htil0	Self-rated general health (5-100)	0.417441	0.242846	reverse-scored (100=worst imaginable state)	htil, mean	60.3431	76.9296
	0	0.1756	0.0175	0.5416	0.0254			bryg0	0.1736	0.0302			bryg0	Smoking status (0-2)	0.3653	0.22755	reverse-scored (2=smoker)	bryg0, mean	2.2694	2.5449	Range: 1-3
	1	0.8244	0.0175	0.4584	0.0254			fabq80	0.0675	0.0046			fabq80	Claim for compensation (0-2)	0.0635	0.0357		fabq80, mean	0.127	0.0714
	start90
	0	0.1306	0.0154	0.5683	0.0255
	1	0.8694	0.0154	0.4317	0.0255
	domin_bp
	0	0.9159	0.0124	0.9215	0.0136
	1	0.0841	0.0124	0.0785	0.0136
	vasb0
	0	0.3494	0.0207	0.5094	0.0242
	1	0.3466	0.0165	0.3166	0.016
	2	0.3039	0.0198	0.174	0.0175
	Mean	0.9545	0.037	0.6646	0.039
	start10
	0	0.5024	0.0225	0.6667	0.0241
	1	0.4976	0.0225	0.3333	0.0241
	pain_dis
	0	0.655	0.0214	0.7366	0.0225
	1	0.2738	0.0201	0.2096	0.0208
	2	0.0578	0.0105	0.0237	0.0078
	3	0.0134	0.0052	0.0301	0.0086
	start20
	0	0.5039	0.0225	0.5476	0.0254
	1	0.4961	0.0225	0.4524	0.0254
	paraspin_debut
	0	0.611	0.0235	0.6237	0.0263
	1	0.389	0.0235	0.3763	0.0263
	fabq10
	0	0.1423	0.0136	0.1908	0.0172
	1	0.068	0.0084	0.0833	0.0102
	2	0.0438	0.0067	0.0491	0.0075
	3	0.2729	0.0148	0.2796	0.015
	4	0.1108	0.0106	0.1038	0.0101
	5	0.1326	0.012	0.1136	0.0109
	6	0.2297	0.0166	0.1799	0.0159
	Mean	3.4581	0.0911	3.0824	0.1051
	fabq20
	0	0.0676	0.0089	0.1853	0.0174
	1	0.0609	0.0076	0.1234	0.0134
	2	0.0907	0.0092	0.1358	0.0129
	3	0.1721	0.0125	0.1904	0.0135
	4	0.1742	0.0132	0.1424	0.0114
	5	0.1805	0.0144	0.1091	0.0104
	6	0.254	0.0177	0.1135	0.0123
	Mean	3.8817	0.0836	2.7626	0.1003
Activity domain	facetwalk
	0	0.4039	0.0236	0.2965	0.0249
	1	0.5961	0.0236	0.7035	0.0249
	rm80
	0	0.5824	0.0222	0.9176	0.0142
	1	0.4176	0.0222	0.0824	0.0142
	rm140
	0	0.3757	0.022	0.9071	0.016
	1	0.6243	0.022	0.0929	0.016
	start30
	0	0.5048	0.0227	0.8831	0.0172
	1	0.4952	0.0227	0.1169	0.0172
	rm50
	0	0.3248	0.0213	0.7867	0.0214
	1	0.6752	0.0213	0.2133	0.0214
	rm60
	0	0.2139	0.0188	0.6994	0.0241
	1	0.7861	0.0188	0.3006	0.0241
	rm100
	0	0.1532	0.0164	0.6612	0.0249
	1	0.8468	0.0164	0.3388	0.0249
	rm120
	0	0.1887	0.0179	0.5979	0.0253
	1	0.8113	0.0179	0.4021	0.0253
	rm90
	0	0.1816	0.0178	0.5357	0.0254
	1	0.8184	0.0178	0.4643	0.0254
	start40
	0	0.2142	0.0186	0.5428	0.0256
	1	0.7858	0.0186	0.4572	0.0256
	rm70
	0	0.132	0.0156	0.558	0.0256
	1	0.868	0.0156	0.442	0.0256
	rm130
	0	0.1552	0.0165	0.5416	0.0258
	1	0.8448	0.0165	0.4584	0.0258
	rm30
	0	0.115	0.0148	0.6199	0.0252
	1	0.885	0.0148	0.3801	0.0252
	rm180
	0	0.1448	0.0162	0.6599	0.0247
	1	0.8552	0.0162	0.3401	0.0247
	rm160
	0	0.0717	0.0118	0.4455	0.0255
	1	0.9283	0.0118	0.5545	0.0255
	rm220
	0	0.133	0.0156	0.6437	0.025
	1	0.867	0.0156	0.3563	0.025
	rm40
	0	0.2953	0.0207	0.6929	0.024
	1	0.7047	0.0207	0.3071	0.024
	fabq50
	0	0.084	0.0099	0.2467	0.0196
	1	0.0745	0.0083	0.1519	0.0147
	2	0.0993	0.0096	0.1407	0.0129
	3	0.2309	0.0143	0.2273	0.0143
	4	0.1156	0.0116	0.079	0.0085
	5	0.1643	0.0144	0.078	0.0088
	6	0.2314	0.0175	0.0764	0.0099
	Mean	3.6383	0.0862	2.2795	0.0969
	fabq130
	0	0.4394	0.0242	0.9142	0.0149
	1	0.0961	0.0122	0.0424	0.0065
	2	0.4645	0.0241	0.0434	0.0105
	Mean	1.0251	0.0467	0.1292	0.0249
	facetsit
	0	0.7669	0.0202	0.7899	0.0219
	1	0.2331	0.0202	0.2101	0.0219
	rm190
	0	0.8938	0.0137	0.9959	0.0037
	1	0.1062	0.0137	0.0041	0.0037
	rm20
	0	0.0673	0.0112	0.2078	0.0205
	1	0.9327	0.0112	0.7922	0.0205
Participation domain	dlsy0
	0	0.6687	0.0217	0.9156	0.0145
	1	0.2899	0.0206	0.082	0.0137
	2	0.0414	0.0089	0.0024	0.001
	Mean	0.3727	0.0259	0.0868	0.0154
	rm200
	0	0.459	0.0227	0.8796	0.0177
	1	0.541	0.0227	0.1204	0.0177
	rm10
	0	0.6346	0.0218	0.9812	0.0074
	1	0.3654	0.0218	0.0188	0.0074
	fabq90
	0	0.688	0.0221	0.8694	0.0177
	1	0.0976	0.0117	0.062	0.0083
	2	0.2144	0.0194	0.0686	0.0129
	Mean	0.5264	0.0398	0.1993	0.0298
	fabq100
	0	0.4432	0.0234	0.6801	0.0238
	1	0.1898	0.0145	0.1568	0.0127
	2	0.367	0.0226	0.1631	0.0184
	Mean	0.9239	0.0436	0.483	0.0406
	fabq70
	0	0.3855	0.0215	0.6461	0.0236
	1	0.218	0.0144	0.1845	0.013
	2	0.3965	0.0215	0.1694	0.018
	Mean	1.0109	0.0405	0.5234	0.0399
	fabq60
	0	0.5526	0.0221	0.724	0.0221
	1	0.1452	0.0124	0.1195	0.0108
	2	0.3022	0.0203	0.1565	0.0176
	Mean	0.7496	0.0406	0.4325	0.0385
	bfbe0
	1	0.1935	0.0159	0.29	0.0204
	2	0.3265	0.0161	0.3647	0.0172
	3	0.2225	0.015	0.1854	0.0135
	4	0.2575	0.0185	0.1599	0.0163
	Mean	2.544	0.0496	2.2153	0.0534
Physical impairment domain	romflex
	0	0.2324	0.0197	0.4444	0.0268
	1	0.6664	0.022	0.509	0.027
	2	0.1012	0.014	0.0465	0.0115
	romext
	0	0.2968	0.0216	0.4115	0.0264
	1	0.6515	0.0225	0.5661	0.0266
	2	0.0517	0.0103	0.0224	0.0078
	romsideglr
	0	0.4851	0.0243	0.5997	0.0265
	1	0.4776	0.0243	0.3786	0.0262
	2	0.0373	0.0093	0.0217	0.0081
	romsidegll
	0	0.5069	0.0243	0.5961	0.0269
	1	0.4421	0.0241	0.3791	0.0265
	2	0.051	0.0107	0.0248	0.0087
	romrotr
	0	0.693	0.0227	0.819	0.0212
	1	0.2879	0.0223	0.1695	0.0206
	2	0.019	0.0067	0.0115	0.0058
	romrotl
	0	0.6522	0.0235	0.8454	0.02
	1	0.3171	0.0229	0.1517	0.0198
	2	0.0307	0.0084	0.003	0.003
	mdtreduce
	0	0.7736	0.0189	0.7606	0.0218
	1	0.2264	0.0189	0.2394	0.0218
	mdtpartlyreduce
	0	0.7188	0.0201	0.8107	0.02
	1	0.2812	0.0201	0.1893	0.02
	mdtnonreduce
	0	0.9269	0.0116	0.9625	0.0098
	1	0.0731	0.0116	0.0375	0.0098
	mdtdysfunc
	0	0.9334	0.0111	0.8555	0.0177
	1	0.0666	0.0111	0.1445	0.0177
	herndiscr
	0	0.9171	0.0122	0.9699	0.0088
	1	0.0829	0.0122	0.0301	0.0088
	herndiscl
	0	0.92	0.0121	0.9652	0.0095
	1	0.08	0.0121	0.0348	0.0095
	affstrength
	0	0.9522	0.0094	0.9802	0.0069
	1	0.0478	0.0094	0.0198	0.0069
	affsens
	0	0.9448	0.0102	0.943	0.0118
	1	0.0552	0.0102	0.057	0.0118
	affdtr
	0	0.9058	0.013	0.9486	0.0113
	1	0.0942	0.013	0.0514	0.0113
	sisep_comb
	0	0.8725	0.0152	0.9204	0.0141
	1	0.1275	0.0152	0.0796	0.0141
	siP4_comb
	0	0.7111	0.0206	0.7861	0.0213
	1	0.2889	0.0206	0.2139	0.0213
	sigaens_comb
	0	0.751	0.0199	0.8385	0.0194
	1	0.249	0.0199	0.1615	0.0194
	sicompres_comb
	0	0.7965	0.0184	0.8815	0.017
	1	0.2035	0.0184	0.1185	0.017
	sithrust_comb
	0	0.6458	0.0219	0.6857	0.0242
	1	0.3542	0.0219	0.3143	0.0242
	facetextrot
	1	0.5651	0.0233	0.5237	0.0261
	2	0.4349	0.0233	0.4763	0.0261
	triggerpoint
	0	0.7284	0.0251	0.7583	0.0269
	1	0.2716	0.0251	0.2417	0.0269
	musclepalp
	0	0.4083	0.0246	0.4335	0.0276
	1	0.5917	0.0246	0.5665	0.0276
	musclegroup_palp
	1	0.3178	0.0299	0.3857	0.0355
	2	0.3934	0.0313	0.391	0.0356
	3	0.2887	0.029	0.2232	0.0304
	post_latshift
	0	0.8562	0.0162	0.9482	0.0118
	1	0.1438	0.0162	0.0518	0.0118
	post_flexdef
	0	0.9253	0.0122	0.9858	0.0066
	1	0.0747	0.0122	0.0142	0.0066
Contextual factors	age
	Mean	43.7313	0.5201	42.7321	0.581
	bsex0
	0	0.4887	0.0223	0.4014	0.0249
	1	0.5113	0.0223	0.5986	0.0249
	bhoej0
	Mean	175.393	0.3933	177.071	0.466
	bmi
	Mean	26.8066	0.2299	25.5007	0.1917
	barb0
	1	0.0908	0.013	0.1295	0.017
	2	0.598	0.0221	0.6081	0.0248
	3	0.1236	0.0149	0.1255	0.0168
	4	0.0483	0.0096	0.061	0.0121
	5	0.0459	0.0097	0.0368	0.01
	6	0.0431	0.0091	0.0154	0.0063
	7	0.0274	0.0073	0.0053	0.0037
	8	0.0229	0.0068	0.0185	0.0069
	nootherdisease
	0	0.4154	0.0219	0.3134	0.0236
	1	0.5846	0.0219	0.6866	0.0236
	heartdisease
	0	0.9062	0.0129	0.9236	0.0133
	1	0.0938	0.0129	0.0764	0.0133
	asthma
	0	0.9353	0.011	0.9157	0.0141
	1	0.0647	0.011	0.0843	0.0141
	psychdisease
	0	0.9499	0.0097	0.9832	0.0066
	1	0.0501	0.0097	0.0168	0.0066
	musculoskeldisease
	0	0.8554	0.0157	0.9174	0.0142
	1	0.1446	0.0157	0.0826	0.0142
	otherchronicdisease
	0	0.8506	0.0158	0.8916	0.0157
	1	0.1494	0.0158	0.1084	0.0157
	bfor0
	0	0.5994	0.0245	0.503	0.0277
	1	0.4006	0.0245	0.497	0.0277
	budd0
	1	0.1082	0.0121	0.0656	0.0092
	2	0.2915	0.0175	0.2213	0.0164
	3	0.1602	0.0123	0.1523	0.0119
	4	0.3167	0.0166	0.3769	0.0185
	5	0.1234	0.0121	0.1839	0.0164
	Mean	3.0556	0.0559	3.3922	0.0611
	htil0
	Mean	60.3431	0.9601	76.9296	0.7992
	bryg0
	1	0.2417	0.0182	0.1256	0.0153
	2	0.2472	0.0153	0.204	0.0139
	3	0.5111	0.0217	0.6704	0.0229
	Mean	2.2694	0.037	2.5449	0.0364
	fabq80
	0	0.9205	0.0121	0.9527	0.0105
	1	0.032	0.0066	0.0232	0.0052
	2	0.0475	0.0094	0.0241	0.0074
	Mean	0.127	0.0206	0.0714	0.0174

## Sheet: 3PS
3 patient subgroups, single stage LCA
"Domain"	Subgroup size, probability, mean, s.e.								"Domain"	Loadings				Profile plots
		Patient subgroup 1	s.e.	Patient subgroup 2	s.e.	Patient subgroup 3	s.e.			Variables	Clusters	R²				Patient subgroup 1	Patient subgroup 2	Patient subgroup 3		Mean-scores (used for rescaling)
	Patient subgroup Size	0.3633	0.0165	0.3395	0.0176	0.2972	0.0172		Psychology domain	obeh0	0.1016	0.0103		obeh0 (0-10)	Treatment not essential (0-10)	0.34622	0.29774	0.26574		obeh0, mean	3.4622	2.9774	2.6574	Range:0-10=fully agree
	Variables									rm150	0.3815	0.1455		rm150 (0,1)	Sleep less well	0.3323	0.6988	0.7477
Psychology domain	obeh0									mdi9	0.422	0.1781		mdi9 (0-5)	Had trouble sleeping at night (0-5)	0.15978	0.2523	0.4554		mdi9, mean	0.7989	1.2615	2.277	Range: 0-5=all the time
	Mean	3.4622	0.1781	2.9774	0.1983	2.6574	0.1964			okon0	0.3137	0.0984		okon0 (0-10)	Able to decrease pain (0-10)	0.32003	0.43158	0.50485		okon0, mean	3.2003	4.3158	5.0485	Range:0-10= not at all
	rm150									fabq110	0.3472	0.1206		fabq110 (0-6)	Work might harm back (0-6)	0.301967	0.307917	0.576117		fabq110, mean	1.8118	1.8475	3.4567	Range:0-6=agree
	0	0.6677	0.0267	0.3012	0.0273	0.2523	0.0273			fabq120	0.4509	0.2033		fabq120 (0-6)	Should not do normal work with present pain (0-6)	0.145233	0.371	0.544467		fabq120, mean	0.8714	2.226	3.2668	Range:0-6=agree
	1	0.3323	0.0267	0.6988	0.0273	0.7477	0.0273			fabq140	0.4813	0.2317		fabq140 (0-6)	Cannot work till pain is treated (0-6)	0.0831833	0.3966	0.504883		fabq140, mean	0.4991	2.3796	3.0293	Range: 0-6=agree
	mdi9									okom0	0.2538	0.0644		oens0(0,1)	Feel socially isolated	0.2271	0.1287	0.4754
	0	0.4638	0.0238	0.3248	0.0222	0.1454	0.016			oens0	0.3194	0.102		start80 (0,1)	Not enjoyed things used to enjoy	0.2083	0.3685	0.6766
	1	0.3828	0.0172	0.3815	0.0174	0.2714	0.0177			start60	0.4413	0.1948		okom0 (0,1)	Negative recovery belief	0.2597	0.1573	0.4409
	2	0.0788	0.0089	0.1118	0.0112	0.1264	0.0123			rm210	0.2191	0.048		start60 (0,1)	Worrying thoughts a lot of the time	0.111	0.1327	0.5362
	3	0.0449	0.0071	0.0906	0.0109	0.1629	0.0168			start80	0.3893	0.1515		mdi2 (0-2)	Lost interest in daily activities (0-2)	0.2186	0.25775	0.6676		mdi2, mean	0.4372	0.5155	1.3352	Range:0-2=slightly-all the time
	4	0.025	0.0055	0.0718	0.0109	0.2051	0.0215			rm170	0.4198	0.1762		mdi8 (0-2)	Felt restless/subdued/slowed down (0-2)	0.3272	0.3849	0.76805		mdi8, mean	0.6544	0.7698	1.5361	Range:0-2=slightly-all the time
	5	0.0048	0.0015	0.0195	0.0048	0.0887	0.0155			mdi2	0.5215	0.272		mdi5 (0-2)	Had a bad conscience (0-2)	0.1624	0.18955	0.5605		mdi5, mean	0.3248	0.3791	1.121	Range:0-2=slightly-all the time
	Mean	0.7989	0.0561	1.2615	0.0766	2.277	0.1012			mdi8	0.5121	0.2623		mdi1 (0-2)	Felt low in spirits/sad (0-2)	0.2008	0.19	0.5782		mdi1, mean	0.4016	0.38	1.1564	Range:0-2=slightly-all the time
	okon0									mdi5	0.4685	0.2195		mdi3 (0-5)	Felt lacking in energy and strength (0-5)	0.18158	0.18904	0.54664		mdi3, mean	0.9079	0.9452	2.7332	Range: 0-5=all the time
	Mean	3.2003	0.1259	4.3158	0.1463	5.0485	0.1414			mdi1	0.5224	0.2729		mdi4 (0-2)	Felt less self-confident (0-2)	0.1098	0.09945	0.4728		mdi4, mean	0.2196	0.1989	0.9456	Range:0-2=slightly-all the time
	fabq110									mdi3	0.6209	0.3855		mdi7 (0-2)	Had difficulty in concentrating (0-2)	0.09525	0.1317	0.46125		mdi7, mean	0.1905	0.2634	0.9225	Range:0-2=slightly-all the time
	0	0.435	0.0257	0.4278	0.0286	0.163	0.0208			mdi4	0.4992	0.2492		mdi10 (0-2)	Have suffered from reduced/ increased appetite (0-2)	0.08565	0.1636	0.4331		mdi10, mean	0.1713	0.3272	0.8662	Range:0-2=slightly-all the time
	1	0.1087	0.012	0.1079	0.012	0.0592	0.008			mdi7	0.4819	0.2322		rm170 (0,1)	More irritable with people than usual	0.1661	0.3125	0.6574
	2	0.0672	0.0091	0.0673	0.0091	0.0533	0.0076			mdi10	0.4168	0.1737		rm210(0,1)	Rubbing/holding areas that hurt/ are uncomfortable	0.3496	0.4039	0.6089
	3	0.1754	0.014	0.1772	0.0143	0.2021	0.0152			start50	0.2545	0.0648		start50 (0,1)	Not safe to be physically active	0.0489	0.2196	0.2726
	4	0.0879	0.0102	0.0896	0.0108	0.1473	0.0152			start70	0.2745	0.0753		start70 (0,1)	Terrible back pain, will never get better	0.03	0.0139	0.171
	5	0.0638	0.009	0.0656	0.0098	0.1554	0.0178			rm230	0.2697	0.0727		rm230 (0,1)	Often express concern	0.0857	0.0814	0.2916
	6	0.062	0.0098	0.0644	0.0112	0.2198	0.0234			fabq30	0.1661	0.0276		fabq30 (0-6)	Physical activity might harm back (0-6)	0.3426	0.396833	0.469883		fabq30, mean	2.0556	2.381	2.8193	Range: 0-6=agree
	Mean	1.8118	0.1156	1.8475	0.1342	3.4567	0.1432			fabq40	0.1683	0.0283		fabq40 (0-6)	Should not do physical activity which (might) make pain worse (0-6)	0.569467	0.6811	0.685983		fabq40, mean	3.4168	4.0866	4.1159	Range: 0-6=agree
	fabq120
	0	0.653	0.0249	0.3644	0.0276	0.2003	0.023
	1	0.1237	0.0129	0.1028	0.0112	0.0703	0.0088		Pain domain							Patient subgroup 1	Patient subgroup 2	Patient subgroup 3
	2	0.0508	0.0076	0.0629	0.0091	0.0535	0.008			tlep0	0.0694	0.0048		tlep0 (1-3)	Previous LBP episodes (0-2)	0.643	0.6477	0.7013		tlep0,mean	2.286	2.2954	2.4026	Range: 1-3=more than 3 episodes
	3	0.1019	0.0112	0.1875	0.0156	0.1983	0.0161			dlva0	0.3271	0.107		dlva0 (1-4)	Duration of LBP (1-4)	0.338867	0.0812667	0.325833		dlva0, mean	2.0166	1.2438	1.9775	Range: 1-4=more than 3 mths
	4	0.0302	0.0053	0.0829	0.0111	0.109	0.0139			tlda0	0.2591	0.0672		tlda0 (1,2)	More than 30 days of LBP last year	0.3011	0.1033	0.3737
	5	0.023	0.0047	0.0937	0.0127	0.1533	0.0182			vasl0	0.4428	0.1961		vasl0 (0-10)	LBP intensity (0-10)	0.53104	0.73214	0.70537		vasl0,mean	5.3104	7.3214	7.0537
	6	0.0174	0.0042	0.1058	0.0156	0.2154	0.0237			rm110	0.3909	0.1528		rm110 (0,1)	Back/leg painful almost all the time	0.4282	0.743	0.863
	Mean	0.8714	0.0867	2.226	0.1428	3.2668	0.1502			start90	0.4535	0.2056		start90 (0,1)	Very-extremely bothersome BP	0.3986	0.8232	0.8553
	fabq140									domin_bp	0.1461	0.0213		domin_bp (0,1)	LBP not dominating	0.0923	0.0296	0.128
	0	0.7595	0.0222	0.3636	0.0272	0.2635	0.0258			vasb0	0.2802	0.0785		vasb0 (0-2)	Leg pain intensity (0-2)	0.3444	0.3348	0.58405		vasb0, mean	0.6888	0.6696	1.1681
	1	0.1173	0.0123	0.1027	0.0112	0.0839	0.0099			start10	0.2473	0.0612		start10 (0,1)	Pain has spread down into leg(s)	0.3522	0.3398	0.6136
	2	0.05	0.0074	0.0801	0.0106	0.0737	0.0099			pain_dis	0.1901	0.0361		pain_dis_BP (0)	Pain dist: Not only LBP (0)	0.2734	0.2132	0.463	Reverse-scored
	3	0.0383	0.0065	0.1123	0.013	0.1163	0.0134							pain_dis_BP+one leg (1)	Pain distribution: LBP + pain in one leg (1)	0.2155	0.1841	0.3529
	4	0.0162	0.0038	0.087	0.0119	0.1016	0.0136							pain_dis_BP+two legs (2)	Pain distribution: LBP + pain in both legs (2)	0.0219	0.0291	0.0844
	5	0.0096	0.0027	0.0941	0.013	0.1237	0.0163							pain_dis_only leg pain (3)	Pain distribution: Only leg pain (3)	0.036	0.0001	0.0257
	6	0.0089	0.003	0.1602	0.0198	0.2374	0.025			start20	0.2459	0.0605		start20 (0,1)	Shoulder/neck pain	0.4813	0.3318	0.6403
	Mean	0.4991	0.0665	2.3796	0.1504	3.0293	0.1624			paraspin_debut	0.0647	0.0042		paraspin_debut (0,1)	No paraspinal pain onset	0.6286	0.6453	0.5695
	okom0									fabq10	0.0957	0.0092		fabq10 (0-6)	Pain caused by physical activity (0-6)	0.52375	0.53185	0.598883		fabq10, mean	3.1425	3.1911	3.5933	Range:0-6=completely agree
	0	0.7403	0.0245	0.8427	0.0224	0.5591	0.0314			fabq20	0.2572	0.0662		fabq20 (0-6)	Physical activity makes worse (0-6)	0.461117	0.589317	0.665367		fabq20, mean	2.7667	3.5359	3.9922	Range:0-6=completely agree
	1	0.2597	0.0245	0.1573	0.0224	0.4409	0.0314
	oens0
	0	0.7729	0.0233	0.8713	0.0206	0.5246	0.0316		Activity domain							Patient subgroup 1	Patient subgroup 2	Patient subgroup 3
	1	0.2271	0.0233	0.1287	0.0206	0.4754	0.0316			facetwalk	0.0808	0.0065		facetwalk (0,1)	Best activity is not to walk	0.3072	0.3967	0.3711	Reverse-scored
	start60									rm80	0.3296	0.1087		rm80 (0,1)	Only stand for short periods of time	0.0789	0.3554	0.4087
	0	0.889	0.0175	0.8673	0.0223	0.4638	0.0321			rm140	0.5182	0.2685		rm140 (0,1)	Only walk short distances	0.0613	0.6261	0.5304
	1	0.111	0.0175	0.1327	0.0223	0.5362	0.0321			start30	0.3883	0.1508		start30 (0,1)	Only walked short distances	0.0879	0.4684	0.4662
	rm210									rm50	0.45	0.2025		rm50 (0,1)	Use handrail to get upstairs	0.1787	0.6793	0.5971
	0	0.6504	0.0266	0.5961	0.0296	0.3911	0.0308			rm60	0.556	0.3092		rm60 (0,1)	Hold on to something to get out of an easy chair	0.2176	0.8429	0.7025
	1	0.3496	0.0266	0.4039	0.0296	0.6089	0.0308			rm100	0.6262	0.3921		rm100 (0,1)	Difficult to get out of a chair	0.2385	0.941	0.7367
	start80									rm120	0.5044	0.2544		rm120 (0,1)	Difficult to turn over in bed	0.3215	0.8804	0.7338
	0	0.7917	0.0226	0.6315	0.0292	0.3234	0.0301			rm90	0.3989	0.1591		rm90 (0,1)	Try not to bend or kneel down	0.4188	0.8442	0.7581
	1	0.2083	0.0226	0.3685	0.0292	0.6766	0.0301			start40	0.3743	0.1401		start40 (0,1)	Dressed more slowly last two weeks	0.4056	0.7971	0.7539
	rm170									rm70	0.5281	0.2789		rm70 (0,1)	Get dressed more slowly	0.3698	0.9425	0.7653
	0	0.8339	0.0208	0.6875	0.0278	0.3426	0.0304			rm130	0.4864	0.2366		rm130 (0,1)	Trouble putting on socks	0.3904	0.922	0.7478
	1	0.1661	0.0208	0.3125	0.0278	0.6574	0.0304			rm30	0.5806	0.3371		rm30 (0,1)	Walk more slowly	0.3063	0.9195	0.8115
	mdi2									rm180	0.5497	0.3022		rm180 (0,1)	Go upstairs more slowly	0.2854	0.8874	0.7571
	0	0.6228	0.0258	0.5659	0.0278	0.1302	0.0188			rm160	0.4835	0.2337		rm160 (0,1)	Avoid heavy job around the house	0.494	0.9331	0.9041
	1	0.3173	0.0197	0.3527	0.0204	0.4044	0.0207			rm220	0.5979	0.3575		rm220 (0,1)	Do less daily work around the house	0.2668	0.893	0.8202
	2	0.0599	0.0103	0.0814	0.0132	0.4654	0.03			rm40	0.4143	0.1717		rm40 (0,1)	Not doing usual jobs around the house	0.2634	0.7355	0.6235
	Mean	0.4372	0.0341	0.5155	0.0384	1.3352	0.0455			fabq50	0.3609	0.1303		fabq50 (0-6)	Cannot do physical activity which (might) make pain worse (0-6)	0.348817	0.584483	0.614417		fabq50, mean	2.0929	3.5069	3.6865
	mdi8									fabq130	0.4489	0.2015		fabq130 (0-2)	Cannot work with present pain (0-2)	0.0572	0.4101	0.52095		fabq130, mean	0.1144	0.8202	1.0419
	0	0.4426	0.026	0.3666	0.0268	0.0473	0.0094			facetsit	0.0819	0.0067		facetsit (0,1)	Best posture to sit	0.2133	0.2673	0.1836
	1	0.4605	0.0201	0.4971	0.02	0.3693	0.0231			rm190	0.1855	0.0344		rm190 (0,1)	Stay in bed most of the time	0.0032	0.1024	0.0862
	2	0.0969	0.0138	0.1363	0.0182	0.5834	0.0295			rm20	0.2347	0.0551		rm20 (0,1)	Change position frequently	0.7787	0.8821	0.9722
	Mean	0.6544	0.0365	0.7698	0.0412	1.5361	0.0372
	mdi5
	0	0.7318	0.0235	0.6936	0.0264	0.2703	0.0261		Participation domain							Patient subgroup 1	Patient subgroup 2	Patient subgroup 3
	1	0.2117	0.0166	0.2337	0.0177	0.3384	0.0194			dlsy0	0.3003	0.0902		dlsy0 (0-2)	Days with sick leave last month (0-2)	0.03535	0.1395	0.2129		dlsy0,mean	0.0707	0.279	0.4258
	2	0.0565	0.0103	0.0727	0.013	0.3913	0.0285			rm200	0.4569	0.2088		rm200 (0,1)	Decreased sexual activity	0.0676	0.5185	0.5277
	Mean	0.3248	0.0324	0.3791	0.0378	1.121	0.0511			rm10	0.3627	0.1316		rm10 (0,1)	Stay home most of the time	0.0189	0.3502	0.2956
	mdi1									fabq90	0.3678	0.1353		fabq90 (0-2)	Work is too heavy (0-2)	0.10075	0.10785	0.3994		fabq90, mean	0.2015	0.2157	0.7988
	0	0.6248	0.0263	0.6435	0.0282	0.1422	0.0202			fabq100	0.3292	0.1084		fabq100 (0-2)	Work makes/would make pain worse (0-2)	0.25695	0.29055	0.5841		fabq100, mean	0.5139	0.5811	1.1682
	1	0.3487	0.0229	0.3331	0.0245	0.5592	0.0234			fabq70	0.3776	0.1426		fabq70 (0-2)	Work-aggravated pain (0-2)	0.2762	0.3078	0.64925		fabq70, mean	0.5524	0.6156	1.2985
	2	0.0264	0.0059	0.0234	0.0057	0.2986	0.0269			fabq60	0.2866	0.0821		fabq60 (0-2)	Pain caused by work/accident at work (0-2)	0.23755	0.21465	0.4906		fabq60, mean	0.4751	0.4293	0.9812
	Mean	0.4016	0.0304	0.38	0.0325	1.1564	0.0414			bfbe0	0.1923	0.037		bfbe0 (1-4)	Physical work load (1-4)	0.4081	0.438433	0.569933		bfbe0, mean	2.2243	2.3153	2.7098
	mdi3
	0	0.3174	0.0223	0.3031	0.0233	0.0383	0.0067
	1	0.5358	0.0186	0.5378	0.0186	0.2287	0.0214		Physical impairment domain							Patient subgroup 1	Patient subgroup 2	Patient subgroup 3
	2	0.0861	0.0099	0.0908	0.0106	0.1301	0.0135			romflex	0.2641	0.0698		romflex - 0	No pain on flexion (AROM) (0)	0.4931	0.1913	0.2726
	3	0.0437	0.0074	0.0485	0.0086	0.234	0.0224							romflex -1	Back pain on flexion (AROM) (1)	0.4537	0.7694	0.578
	4	0.0159	0.0041	0.0186	0.0051	0.3022	0.0272							romflex -2	Leg pain on flexion (AROM) (2)	0.0533	0.0394	0.1494
	5	0.001	0.0004	0.0012	0.0005	0.0667	0.0149			romext	0.1207	0.0146		romext -0	No pain on extension (AROM) (0)	0.4255	0.2958	0.3092
	Mean	0.9079	0.048	0.9452	0.0552	2.7332	0.0894							romext -1	Back pain on extension (AROM) (1)	0.5478	0.6832	0.6172
	mdi4													romext -2	Leg pain on extension (AROM) (2)	0.0266	0.021	0.0736
	0	0.8074	0.0212	0.8238	0.022	0.3479	0.0293			romsideglr	0.1353	0.0183		romsideglr - 0	No pain on sideglide, right (AROM) (0)	0.6259	0.4928	0.4742
	1	0.1657	0.0165	0.1535	0.0172	0.3587	0.0232							romsideglr - 1	Back pain on sideglide, right (AROM) (1)	0.3471	0.4984	0.4679
	2	0.027	0.0066	0.0227	0.0062	0.2935	0.027							romsideglr - 2	Leg pain on sideglide, right (AROM) (2)	0.027	0.0088	0.058
	Mean	0.2196	0.0267	0.1989	0.0274	0.9456	0.0513			romsidegll	0.0725	0.0053		romsidegll - 0	No pain on sideglide, left (AROM) (0)	0.5796	0.5623	0.4887
	mdi7													romsidegll - 1	Back pain on sideglide, left (AROM) (1)	0.3899	0.4297	0.4273
	0	0.8277	0.0211	0.769	0.0237	0.3467	0.0298							romsidegll - 2	Leg pain on sideglide, left (AROM) (2)	0.0305	0.008	0.084
	1	0.1542	0.0172	0.1985	0.0185	0.3841	0.0237			romrotr	0.1553	0.0241		romrotr - 0	No pain on right rotation (AROM) (0)	0.8318	0.6807	0.7238
	2	0.0182	0.0051	0.0324	0.0077	0.2692	0.0263							romrotr - 1	Back pain on right rotation (AROM) (1)	0.1542	0.3193	0.2401
	Mean	0.1905	0.0255	0.2634	0.0301	0.9225	0.0509							romrotr - 2	Leg pain on right rotation (AROM) (2)	0.014	0	0.0362
	mdi10									romrotl	0.2063	0.0426		romrotl - 0	No pain on left rotation (AROM) (0)	0.8599	0.6538	0.6811
	0	0.8547	0.0192	0.7442	0.0244	0.4258	0.03							romrotl - 1	Back pain on left rotation (AROM) (1)	0.1364	0.3421	0.2655
	1	0.1193	0.0138	0.1845	0.016	0.2823	0.0198							romrotl - 2	Leg pain on left rotation (AROM) (2)	0.0037	0.0041	0.0534
	2	0.026	0.0068	0.0714	0.013	0.2919	0.0267			mdtreduce	0.0696	0.0048		mdtreduce	Reducible disc (diagnosis)	0.219	0.2722	0.2027
	Mean	0.1713	0.0253	0.3272	0.0357	0.8662	0.0533			mdtpartlyreduce	0.0934	0.0087		mdtpartlyreduce	Partly reducibel disc (diagnosis)	0.1899	0.2821	0.2565
	start50									mdtnonreduce	0.0785	0.0062		mdtnonreduce	Non-reducible disc (diagnosis)	0.04	0.0528	0.0844
	0	0.9511	0.0121	0.7804	0.0246	0.7274	0.0284			mdtdysfunc	0.1341	0.018		mdtdysfunc	Dysfunktion syndrome (diagnosis)	0.1528	0.0605	0.0828
	1	0.0489	0.0121	0.2196	0.0246	0.2726	0.0284			herndiscr	0.156	0.0243		herndiscr	Indication of herniated disc, right	0.029	0.0439	0.1161
	start70									herndiscl	0.1139	0.013		herndiscl	Indication of herniated disc, left	0.0378	0.0483	0.1014
	0	0.97	0.0093	0.9861	0.0077	0.829	0.0236			affstrength	0.0769	0.0059		affstrength	Affected muscular strength	0.0187	0.0378	0.0537
	1	0.03	0.0093	0.0139	0.0077	0.171	0.0236			affsens	0.0579	0.0034		affsens	Affected sensibility	0.0541	0.0416	0.0749
	rm230									affdtr	0.0846	0.0072		affdtr	Affected deep tendon reflexes	0.0516	0.0735	0.1067
	0	0.9143	0.0156	0.9186	0.0165	0.7084	0.0286			sisep_comb	0.0569	0.0032		sisep_comb	SI-joint: Separation test	0.084	0.1244	0.1135
	1	0.0857	0.0156	0.0814	0.0165	0.2916	0.0286			siP4_comb	0.1286	0.0165		siP4_comb	SI-joint: Thigh thrust	0.2405	0.2007	0.3385
	fabq30									sigaens_comb	0.1199	0.0144		sigaens_comb	SI-joint: Gaenslens	0.1605	0.2026	0.2806
	0	0.3101	0.0223	0.2495	0.0216	0.1796	0.0194			sicompres_comb	0.0804	0.0065		sicompres_comb	SI-joint: Compression test	0.13	0.1728	0.2031
	1	0.1262	0.0123	0.112	0.0113	0.0915	0.0101			sithrust_comb	0.0306	0.0009		sithrust_comb	SI-joint: Sacral thrust	0.3176	0.3462	0.3493
	2	0.0829	0.0094	0.0812	0.0092	0.0753	0.0087			facetextrot	0.0596	0.0035		facetextrot	Pain on extension/rotation	0.4914	0.424	0.4391
	3	0.3138	0.0165	0.3389	0.0169	0.3565	0.0169			triggerpoint	0.0962	0.0093		triggerpoint	Trigger point	0.2456	0.2177	0.3207
	4	0.0618	0.008	0.0736	0.0093	0.0879	0.0108			musclepalp	0.0542	0.0029		musclepalp	Painful muscle palpation	0.581	0.5481	0.6152
	5	0.0558	0.008	0.0734	0.0101	0.0994	0.0129			musclegroup_palp	0.0872	0.0076		musclegroup_palp - 0	Painful back muscles (1)	0.3951	0.3723	0.2657
	6	0.0493	0.0081	0.0715	0.0111	0.1099	0.0153							musclegroup_palp - 1	Painful buttock and leg muscles (2)	0.3872	0.3624	0.4283
	Mean	2.0556	0.1001	2.381	0.1106	2.8193	0.1193							musclegroup_palp - 2	Painful back and leg muscles (3)	0.2177	0.2653	0.306
	fabq40									post_latshift	0.2322	0.0539		post_latshift	Acute lateral shift	0.0336	0.1976	0.0786
	0	0.1373	0.0161	0.0713	0.0113	0.0689	0.0114			post_flexdef	0.1849	0.0342		post_flexdef	Acute flexion deformity	0.0001	0.0938	0.0537
	1	0.0769	0.0109	0.0475	0.0076	0.0463	0.0076
	2	0.0753	0.01	0.0554	0.0078	0.0544	0.0078
	3	0.2497	0.0155	0.2187	0.0148	0.2167	0.015									Patient subgroup 1	Patient subgroup 2	Patient subgroup 3
	4	0.0824	0.0091	0.0859	0.0094	0.0859	0.0094		Contextual factors	age	0.1096	0.012		age	Age (18-66 years)	0.506055	0.566294	0.51872		age, mean	42.1268	45.0297	42.7371	Range: 17,74-65,93
	5	0.1599	0.0127	0.1985	0.0146	0.2	0.0148			bsex0	0.0885	0.0078		bsex0	Sex (males)	0.5946	0.5567	0.4864	1=male
	6	0.2185	0.0184	0.3227	0.0228	0.3279	0.0238			bhoej0	0.1073	0.0115		bhoej0	Height (153-201 cm)	0.505292	0.479248	0.456077		bhoej0, mean	177.254	176.004	174.892	Range: 153-201
	Mean	3.4168	0.1137	4.0866	0.1117	4.1159	0.117			bmi	0.1208	0.0146		bmi	BMI (18-59)	0.18037	0.207101	0.209458		bmi, mean	25.5001	26.6057	26.7032	Range: 18,04-59,4
Pain domain	tlep0									barb0	0.0493	0.0024		barb0	Work: Self-employed (0)	0.1288	0.1071	0.0826
	1	0.1785	0.0187	0.1747	0.0195	0.1332	0.018								Work: Full-time (1)	0.5967	0.6229	0.5855
	2	0.3569	0.0173	0.3552	0.0175	0.3311	0.0181								Work: Part-time (2)	0.1335	0.1173	0.1215
	3	0.4646	0.0258	0.4701	0.0273	0.5357	0.0292								Work: Student (3)	0.068	0.0347	0.0589
	Mean	2.286	0.0416	2.2954	0.0441	2.4026	0.045								Work: Unemployed (4)	0.034	0.0282	0.0678
	dlva0														Work: Early retirement/retired (5)	0.0149	0.0506	0.0277
	1	0.5129	0.0259	0.8381	0.0205	0.5273	0.0294								Work: Health-related retirement (6)	0.0062	0.0231	0.0256
	2	0.1523	0.0129	0.1018	0.0106	0.1523	0.0129								Work: Other (7)	0.0179	0.0161	0.0304
	3	0.14	0.0142	0.0383	0.0074	0.1362	0.0145			nootherdisease	0.1363	0.0186		nootherdisease	Other chronic disease	0.3163	0.3413	0.4707	Reverse-scored, 1=other chronic disease
	4	0.1947	0.02	0.0218	0.0064	0.1842	0.0218			heartdisease	0.0599	0.0036		heartdisease	Heart disease	0.0819	0.0693	0.1107
	Mean	2.0166	0.0666	1.2438	0.0386	1.9775	0.0755			asthma	0.054	0.0029		asthma	Asthma	0.0883	0.0744	0.0536
	tlda0									psychdisease	0.1145	0.0131		psychdisease	Psychological disease	0.0157	0.0293	0.067
	1	0.6989	0.0258	0.8967	0.0189	0.6263	0.0314			musculoskeldisease	0.1391	0.0194		musculoskeldisease	Musculoskeletal disease	0.0758	0.1039	0.1839
	2	0.3011	0.0258	0.1033	0.0189	0.3737	0.0314			otherchronicdisease	0.0818	0.0067		otherchronicdisease	Another chronic disease	0.1172	0.1098	0.1737
	vasl0									bfor0	0.0713	0.0051		bfor0	No health insurance	0.5097	0.5782	0.5883	reverse-scored (1=no health insurance)
	Mean	5.3104	0.1175	7.3214	0.0975	7.0537	0.1117			budd0	0.1504	0.0226		budd0	Lowest educational level (1-5)	0.397675	0.4495	0.512375	reverse-scored (5=lowest educational level=no qualification)	budd0, mean	3.4093	3.202	2.9505	Range: 1-5
	rm110									htil0	0.4006	0.1605		htil0	Self-rated general health (5-100)	0.241256	0.349848	0.454329	reverse-scored (100=worst imaginable state)	htil, mean	77.0807	66.7644	56.8387	Range: 5-100
	0	0.5718	0.0275	0.257	0.0262	0.137	0.0226			bryg0	0.1931	0.0373		bryg0	Smoking status (0-2)	0.21905	0.3082	0.407	reverse-scored (2=smoker)	bryg0, mean	2.5619	2.3836	2.186	Range: 1-3
	1	0.4282	0.0275	0.743	0.0262	0.863	0.0226			fabq80	0.2058	0.0424		fabq80	Claim for compensation (0-2)	0.03945	0.00995	0.11305		fabq80, mean	0.0789	0.0199	0.2261
	start90
	0	0.6014	0.0274	0.1768	0.0226	0.1447	0.0226
	1	0.3986	0.0274	0.8232	0.0226	0.8553	0.0226
	domin_bp
	0	0.9077	0.016	0.9704	0.0099	0.872	0.0208
	1	0.0923	0.016	0.0296	0.0099	0.128	0.0208
	vasb0
	0	0.4913	0.0263	0.5026	0.0284	0.2419	0.0252
	1	0.3287	0.0168	0.3252	0.017	0.3481	0.017
	2	0.18	0.0192	0.1722	0.0203	0.41	0.0293
	Mean	0.6888	0.0429	0.6696	0.0463	1.1681	0.052
	start10
	0	0.6478	0.0266	0.6602	0.0283	0.3864	0.0317
	1	0.3522	0.0266	0.3398	0.0283	0.6136	0.0317
	pain_dis
	0	0.7266	0.0247	0.7868	0.0244	0.537	0.0322
	1	0.2155	0.0228	0.1841	0.0231	0.3529	0.0305
	2	0.0219	0.0082	0.0291	0.0098	0.0844	0.0173
	3	0.036	0.0102	0.0001	0.0009	0.0257	0.0098
	start20
	0	0.5187	0.0279	0.6682	0.0281	0.3597	0.0311
	1	0.4813	0.0279	0.3318	0.0281	0.6403	0.0311
	paraspin_debut
	0	0.6286	0.0288	0.6453	0.0303	0.5695	0.0335
	1	0.3714	0.0288	0.3547	0.0303	0.4305	0.0335
	fabq10
	0	0.1825	0.018	0.176	0.0186	0.1264	0.0162
	1	0.0808	0.0101	0.0789	0.0101	0.0624	0.0086
	2	0.0484	0.0074	0.0477	0.0073	0.0416	0.0065
	3	0.2793	0.015	0.2787	0.015	0.2682	0.015
	4	0.1051	0.0102	0.1062	0.0103	0.1126	0.0108
	5	0.1166	0.0114	0.1191	0.0117	0.1393	0.0132
	6	0.1872	0.0172	0.1934	0.0185	0.2493	0.0218
	Mean	3.1425	0.1145	3.1911	0.123	3.5933	0.1261
	fabq20
	0	0.1863	0.0184	0.0988	0.0132	0.0602	0.0101
	1	0.1231	0.0136	0.0798	0.0101	0.0554	0.0081
	2	0.1348	0.0129	0.1069	0.0109	0.0847	0.0096
	3	0.189	0.0134	0.1832	0.0132	0.1656	0.0127
	4	0.142	0.0116	0.1683	0.0129	0.1735	0.0132
	5	0.1096	0.0108	0.1589	0.0138	0.1868	0.0156
	6	0.1152	0.0131	0.2042	0.0189	0.2737	0.0228
	Mean	2.7667	0.1099	3.5359	0.1143	3.9922	0.1148
Activity domain	facetwalk
	0	0.3072	0.0277	0.3967	0.0306	0.3711	0.0324
	1	0.6928	0.0277	0.6033	0.0306	0.6289	0.0324
	rm80
	0	0.9211	0.015	0.6446	0.0284	0.5913	0.0314
	1	0.0789	0.015	0.3554	0.0284	0.4087	0.0314
	rm140
	0	0.9387	0.0137	0.3739	0.0295	0.4696	0.0321
	1	0.0613	0.0137	0.6261	0.0295	0.5304	0.0321
	start30
	0	0.9121	0.0164	0.5316	0.0299	0.5338	0.0321
	1	0.0879	0.0164	0.4684	0.0299	0.4662	0.0321
	rm50
	0	0.8213	0.0217	0.3207	0.0283	0.4029	0.0316
	1	0.1787	0.0217	0.6793	0.0283	0.5971	0.0316
	rm60
	0	0.7824	0.0233	0.1571	0.0226	0.2975	0.0297
	1	0.2176	0.0233	0.8429	0.0226	0.7025	0.0297
	rm100
	0	0.7615	0.0243	0.059	0.0163	0.2633	0.0282
	1	0.2385	0.0243	0.941	0.0163	0.7367	0.0282
	rm120
	0	0.6785	0.0262	0.1196	0.0199	0.2662	0.0282
	1	0.3215	0.0262	0.8804	0.0199	0.7338	0.0282
	rm90
	0	0.5812	0.0273	0.1558	0.0222	0.2419	0.0274
	1	0.4188	0.0273	0.8442	0.0222	0.7581	0.0274
	start40
	0	0.5944	0.0275	0.2029	0.0237	0.2461	0.0277
	1	0.4056	0.0275	0.7971	0.0237	0.7539	0.0277
	rm70
	0	0.6302	0.0272	0.0575	0.0146	0.2347	0.0277
	1	0.3698	0.0272	0.9425	0.0146	0.7653	0.0277
	rm130
	0	0.6096	0.0274	0.078	0.0165	0.2522	0.0283
	1	0.3904	0.0274	0.922	0.0165	0.7478	0.0283
	rm30
	0	0.6937	0.0259	0.0805	0.0173	0.1885	0.0254
	1	0.3063	0.0259	0.9195	0.0173	0.8115	0.0254
	rm180
	0	0.7146	0.0255	0.1126	0.0197	0.2429	0.0272
	1	0.2854	0.0255	0.8874	0.0197	0.7571	0.0272
	rm160
	0	0.506	0.0279	0.0669	0.0147	0.0959	0.0185
	1	0.494	0.0279	0.9331	0.0147	0.9041	0.0185
	rm220
	0	0.7332	0.0252	0.107	0.0189	0.1798	0.0245
	1	0.2668	0.0252	0.893	0.0189	0.8202	0.0245
	rm40
	0	0.7366	0.0246	0.2645	0.0267	0.3765	0.0313
	1	0.2634	0.0246	0.7355	0.0267	0.6235	0.0313
	fabq50
	0	0.2748	0.0219	0.0936	0.0125	0.0782	0.0117
	1	0.1629	0.0157	0.0816	0.0098	0.0717	0.0093
	2	0.1438	0.0131	0.106	0.0106	0.0979	0.0103
	3	0.2196	0.0143	0.2382	0.0149	0.2312	0.0149
	4	0.0718	0.0082	0.1146	0.0116	0.1169	0.0118
	5	0.0664	0.0083	0.1559	0.0146	0.1672	0.0156
	6	0.0608	0.0091	0.2102	0.0198	0.237	0.0221
	Mean	2.0929	0.1029	3.5069	0.114	3.6865	0.1206
	fabq130
	0	0.9236	0.0151	0.5443	0.0318	0.4327	0.0334
	1	0.0384	0.0064	0.0911	0.0116	0.0927	0.0118
	2	0.038	0.0104	0.3646	0.0306	0.4746	0.0336
	Mean	0.1144	0.0252	0.8202	0.0613	1.0419	0.0659
	facetsit
	0	0.7867	0.0242	0.7327	0.0276	0.8164	0.0264
	1	0.2133	0.0242	0.2673	0.0276	0.1836	0.0264
	rm190
	0	0.9968	0.0032	0.8976	0.0176	0.9138	0.0174
	1	0.0032	0.0032	0.1024	0.0176	0.0862	0.0174
	rm20
	0	0.2213	0.0229	0.1179	0.0188	0.0278	0.0106
	1	0.7787	0.0229	0.8821	0.0188	0.9722	0.0106
Participation domain	dlsy0
	0	0.9309	0.0143	0.7445	0.0259	0.6271	0.0306
	1	0.0675	0.0137	0.2321	0.0224	0.32	0.0265
	2	0.0016	0.0008	0.0234	0.0068	0.0529	0.0123
	Mean	0.0707	0.015	0.279	0.0305	0.4258	0.0385
	rm200
	0	0.9324	0.0146	0.4815	0.0304	0.4723	0.0325
	1	0.0676	0.0146	0.5185	0.0304	0.5277	0.0325
	rm10
	0	0.9811	0.0077	0.6498	0.0285	0.7044	0.0294
	1	0.0189	0.0077	0.3502	0.0285	0.2956	0.0294
	fabq90
	0	0.8663	0.0193	0.8579	0.0231	0.5421	0.0331
	1	0.0659	0.0091	0.0684	0.0098	0.117	0.0141
	2	0.0678	0.0137	0.0737	0.0168	0.3409	0.0311
	Mean	0.2015	0.0322	0.2157	0.0392	0.7988	0.0626
	fabq100
	0	0.6609	0.0264	0.6232	0.0305	0.3203	0.0301
	1	0.1643	0.0135	0.1725	0.0141	0.1912	0.0148
	2	0.1748	0.0206	0.2043	0.025	0.4885	0.0323
	Mean	0.5139	0.0454	0.5811	0.0539	1.1682	0.0606
	fabq70
	0	0.6262	0.0259	0.5905	0.0292	0.2445	0.0254
	1	0.1952	0.0139	0.2035	0.0143	0.2126	0.0146
	2	0.1786	0.0198	0.206	0.0235	0.5429	0.0298
	Mean	0.5524	0.044	0.6156	0.0511	1.2985	0.0534
	fabq60
	0	0.6987	0.0247	0.7243	0.0262	0.432	0.0302
	1	0.1276	0.0115	0.1222	0.0114	0.1548	0.0132
	2	0.1737	0.0199	0.1535	0.0206	0.4132	0.0299
	Mean	0.4751	0.0433	0.4293	0.0457	0.9812	0.0586
	bfbe0
	1	0.2855	0.0218	0.2567	0.0225	0.1517	0.0183
	2	0.3658	0.0174	0.3576	0.0176	0.2993	0.0182
	3	0.1876	0.0141	0.1995	0.0149	0.2364	0.0161
	4	0.1611	0.0176	0.1862	0.0207	0.3125	0.0267
	Mean	2.2243	0.0585	2.3153	0.066	2.7098	0.0706
Physical impairment domain	romflex
	0	0.4931	0.0295	0.1913	0.0246	0.2726	0.0294
	1	0.4537	0.0294	0.7694	0.0262	0.578	0.0325
	2	0.0533	0.0132	0.0394	0.0118	0.1494	0.0229
	romext
	0	0.4255	0.029	0.2958	0.0284	0.3092	0.0304
	1	0.5478	0.0292	0.6832	0.0289	0.6172	0.0322
	2	0.0266	0.0093	0.021	0.0088	0.0736	0.0168
	romsideglr
	0	0.6259	0.0287	0.4928	0.0321	0.4742	0.0335
	1	0.3471	0.0283	0.4984	0.0321	0.4679	0.0335
	2	0.027	0.0097	0.0088	0.0062	0.058	0.0155
	romsidegll
	0	0.5796	0.0294	0.5623	0.0322	0.4887	0.0336
	1	0.3899	0.0291	0.4297	0.0322	0.4273	0.0333
	2	0.0305	0.0103	0.008	0.0057	0.084	0.0182
	romrotr
	0	0.8318	0.0224	0.6807	0.0298	0.7238	0.0311
	1	0.1542	0.0217	0.3193	0.0298	0.2401	0.0298
	2	0.014	0.007	0	0.0003	0.0362	0.0126
	romrotl
	0	0.8599	0.0211	0.6538	0.0309	0.6811	0.0328
	1	0.1364	0.0209	0.3421	0.0308	0.2655	0.0314
	2	0.0037	0.0037	0.0041	0.0041	0.0534	0.0152
	mdtreduce
	0	0.781	0.0231	0.7278	0.0262	0.7973	0.0251
	1	0.219	0.0231	0.2722	0.0262	0.2027	0.0251
	mdtpartlyreduce
	0	0.8101	0.0217	0.7179	0.0266	0.7435	0.0276
	1	0.1899	0.0217	0.2821	0.0266	0.2565	0.0276
	mdtnonreduce
	0	0.96	0.011	0.9472	0.0133	0.9156	0.0174
	1	0.04	0.011	0.0528	0.0133	0.0844	0.0174
	mdtdysfunc
	0	0.8472	0.0198	0.9395	0.014	0.9172	0.0171
	1	0.1528	0.0198	0.0605	0.014	0.0828	0.0171
	herndiscr
	0	0.971	0.0095	0.9561	0.0121	0.8839	0.02
	1	0.029	0.0095	0.0439	0.0121	0.1161	0.02
	herndiscl
	0	0.9622	0.0108	0.9517	0.0126	0.8986	0.0189
	1	0.0378	0.0108	0.0483	0.0126	0.1014	0.0189
	affstrength
	0	0.9813	0.0075	0.9622	0.0111	0.9463	0.0138
	1	0.0187	0.0075	0.0378	0.0111	0.0537	0.0138
	affsens
	0	0.9459	0.0127	0.9584	0.0118	0.9251	0.0162
	1	0.0541	0.0127	0.0416	0.0118	0.0749	0.0162
	affdtr
	0	0.9484	0.0122	0.9265	0.015	0.8933	0.019
	1	0.0516	0.0122	0.0735	0.015	0.1067	0.019
	sisep_comb
	0	0.916	0.0159	0.8756	0.0199	0.8865	0.0205
	1	0.084	0.0159	0.1244	0.0199	0.1135	0.0205
	siP4_comb
	0	0.7595	0.0243	0.7993	0.0243	0.6615	0.0303
	1	0.2405	0.0243	0.2007	0.0243	0.3385	0.0303
	sigaens_comb
	0	0.8395	0.0212	0.7974	0.0245	0.7194	0.0288
	1	0.1605	0.0212	0.2026	0.0245	0.2806	0.0288
	sicompres_comb
	0	0.87	0.0194	0.8272	0.0229	0.7969	0.0258
	1	0.13	0.0194	0.1728	0.0229	0.2031	0.0258
	sithrust_comb
	0	0.6824	0.0266	0.6538	0.0287	0.6507	0.0307
	1	0.3176	0.0266	0.3462	0.0287	0.3493	0.0307
	facetextrot
	1	0.5086	0.0286	0.576	0.0302	0.5609	0.0329
	2	0.4914	0.0286	0.424	0.0302	0.4391	0.0329
	triggerpoint
	0	0.7544	0.0296	0.7823	0.0312	0.6793	0.0375
	1	0.2456	0.0296	0.2177	0.0312	0.3207	0.0375
	musclepalp
	0	0.419	0.0301	0.4519	0.0333	0.3848	0.0343
	1	0.581	0.0301	0.5481	0.0333	0.6152	0.0343
	musclegroup_palp
	1	0.3951	0.0382	0.3723	0.0426	0.2657	0.0394
	2	0.3872	0.0381	0.3624	0.0421	0.4283	0.0432
	3	0.2177	0.0324	0.2653	0.0386	0.306	0.0402
	post_latshift
	0	0.9664	0.0105	0.8024	0.0241	0.9214	0.0186
	1	0.0336	0.0105	0.1976	0.0241	0.0786	0.0186
	post_flexdef
	0	0.9999	0.0004	0.9062	0.0176	0.9463	0.0152
	1	0.0001	0.0004	0.0938	0.0176	0.0537	0.0152
Contextual factors	age
	Mean	42.1268	0.6406	45.0297	0.6597	42.7371	0.7466
	bsex0
	0	0.4054	0.0272	0.4433	0.0295	0.5136	0.0318
	1	0.5946	0.0272	0.5567	0.0295	0.4864	0.0318
	bhoej0
	Mean	177.254	0.5094	176.004	0.5627	174.892	0.5188
	bmi
	Mean	25.5001	0.2061	26.6057	0.2781	26.7032	0.3359
	barb0
	1	0.1288	0.0186	0.1071	0.0181	0.0826	0.0175
	2	0.5967	0.0273	0.6229	0.0285	0.5855	0.0315
	3	0.1335	0.0188	0.1173	0.0188	0.1215	0.0208
	4	0.068	0.0141	0.0347	0.0107	0.0589	0.015
	5	0.034	0.0104	0.0282	0.0097	0.0678	0.016
	6	0.0149	0.0067	0.0506	0.0131	0.0277	0.0114
	7	0.0062	0.0044	0.0231	0.0088	0.0256	0.0101
	8	0.0179	0.0073	0.0161	0.0072	0.0304	0.0106
	nootherdisease
	0	0.3163	0.0258	0.3413	0.028	0.4707	0.0313
	1	0.6837	0.0258	0.6587	0.028	0.5293	0.0313
	heartdisease
	0	0.9181	0.0151	0.9307	0.0149	0.8893	0.0194
	1	0.0819	0.0151	0.0693	0.0149	0.1107	0.0194
	asthma
	0	0.9117	0.0157	0.9256	0.0153	0.9464	0.014
	1	0.0883	0.0157	0.0744	0.0153	0.0536	0.014
	psychdisease
	0	0.9843	0.007	0.9707	0.0099	0.933	0.0153
	1	0.0157	0.007	0.0293	0.0099	0.067	0.0153
	musculoskeldisease
	0	0.9242	0.0149	0.8961	0.0182	0.8161	0.0239
	1	0.0758	0.0149	0.1039	0.0182	0.1839	0.0239
	otherchronicdisease
	0	0.8828	0.0179	0.8902	0.0186	0.8263	0.0237
	1	0.1172	0.0179	0.1098	0.0186	0.1737	0.0237
	bfor0
	0	0.5097	0.0305	0.5782	0.0318	0.5883	0.0346
	1	0.4903	0.0305	0.4218	0.0318	0.4117	0.0346
	budd0
	1	0.0635	0.0094	0.0878	0.0122	0.1237	0.0159
	2	0.2177	0.0174	0.2617	0.0193	0.3125	0.0213
	3	0.1519	0.0119	0.1586	0.0123	0.1606	0.0124
	4	0.3799	0.0191	0.3446	0.0193	0.2959	0.0198
	5	0.187	0.0175	0.1473	0.0158	0.1073	0.0137
	Mean	3.4093	0.0668	3.202	0.0729	2.9505	0.0791
	htil0
	Mean	77.0807	0.8891	66.7644	1.2278	56.8387	1.293
	bryg0
	1	0.1186	0.0162	0.1911	0.021	0.2795	0.0262
	2	0.2009	0.0144	0.2343	0.0153	0.255	0.0159
	3	0.6805	0.025	0.5747	0.0274	0.4655	0.0297
	Mean	2.5619	0.0395	2.3836	0.0463	2.186	0.0537
	fabq80
	0	0.9469	0.0121	0.9844	0.0072	0.8628	0.0212
	1	0.0273	0.0062	0.0113	0.0043	0.0483	0.0102
	2	0.0258	0.0082	0.0043	0.0032	0.0889	0.0173
	Mean	0.0789	0.0197	0.0199	0.0102	0.2261	0.0373

## Sheet: 4PS
4 patient subgroups, single-stage LCA
"Domain"	Subgroup size, probability, mean, s.e.										"Domain"	Loadings				Profile plots
		Patient subgroup 1	s.e.	Patient subgroup 2	s.e.	Patient subgroup 3	s.e.	Patient subgroup 4	s.e.			Variables	Clusters	R²				Patient subgroup 1	Patient subgroup 2	Patient subgroup 3	Patient subgroup 4		Mean-scores (used for rescaling)
	Patient subgroup Size	0.3109	0.0221	0.274	0.0155	0.2539	0.0207	0.1612	0.0135		Psychology domain	obeh0	0.1033	0.0107		obeh0 (0-10)	Treatment not essential (0-10)	0.28848	0.36033	0.28518	0.27921		obeh0, mean	2.8848	3.6033	2.8518	2.7921	Range:0-10=fully agree
	Variables											rm150	0.3968	0.1574		rm150 (0,1)	Sleep less well	0.6784	0.264	0.6836	0.7607
Psychology domain	obeh0											mdi9	0.415	0.1723		mdi9 (0-5)	Had trouble sleeping at night (0-5)	0.24472	0.12276	0.3913	0.43508		mdi9, mean	1.2236	0.6138	1.9565	2.1754	Range: 0-5=all the time
	Mean	2.8848	0.2164	3.6033	0.2111	2.8518	0.2232	2.7921	0.287			okon0	0.3242	0.1051		okon0 (0-10)	Able to decrease pain (0-10)	0.42883	0.30033	0.43518	0.53701		okon0, mean	4.2883	3.0033	4.3518	5.3701	Range:0-10= not at all
	rm150											fabq110	0.4125	0.1701		fabq110 (0-6)	Work might harm back (0-6)	0.284783	0.251867	0.49255	0.644067		fabq110, mean	1.7087	1.5112	2.9553	3.8644	Range:0-6=agree
	0	0.3216	0.0312	0.736	0.0291	0.3164	0.034	0.2393	0.0367			fabq120	0.5406	0.2922		fabq120 (0-6)	Should not do normal work with present pain (0-6)	0.348183	0.105633	0.351033	0.719567		fabq120, mean	2.0891	0.6338	2.1062	4.3174	Range:0-6=agree
	1	0.6784	0.0312	0.264	0.0291	0.6836	0.034	0.7607	0.0367			fabq140	0.5641	0.3183		fabq140 (0-6)	Cannot work till pain is treated (0-6)	0.381133	0.0577167	0.270017	0.7082		fabq140, mean	2.2868	0.3463	1.6201	4.2492	Range: 0-6=agree
	mdi9											okom0	0.2552	0.0651		oens0(0,1)	Feel socially isolated	0.1103	0.1889	0.43	0.4471
	0	0.3285	0.0238	0.5378	0.0276	0.1865	0.0201	0.1553	0.0209			oens0	0.3296	0.1087		start80 (0,1)	Not enjoyed things used to enjoy	0.3506	0.1699	0.5014	0.7357
	1	0.3911	0.0179	0.3645	0.0185	0.3188	0.0193	0.29	0.0223			start60	0.4269	0.1822		okom0 (0,1)	Negative recovery belief	0.1426	0.2437	0.4311	0.3613
	2	0.1107	0.0113	0.0587	0.0083	0.1295	0.0125	0.1288	0.0125			rm210	0.2655	0.0705		start60 (0,1)	Worrying thoughts a lot of the time	0.1151	0.0749	0.3926	0.5497
	3	0.0858	0.0109	0.0259	0.0057	0.144	0.0155	0.1565	0.0169			start80	0.3873	0.15		mdi2 (0-2)	Lost interest in daily activities (0-2)	0.24905	0.1628	0.56155	0.62865		mdi2, mean	0.4981	0.3256	1.1231	1.2573	Range:0-2=slightly-all the time
	4	0.066	0.011	0.0113	0.0035	0.1591	0.0197	0.189	0.0243			rm170	0.4515	0.2038		mdi8 (0-2)	Felt restless/subdued/slowed down (0-2)	0.3746	0.2635	0.68575	0.7152		mdi8, mean	0.7492	0.527	1.3715	1.4304	Range:0-2=slightly-all the time
	5	0.0179	0.0047	0.0018	0.0007	0.062	0.0126	0.0805	0.0168			mdi2	0.5042	0.2542		mdi5 (0-2)	Had a bad conscience (0-2)	0.17205	0.11835	0.44255	0.5713		mdi5, mean	0.3441	0.2367	0.8851	1.1426	Range:0-2=slightly-all the time
	Mean	1.2236	0.0815	0.6138	0.0538	1.9565	0.1114	2.1754	0.139			mdi8	0.5103	0.2604		mdi1 (0-2)	Felt low in spirits/sad (0-2)	0.17625	0.1482	0.4902	0.5566		mdi1, mean	0.3525	0.2964	0.9804	1.1132	Range:0-2=slightly-all the time
	okon0											mdi5	0.468	0.219		mdi3 (0-5)	Felt lacking in energy and strength (0-5)	0.18038	0.14966	0.43174	0.53532		mdi3, mean	0.9019	0.7483	2.1587	2.6766	Range: 0-5=all the time
	Mean	4.2883	0.1509	3.0033	0.1406	4.3518	0.1608	5.3701	0.204			mdi1	0.5237	0.2743		mdi4 (0-2)	Felt less self-confident (0-2)	0.0867	0.0742	0.3612	0.46825		mdi4, mean	0.1734	0.1484	0.7224	0.9365	Range:0-2=slightly-all the time
	fabq110											mdi3	0.5808	0.3373		mdi7 (0-2)	Had difficulty in concentrating (0-2)	0.1299	0.05505	0.37925	0.4023		mdi7, mean	0.2598	0.1101	0.7585	0.8046	Range:0-2=slightly-all the time
	0	0.4511	0.0301	0.4934	0.0295	0.2283	0.0305	0.1085	0.0227			mdi4	0.481	0.2314		mdi10 (0-2)	Have suffered from reduced/ increased appetite (0-2)	0.1471	0.05485	0.3332	0.43605		mdi10, mean	0.2942	0.1097	0.6664	0.8721	Range:0-2=slightly-all the time
	1	0.1125	0.0125	0.1164	0.0127	0.0764	0.0102	0.0451	0.0082			mdi7	0.4443	0.1974		rm170 (0,1)	More irritable with people than usual	0.2865	0.0876	0.5537	0.6704
	2	0.0686	0.0093	0.0672	0.0092	0.0626	0.0087	0.046	0.0075			mdi10	0.4043	0.1634		rm210(0,1)	Rubbing/holding areas that hurt/ are uncomfortable	0.3702	0.3085	0.5391	0.6721
	3	0.1743	0.0146	0.1613	0.0143	0.2134	0.016	0.1946	0.0163			start50	0.3427	0.1175		start50 (0,1)	Not safe to be physically active	0.2013	0.0298	0.1321	0.4287
	4	0.0838	0.0107	0.0733	0.0097	0.1377	0.0152	0.1562	0.016			start70	0.261	0.0681		start70 (0,1)	Terrible back pain, will never get better	0.011	0.0284	0.093	0.1956
	5	0.0575	0.0094	0.0476	0.008	0.1269	0.0167	0.1787	0.0212			rm230	0.2636	0.0695		rm230 (0,1)	Often express concern	0.0765	0.0589	0.2347	0.2836
	6	0.0522	0.0103	0.0409	0.0082	0.1547	0.0223	0.2709	0.0331			fabq30	0.1772	0.0314		fabq30 (0-6)	Physical activity might harm back (0-6)	0.387533	0.33275	0.41815	0.5011		fabq30, mean	2.3252	1.9965	2.5089	3.0066	Range: 0-6=agree
	Mean	1.7087	0.137	1.5112	0.1247	2.9553	0.1853	3.8644	0.1902			fabq40	0.1931	0.0373		fabq40 (0-6)	Should not do physical activity which (might) make pain worse (0-6)	0.67065	0.54915	0.649433	0.7327		fabq40, mean	4.0239	3.2949	3.8966	4.3962	Range: 0-6=agree
	fabq120
	0	0.3777	0.0307	0.7139	0.027	0.3745	0.0339	0.0683	0.0192
	1	0.1088	0.012	0.1229	0.0129	0.1083	0.0121	0.0333	0.0077		Pain domain							Patient subgroup 1	Patient subgroup 2	Patient subgroup 3	Patient subgroup 4
	2	0.0666	0.0097	0.045	0.0072	0.0666	0.0097	0.0345	0.0068			tlep0	0.0627	0.0039		tlep0 (1-3)	Previous LBP episodes (0-2)	0.6478	0.64275	0.67	0.7091		tlep0,mean	2.2956	2.2855	2.34	2.4182	Range: 1-3=more than 3 episodes
	3	0.1949	0.0166	0.0787	0.0117	0.1956	0.0171	0.1705	0.0182			dlva0	0.3644	0.1328		dlva0 (1-4)	Duration of LBP (1-4)	0.0707333	0.355767	0.377833	0.197267		dlva0, mean	1.2122	2.0673	2.1335	1.5918	Range: 1-4=more than 3 mths
	4	0.0822	0.0114	0.0198	0.0045	0.0828	0.0119	0.1216	0.0155			tlda0	0.2771	0.0768		tlda0 (1,2)	More than 30 days of LBP last year	0.0915	0.3066	0.4028	0.2503
	5	0.0854	0.0128	0.0123	0.0035	0.0864	0.0135	0.2138	0.025			vasl0	0.5026	0.2526		vasl0 (0-10)	LBP intensity (0-10)	0.7293	0.49817	0.64324	0.77392		vasl0,mean	7.293	4.9817	6.4324	7.7392
	6	0.0845	0.0151	0.0073	0.0025	0.0858	0.0158	0.358	0.0397			rm110	0.3884	0.1508		rm110 (0,1)	Back/leg painful almost all the time	0.7441	0.382	0.7194	0.9016
	Mean	2.0891	0.1557	0.6338	0.0841	2.1062	0.1713	4.3174	0.1938			start90	0.5189	0.2692		start90 (0,1)	Very-extremely bothersome BP	0.8124	0.3009	0.7403	0.9639
	fabq140											domin_bp	0.1819	0.0331		domin_bp (0,1)	LBP not dominating	0.0248	0.0602	0.1346	0.1446
	0	0.3687	0.0306	0.807	0.024	0.4887	0.0332	0.1008	0.023			vasb0	0.341	0.1163		vasb0 (0-2)	Leg pain intensity (0-2)	0.30735	0.2913	0.534	0.62485		vasb0, mean	0.6147	0.5826	1.068	1.2497
	1	0.1078	0.0119	0.1099	0.0122	0.1235	0.0131	0.0436	0.0085			start10	0.3279	0.1075		start10 (0,1)	Pain has spread down into leg(s)	0.3015	0.2832	0.5681	0.6844
	2	0.0849	0.0112	0.0403	0.0072	0.0841	0.0112	0.0509	0.0087			pain_dis	0.2457	0.0604		pain_dis_BP (0)	Pain dist: Not only LBP (0)	0.1839	0.2159	0.4364	0.5098	Reverse-scored
	3	0.118	0.0138	0.0261	0.0064	0.1012	0.0124	0.1047	0.0133			start20	0.2212	0.0489		pain_dis_BP+one leg (1)	Pain distribution: LBP + pain in one leg (1)	0.1608	0.1822	0.3235	0.3946
	4	0.0889	0.0125	0.0092	0.0031	0.0659	0.0103	0.1168	0.0155			paraspin_debut	0.0692	0.0048		pain_dis_BP+two legs (2)	Pain distribution: LBP + pain in both legs (2)	0.0201	0.0048	0.0901	0.0774
	5	0.0908	0.0133	0.0044	0.0019	0.0583	0.0103	0.1768	0.0224							pain_dis_only leg pain (3)	Pain distribution: Only leg pain (3)	0.0031	0.0289	0.0228	0.0379
	6	0.141	0.02	0.0032	0.0016	0.0783	0.0154	0.4064	0.0398							start20 (0,1)	Shoulder/neck pain	0.3249	0.4928	0.6053	0.5463
	Mean	2.2868	0.166	0.3463	0.0622	1.6201	0.16	4.2492	0.2037							paraspin_debut (0,1)	No paraspinal pain onset	0.3402	0.3821	0.4071	0.4337
	okom0											fabq10	0.1035	0.0107		fabq10 (0-6)	Pain caused by physical activity (0-6)	0.529633	0.517017	0.561133	0.6202		fabq10, mean	3.1778	3.1021	3.3668	3.7212	Range:0-6=completely agree
	0	0.8574	0.0249	0.7563	0.0276	0.5689	0.0348	0.6387	0.0418			fabq20	0.2721	0.074		fabq20 (0-6)	Physical activity makes worse (0-6)	0.586317	0.463983	0.539	0.738583		fabq20, mean	3.5179	2.7839	3.234	4.4315	Range:0-6=completely agree
	1	0.1426	0.0249	0.2437	0.0276	0.4311	0.0348	0.3613	0.0418
	oens0
	0	0.8897	0.0234	0.8111	0.0251	0.57	0.0343	0.5529	0.0437		Activity domain							Patient subgroup 1	Patient subgroup 2	Patient subgroup 3	Patient subgroup 4
	1	0.1103	0.0234	0.1889	0.0251	0.43	0.0343	0.4471	0.0437			facetwalk	0.0904	0.0082		facetwalk (0,1)	Best activity is not to walk	0.3854	0.3093	0.3276	0.4267	Reverse-scored
	start60											rm80	0.3758	0.1412		rm80 (0,1)	Only stand for short periods of time	0.3506	0.0656	0.2104	0.5594
	0	0.8849	0.0257	0.9251	0.0175	0.6074	0.0347	0.4503	0.0447			rm140	0.5897	0.3478		rm140 (0,1)	Only walk short distances	0.6254	0.0532	0.2139	0.7969
	1	0.1151	0.0257	0.0749	0.0175	0.3926	0.0347	0.5497	0.0447			start30	0.4667	0.2178		start30 (0,1)	Only walked short distances	0.4656	0.0638	0.2271	0.6854
	rm210											rm50	0.5353	0.2865		rm50 (0,1)	Use handrail to get upstairs	0.6766	0.1478	0.3274	0.8602
	0	0.6298	0.0356	0.6915	0.0299	0.4609	0.0362	0.3279	0.0407			rm60	0.5767	0.3326		rm60 (0,1)	Hold on to something to get out of an easy chair	0.8428	0.214	0.4215	0.9034
	1	0.3702	0.0356	0.3085	0.0299	0.5391	0.0362	0.6721	0.0407			rm100	0.6182	0.3822		rm100 (0,1)	Difficult to get out of a chair	0.9364	0.2159	0.5188	0.8834
	start80											rm120	0.5111	0.2612		rm120 (0,1)	Difficult to turn over in bed	0.8854	0.2906	0.5586	0.8463
	0	0.6494	0.0302	0.8301	0.0242	0.4986	0.0362	0.2643	0.0395			rm90	0.4262	0.1816		rm90 (0,1)	Try not to bend or kneel down	0.8321	0.3751	0.6235	0.8931
	1	0.3506	0.0302	0.1699	0.0242	0.5014	0.0362	0.7357	0.0395			start40	0.3888	0.1512		start40 (0,1)	Dressed more slowly last two weeks	0.7865	0.3787	0.6007	0.876
	rm170											rm70	0.5509	0.3035		rm70 (0,1)	Get dressed more slowly	0.9508	0.342	0.5706	0.9131
	0	0.7135	0.0295	0.9124	0.0184	0.4463	0.0357	0.3296	0.0418			rm130	0.4897	0.2398		rm130 (0,1)	Trouble putting on socks	0.9052	0.3768	0.5721	0.9105
	1	0.2865	0.0295	0.0876	0.0184	0.5537	0.0357	0.6704	0.0418			rm30	0.5834	0.3403		rm30 (0,1)	Walk more slowly	0.9217	0.2926	0.5582	0.9653
	mdi2											rm180	0.5765	0.3324		rm180 (0,1)	Go upstairs more slowly	0.8879	0.2531	0.5242	0.9359
	0	0.5799	0.0312	0.7098	0.028	0.2186	0.0269	0.1618	0.0298			rm160	0.4852	0.2354		rm160 (0,1)	Avoid heavy job around the house	0.9281	0.4533	0.7632	0.9805
	1	0.3422	0.0217	0.2549	0.0218	0.4397	0.0204	0.4191	0.0228			rm220	0.6248	0.3904		rm220 (0,1)	Do less daily work around the house	0.8799	0.2034	0.6115	0.9855
	2	0.078	0.0143	0.0353	0.008	0.3417	0.0316	0.4191	0.0432			rm40	0.4505	0.203		rm40 (0,1)	Not doing usual jobs around the house	0.7149	0.2393	0.4307	0.8275
	Mean	0.4981	0.0435	0.3256	0.0349	1.1231	0.055	1.2573	0.0707			fabq50	0.3829	0.1466		fabq50 (0-6)	Cannot do physical activity which (might) make pain worse (0-6)	0.584667	0.340467	0.465867	0.707517		fabq50, mean	3.508	2.0428	2.7952	4.2451
	mdi8											fabq130	0.5753	0.331		fabq130 (0-2)	Cannot work with present pain (0-2)	0.3865	0.02025	0.24255	0.80685		fabq130, mean	0.773	0.0405	0.4851	1.6137
	0	0.3799	0.0297	0.5349	0.0304	0.0893	0.0168	0.0727	0.0165			facetsit	0.0705	0.005		facetsit (0,1)	Best posture to sit	0.257	0.2263	0.1787	0.2197
	1	0.491	0.0209	0.4033	0.0231	0.4498	0.0241	0.4242	0.0289			rm190	0.2394	0.0573		rm190 (0,1)	Stay in bed most of the time	0.1078	0.0039	0.0134	0.1455
	2	0.1291	0.0189	0.0618	0.0114	0.4608	0.0353	0.5031	0.0417			rm20	0.2644	0.0699		rm20 (0,1)	Change position frequently	0.8872	0.7343	0.9385	0.9669
	Mean	0.7492	0.0452	0.527	0.0396	1.3715	0.0497	1.4304	0.0565
	mdi5
	0	0.7174	0.0273	0.7963	0.0247	0.3867	0.0341	0.2589	0.0347		Participation domain							Patient subgroup 1	Patient subgroup 2	Patient subgroup 3	Patient subgroup 4
	1	0.2211	0.0184	0.1707	0.018	0.3414	0.0198	0.3395	0.0198			dlsy0	0.3528	0.1245		dlsy0 (0-2)	Days with sick leave last month (0-2)	0.1255	0.025	0.1198	0.2932		dlsy0,mean	0.251	0.05	0.2396	0.5864
	2	0.0615	0.0122	0.033	0.0082	0.2719	0.0298	0.4016	0.0394			rm200	0.4951	0.2452		rm200 (0,1)	Decreased sexual activity	0.5102	0.0448	0.2817	0.7171
	Mean	0.3441	0.038	0.2367	0.0321	0.8851	0.0609	1.1426	0.0716			rm10	0.4742	0.2249		rm10 (0,1)	Stay home most of the time	0.3338	0.0158	0.0718	0.543
	mdi1											fabq90	0.428	0.1832		fabq90 (0-2)	Work is too heavy (0-2)	0.08395	0.0624	0.27695	0.49435		fabq90, mean	0.1679	0.1248	0.5539	0.9887
	0	0.6679	0.0379	0.7177	0.0285	0.2243	0.0274	0.162	0.0291			fabq100	0.4068	0.1655		fabq100 (0-2)	Work makes/would make pain worse (0-2)	0.2634	0.19345	0.4783	0.6867		fabq100, mean	0.5268	0.3869	0.9566	1.3734
	1	0.3116	0.0322	0.2682	0.0255	0.5711	0.0237	0.5628	0.0241			fabq70	0.4322	0.1868		fabq70 (0-2)	Work-aggravated pain (0-2)	0.2768	0.20615	0.57165	0.6813		fabq70, mean	0.5536	0.4123	1.1433	1.3626
	2	0.0205	0.0068	0.0141	0.004	0.2047	0.0254	0.2752	0.0364			fabq60	0.3162	0.1		fabq60 (0-2)	Pain caused by work/accident at work (0-2)	0.20305	0.18375	0.4375	0.5001		fabq60, mean	0.4061	0.3675	0.875	1.0002
	Mean	0.3525	0.0439	0.2964	0.0317	0.9804	0.0473	1.1132	0.0614			bfbe0	0.2548	0.0649		bfbe0 (1-4)	Physical work load (1-4)	0.432767	0.385733	0.473267	0.660733		bfbe0, mean	2.2983	2.1572	2.4198	2.9822
	mdi3
	0	0.3136	0.0271	0.3841	0.0272	0.0785	0.0119	0.0416	0.009
	1	0.5461	0.0194	0.5226	0.0205	0.3614	0.0256	0.2491	0.0297		Physical impairment domain							Patient subgroup 1	Patient subgroup 2	Patient subgroup 3	Patient subgroup 4
	2	0.0831	0.0111	0.0621	0.0089	0.1454	0.0146	0.1304	0.014			romflex	0.2938	0.0863		romflex - 0	No pain on flexion (AROM) (0)	0.1801	0.5278	0.3814	0.1706
	3	0.0406	0.0092	0.0237	0.0056	0.1878	0.0191	0.2189	0.0213							romflex -1	Back pain on flexion (AROM) (1)	0.7858	0.4472	0.5056	0.6384
	4	0.0156	0.0054	0.0071	0.0025	0.1915	0.0234	0.2903	0.0324							romflex -2	Leg pain on flexion (AROM) (2)	0.0341	0.025	0.1129	0.1911
	5	0.0011	0.0006	0.0004	0.0002	0.0354	0.0093	0.0698	0.017			romext	0.1162	0.0135		romext -0	No pain on extension (AROM) (0)	0.3053	0.4274	0.3553	0.2714
	Mean	0.9019	0.0644	0.7483	0.0478	2.1587	0.1047	2.6766	0.1306							romext -1	Back pain on extension (AROM) (1)	0.6798	0.5467	0.6008	0.6278
	mdi4															romext -2	Leg pain on extension (AROM) (2)	0.0149	0.0259	0.044	0.1008
	0	0.8445	0.024	0.8652	0.0218	0.4705	0.0337	0.353	0.0415			romsideglr	0.1263	0.016		romsideglr - 0	No pain on sideglide, right (AROM) (0)	0.4939	0.6289	0.5417	0.4468
	1	0.1376	0.019	0.1212	0.0178	0.3367	0.0225	0.3575	0.023							romsideglr - 1	Back pain on sideglide, right (AROM) (1)	0.501	0.3568	0.4109	0.4758
	2	0.0179	0.0059	0.0136	0.0047	0.1928	0.0254	0.2895	0.0378							romsideglr - 2	Leg pain on sideglide, right (AROM) (2)	0.005	0.0143	0.0474	0.0775
	Mean	0.1734	0.0293	0.1484	0.026	0.7224	0.0553	0.9365	0.076			romsidegll	0.1197	0.0143		romsidegll - 0	No pain on sideglide, left (AROM) (0)	0.574	0.5947	0.5574	0.3926
	mdi7															romsidegll - 1	Back pain on sideglide, left (AROM) (1)	0.4175	0.3916	0.3848	0.4965
	0	0.773	0.0256	0.8968	0.0192	0.4402	0.0342	0.414	0.0404							romsidegll - 2	Leg pain on sideglide, left (AROM) (2)	0.0086	0.0138	0.0578	0.111
	1	0.1943	0.0195	0.0963	0.0167	0.3611	0.0228	0.3674	0.0232			romrotr	0.1612	0.026		romrotr - 0	No pain on right rotation (AROM) (0)	0.681	0.8272	0.792	0.6742
	2	0.0327	0.0081	0.0069	0.0028	0.1987	0.0255	0.2186	0.0319							romrotr - 1	Back pain on right rotation (AROM) (1)	0.3189	0.1682	0.1679	0.2995
	Mean	0.2598	0.0325	0.1101	0.0217	0.7585	0.0558	0.8046	0.0689							romrotr - 2	Leg pain on right rotation (AROM) (2)	0	0.0047	0.0401	0.0262
	mdi10											romrotl	0.2308	0.0533		romrotl - 0	No pain on left rotation (AROM) (0)	0.6702	0.8458	0.8142	0.5584
	0	0.7663	0.0251	0.9026	0.0188	0.5348	0.0333	0.4221	0.0395							romrotl - 1	Back pain on left rotation (AROM) (1)	0.3255	0.1542	0.1551	0.3831
	1	0.1733	0.0163	0.085	0.0146	0.2641	0.0194	0.2837	0.0199							romrotl - 2	Leg pain on left rotation (AROM) (2)	0.0043	0	0.0307	0.0584
	2	0.0605	0.0123	0.0124	0.0047	0.2012	0.0254	0.2942	0.0355			mdtreduce	0.0745	0.0056		mdtreduce	Reducible disc (diagnosis)	0.2747	0.2164	0.1947	0.236
	Mean	0.2942	0.036	0.1097	0.0232	0.6664	0.056	0.8721	0.0724			mdtpartlyreduce	0.0916	0.0084		mdtpartlyreduce	Partly reducibel disc (diagnosis)	0.2724	0.1916	0.2215	0.2947
	start50											mdtnonreduce	0.1006	0.0101		mdtnonreduce	Non-reducible disc (diagnosis)	0.0431	0.0334	0.0774	0.0949
	0	0.7987	0.0262	0.9702	0.0111	0.8679	0.0245	0.5713	0.0438			mdtdysfunc	0.1404	0.0197		mdtdysfunc	Dysfunktion syndrome (diagnosis)	0.0658	0.1619	0.1077	0.053
	1	0.2013	0.0262	0.0298	0.0111	0.1321	0.0245	0.4287	0.0438			herndiscr	0.2189	0.0479		herndiscr	Indication of herniated disc, right	0.0421	0.0237	0.0476	0.1772
	start70											herndiscl	0.2161	0.0467		herndiscl	Indication of herniated disc, left	0.0398	0.0248	0.0517	0.1763
	0	0.989	0.008	0.9716	0.0108	0.907	0.0212	0.8044	0.0356			affstrength	0.1405	0.0197		affstrength	Affected muscular strength	0.0302	0.0133	0.03	0.0926
	1	0.011	0.008	0.0284	0.0108	0.093	0.0212	0.1956	0.0356			affsens	0.077	0.0059		affsens	Affected sensibility	0.0405	0.0438	0.0684	0.0874
	rm230											affdtr	0.1246	0.0155		affdtr	Affected deep tendon reflexes	0.0712	0.0435	0.0706	0.1455
	0	0.9235	0.0176	0.9411	0.0156	0.7653	0.0291	0.7164	0.0388			sisep_comb	0.0764	0.0058		sisep_comb	SI-joint: Separation test	0.1232	0.0967	0.0758	0.1423
	1	0.0765	0.0176	0.0589	0.0156	0.2347	0.0291	0.2836	0.0388			siP4_comb	0.19	0.0361		siP4_comb	SI-joint: Thigh thrust	0.1871	0.2567	0.2298	0.4364
	fabq30											sigaens_comb	0.1147	0.0132		sigaens_comb	SI-joint: Gaenslens	0.2073	0.1812	0.1834	0.3154
	0	0.2589	0.0229	0.3215	0.0255	0.2272	0.0236	0.1532	0.0234			sicompres_comb	0.1342	0.018		sicompres_comb	SI-joint: Compression test	0.1677	0.1337	0.1345	0.2768
	1	0.1146	0.0116	0.1287	0.0127	0.1061	0.0114	0.0825	0.0109			sithrust_comb	0.065	0.0042		sithrust_comb	SI-joint: Sacral thrust	0.3389	0.3261	0.3064	0.4016
	2	0.0818	0.0093	0.0831	0.0094	0.08	0.0091	0.0718	0.0087			facetextrot	0.1052	0.0111		facetextrot	Pain on extension/rotation	0.4297	0.4643	0.5246	0.3655
	3	0.336	0.0171	0.3088	0.0175	0.3467	0.0173	0.359	0.0169			triggerpoint	0.1326	0.0176		triggerpoint	Trigger point	0.2325	0.2343	0.3552	0.1962
	4	0.0717	0.0092	0.0596	0.0081	0.0781	0.01	0.0933	0.0117			musclepalp	0.1059	0.0112		musclepalp	Painful muscle palpation	0.5579	0.5923	0.6484	0.4883
	5	0.0702	0.01	0.0527	0.0082	0.0806	0.0115	0.1112	0.0158			musclegroup_palp	0.1158	0.0134		musclegroup_palp - 0	Painful back muscles (1)	0.3849	0.4069	0.2725	0.2975
	6	0.0669	0.011	0.0455	0.0084	0.0812	0.0133	0.1291	0.0211							musclegroup_palp - 1	Painful buttock and leg muscles (2)	0.3475	0.4105	0.3812	0.4756
	Mean	2.3252	0.1164	1.9965	0.1148	2.5089	0.1301	3.0066	0.1644							musclegroup_palp - 2	Painful back and leg muscles (3)	0.2676	0.1826	0.3462	0.2269
	fabq40											post_latshift	0.2373	0.0563		post_latshift	Acute lateral shift	0.1915	0.0309	0.0416	0.1517
	0	0.0759	0.0122	0.1504	0.0188	0.0872	0.0144	0.0471	0.0115			post_flexdef	0.1871	0.035		post_flexdef	Acute flexion deformity	0.0927	0.0001	0.0232	0.0825
	1	0.0501	0.0081	0.0824	0.0119	0.0555	0.0091	0.0348	0.0075
	2	0.0576	0.0082	0.0786	0.0105	0.0617	0.0088	0.0448	0.0078
	3	0.2239	0.0152	0.2537	0.0157	0.2316	0.0157	0.1952	0.0175									Patient subgroup 1	Patient subgroup 2	Patient subgroup 3	Patient subgroup 4
	4	0.0864	0.0095	0.0813	0.0091	0.0863	0.0095	0.0844	0.0094		Contextual factors	age	0.1154	0.0133		age	Age (18-66 years)	0.567962	0.505914	0.505536	0.537921		age, mean	45.1101	42.12	42.1018	43.6624	Range: 17,74-65,93
	5	0.1956	0.0146	0.1526	0.0131	0.1886	0.0148	0.2137	0.016			bsex0	0.1158	0.0134		bsex0	Sex (males)	0.5694	0.601	0.5484	0.4257	1=male
	6	0.3106	0.0234	0.2011	0.0197	0.2892	0.0249	0.38	0.0329			bhoej0	0.1598	0.0255		bhoej0	Height (153-201 cm)	0.482392	0.506983	0.49484	0.417367		bhoej0, mean	176.155	177.335	176.752	173.034	Range: 153-201
	Mean	4.0239	0.1192	3.2949	0.1324	3.8966	0.1359	4.3962	0.1524			bmi	0.1431	0.0205		bmi	BMI (18-59)	0.205406	0.17985	0.190619	0.226564		bmi, mean	26.5356	25.4786	25.924	27.4107	Range: 18,04-59,4
Pain domain	tlep0											barb0	0.0589	0.0035		barb0	Work: Self-employed (0)	0.117	0.1084	0.1033	0.0963
	1	0.1747	0.0204	0.1788	0.0211	0.157	0.0214	0.1276	0.0232								Work: Full-time (1)	0.6255	0.6274	0.5743	0.557
	2	0.355	0.0177	0.3568	0.0178	0.346	0.0185	0.3267	0.0214								Work: Part-time (2)	0.1115	0.1311	0.1096	0.1633
	3	0.4703	0.0288	0.4643	0.0294	0.497	0.0321	0.5457	0.0395								Work: Student (3)	0.0411	0.0636	0.0752	0.0277
	Mean	2.2956	0.0467	2.2855	0.0479	2.34	0.0514	2.4182	0.0611								Work: Unemployed (4)	0.0284	0.034	0.0567	0.0589
	dlva0																Work: Early retirement/retired (5)	0.0416	0.0118	0.041	0.0265
	1	0.8538	0.0239	0.4917	0.0295	0.4681	0.0334	0.6758	0.0396								Work: Health-related retirement (6)	0.0172	0.0079	0.0131	0.0434
	2	0.0968	0.0119	0.1552	0.0132	0.1546	0.0132	0.1443	0.0133								Work: Other (7)	0.0176	0.0158	0.0269	0.027
	3	0.0329	0.0083	0.147	0.0153	0.153	0.0163	0.0924	0.0148			nootherdisease	0.1382	0.0191		nootherdisease	Other chronic disease	0.3242	0.306	0.4339	0.4708	Reverse-scored, 1=other chronic disease
	4	0.0166	0.0065	0.206	0.0232	0.2243	0.0268	0.0876	0.0215			heartdisease	0.0747	0.0056		heartdisease	Heart disease	0.0699	0.0816	0.1212	0.0704
	Mean	1.2122	0.0437	2.0673	0.0778	2.1335	0.0902	1.5918	0.0929			asthma	0.0249	0.0006		asthma	Asthma	0.0659	0.0828	0.0723	0.0729
	tlda0											psychdisease	0.115	0.0132		psychdisease	Psychological disease	0.0216	0.0157	0.0501	0.0734
	1	0.9085	0.0197	0.6934	0.0299	0.5972	0.0358	0.7497	0.0402			musculoskeldisease	0.1013	0.0103		musculoskeldisease	Musculoskeletal disease	0.1072	0.0777	0.1377	0.1729
	2	0.0915	0.0197	0.3066	0.0299	0.4028	0.0358	0.2503	0.0402			otherchronicdisease	0.0986	0.0097		otherchronicdisease	Another chronic disease	0.0985	0.1101	0.176	0.1613
	vasl0											bfor0	0.0693	0.0048		bfor0	No health insurance	0.5806	0.5032	0.559	0.5939	reverse-scored (1=no health insurance)
	Mean	7.293	0.1071	4.9817	0.1335	6.4324	0.1285	7.7392	0.1312			budd0	0.1454	0.0212		budd0	Lowest educational level (1-5)	0.44495	0.3973	0.45495	0.53755	reverse-scored (5=lowest educational level=no qualification)	budd0, mean	3.2202	3.4108	3.1802	2.8498	Range: 1-5
	rm110											htil0	0.4323	0.1869		htil0	Self-rated general health (5-100)	0.344636	0.21294	0.378393	0.495209	reverse-scored (100=worst imaginable state)	htil, mean	67.2596	79.7707	64.0527	52.9551	Range: 5-100
	0	0.2559	0.0275	0.618	0.0316	0.2806	0.0314	0.0984	0.0259			bryg0	0.2023	0.0409		bryg0	Smoking status (0-2)	0.3032	0.19645	0.34055	0.43655	reverse-scored (2=smoker)	bryg0, mean	2.3936	2.6071	2.3189	2.1269	Range: 1-3
	1	0.7441	0.0275	0.382	0.0316	0.7194	0.0314	0.9016	0.0259			fabq80	0.2089	0.0436		fabq80	Claim for compensation (0-2)	0.0076	0.03635	0.0694	0.13325		fabq80, mean	0.0152	0.0727	0.1388	0.2665
	start90
	0	0.1876	0.0248	0.6991	0.0303	0.2597	0.0306	0.0361	0.0159
	1	0.8124	0.0248	0.3009	0.0303	0.7403	0.0306	0.9639	0.0159
	domin_bp
	0	0.9752	0.0169	0.9398	0.0158	0.8654	0.0249	0.8554	0.0311
	1	0.0248	0.0169	0.0602	0.0158	0.1346	0.0249	0.1446	0.0311
	vasb0
	0	0.5324	0.0328	0.5524	0.0303	0.2847	0.0297	0.2022	0.0314
	1	0.3204	0.0182	0.3126	0.0182	0.3627	0.0175	0.346	0.0188
	2	0.1472	0.0219	0.135	0.019	0.3527	0.0314	0.4519	0.0408
	Mean	0.6147	0.0527	0.5826	0.0472	1.068	0.0586	1.2497	0.0703
	start10
	0	0.6985	0.0324	0.7168	0.0294	0.4319	0.0351	0.3156	0.0418
	1	0.3015	0.0324	0.2832	0.0294	0.5681	0.0351	0.6844	0.0418
	pain_dis
	0	0.8161	0.0271	0.7841	0.0267	0.5636	0.0359	0.4902	0.0439
	1	0.1608	0.0254	0.1822	0.025	0.3235	0.0329	0.3946	0.0426
	2	0.0201	0.0089	0.0048	0.0048	0.0901	0.0197	0.0774	0.0227
	3	0.0031	0.0037	0.0289	0.0108	0.0228	0.011	0.0379	0.0171
	start20
	0	0.6751	0.0296	0.5072	0.0322	0.3947	0.0355	0.4537	0.0454
	1	0.3249	0.0296	0.4928	0.0322	0.6053	0.0355	0.5463	0.0454
	paraspin_debut
	0	0.6598	0.0329	0.6179	0.0334	0.5929	0.0367	0.5663	0.0477
	1	0.3402	0.0329	0.3821	0.0334	0.4071	0.0367	0.4337	0.0477
	fabq10
	0	0.1776	0.0195	0.1879	0.0204	0.1533	0.0195	0.1121	0.0201
	1	0.0794	0.0103	0.0825	0.0106	0.0717	0.0098	0.0573	0.0095
	2	0.0479	0.0074	0.0489	0.0075	0.0452	0.0071	0.0395	0.0066
	3	0.2791	0.0151	0.2798	0.015	0.2757	0.0151	0.2628	0.0161
	4	0.106	0.0104	0.1043	0.0103	0.1095	0.0106	0.114	0.0109
	5	0.1185	0.0119	0.1146	0.0117	0.128	0.0129	0.1455	0.0148
	6	0.1915	0.0192	0.182	0.0189	0.2166	0.0219	0.2689	0.0297
	Mean	3.1778	0.1302	3.1021	0.1329	3.3668	0.1413	3.7212	0.1744
	fabq20
	0	0.0998	0.0139	0.1834	0.0202	0.129	0.0176	0.0317	0.0084
	1	0.0804	0.0104	0.1218	0.014	0.0963	0.0123	0.034	0.0073
	2	0.1076	0.0111	0.1345	0.0129	0.1195	0.0122	0.0607	0.0097
	3	0.1846	0.0133	0.1902	0.0135	0.19	0.0135	0.1386	0.0141
	4	0.1692	0.0131	0.1438	0.0121	0.1614	0.0129	0.1692	0.0133
	5	0.1585	0.0141	0.111	0.0116	0.1401	0.0138	0.2111	0.0175
	6	0.1999	0.0195	0.1154	0.0145	0.1638	0.0191	0.3546	0.0327
	Mean	3.5179	0.1214	2.7839	0.1272	3.234	0.139	4.4315	0.143
Activity domain	facetwalk
	0	0.3854	0.0321	0.3093	0.0316	0.3276	0.0356	0.4267	0.0456
	1	0.6146	0.0321	0.6907	0.0316	0.6724	0.0356	0.5733	0.0456
	rm80
	0	0.6494	0.0302	0.9344	0.0164	0.7896	0.0297	0.4406	0.0435
	1	0.3506	0.0302	0.0656	0.0164	0.2104	0.0297	0.5594	0.0435
	rm140
	0	0.3746	0.0333	0.9468	0.0149	0.7861	0.0302	0.2031	0.0363
	1	0.6254	0.0333	0.0532	0.0149	0.2139	0.0302	0.7969	0.0363
	start30
	0	0.5344	0.0316	0.9362	0.0161	0.7729	0.03	0.3146	0.042
	1	0.4656	0.0316	0.0638	0.0161	0.2271	0.03	0.6854	0.042
	rm50
	0	0.3234	0.0311	0.8522	0.0237	0.6726	0.033	0.1398	0.0309
	1	0.6766	0.0311	0.1478	0.0237	0.3274	0.033	0.8602	0.0309
	rm60
	0	0.1572	0.0236	0.786	0.0269	0.5785	0.0401	0.0966	0.026
	1	0.8428	0.0236	0.214	0.0269	0.4215	0.0401	0.9034	0.026
	rm100
	0	0.0636	0.0163	0.7841	0.027	0.4812	0.0401	0.1166	0.0275
	1	0.9364	0.0163	0.2159	0.027	0.5188	0.0401	0.8834	0.0275
	rm120
	0	0.1146	0.0205	0.7094	0.0299	0.4414	0.0385	0.1537	0.0307
	1	0.8854	0.0205	0.2906	0.0299	0.5586	0.0385	0.8463	0.0307
	rm90
	0	0.1679	0.0239	0.6249	0.0312	0.3765	0.0343	0.1069	0.0273
	1	0.8321	0.0239	0.3751	0.0312	0.6235	0.0343	0.8931	0.0273
	start40
	0	0.2135	0.026	0.6213	0.0314	0.3993	0.0377	0.124	0.0294
	1	0.7865	0.026	0.3787	0.0314	0.6007	0.0377	0.876	0.0294
	rm70
	0	0.0492	0.0152	0.658	0.0308	0.4294	0.0387	0.0869	0.0253
	1	0.9508	0.0152	0.342	0.0308	0.5706	0.0387	0.9131	0.0253
	rm130
	0	0.0948	0.0189	0.6232	0.0312	0.4279	0.0412	0.0895	0.0263
	1	0.9052	0.0189	0.3768	0.0312	0.5721	0.0412	0.9105	0.0263
	rm30
	0	0.0783	0.0207	0.7074	0.0297	0.4418	0.0361	0.0347	0.0173
	1	0.9217	0.0207	0.2926	0.0297	0.5582	0.0361	0.9653	0.0173
	rm180
	0	0.1121	0.0218	0.7469	0.0288	0.4758	0.0362	0.0641	0.021
	1	0.8879	0.0218	0.2531	0.0288	0.5242	0.0362	0.9359	0.021
	rm160
	0	0.0719	0.0161	0.5467	0.0323	0.2368	0.0311	0.0195	0.0121
	1	0.9281	0.0161	0.4533	0.0323	0.7632	0.0311	0.9805	0.0121
	rm220
	0	0.1201	0.0213	0.7966	0.0267	0.3885	0.037	0.0145	0.0131
	1	0.8799	0.0213	0.2034	0.0267	0.6115	0.037	0.9855	0.0131
	rm40
	0	0.2851	0.0287	0.7607	0.0278	0.5693	0.0405	0.1725	0.0331
	1	0.7149	0.0287	0.2393	0.0278	0.4307	0.0405	0.8275	0.0331
	fabq50
	0	0.0921	0.013	0.2822	0.0246	0.1688	0.0206	0.0387	0.0094
	1	0.0809	0.01	0.1653	0.0162	0.1223	0.0137	0.0425	0.0083
	2	0.106	0.0107	0.1445	0.0132	0.1324	0.0126	0.0696	0.0101
	3	0.2406	0.0151	0.2185	0.0149	0.2478	0.0153	0.1974	0.0169
	4	0.1162	0.0118	0.0704	0.0085	0.0987	0.0107	0.1191	0.012
	5	0.1571	0.0149	0.0634	0.0088	0.1101	0.0129	0.2011	0.0186
	6	0.2072	0.0205	0.0558	0.0095	0.1199	0.0169	0.3315	0.0328
	Mean	3.508	0.1201	2.0428	0.1185	2.7952	0.1416	4.2451	0.1517
	fabq130
	0	0.5631	0.0352	0.9688	0.0117	0.7138	0.0336	0.1534	0.034
	1	0.1008	0.013	0.022	0.0065	0.0873	0.0116	0.0795	0.0117
	2	0.3361	0.0332	0.0093	0.0055	0.1989	0.0296	0.7671	0.0403
	Mean	0.773	0.0672	0.0405	0.0171	0.4851	0.0623	1.6137	0.0736
	facetsit
	0	0.743	0.0283	0.7737	0.0283	0.8213	0.0292	0.7803	0.0387
	1	0.257	0.0283	0.2263	0.0283	0.1787	0.0292	0.2197	0.0387
	rm190
	0	0.8922	0.0195	0.9961	0.004	0.9866	0.0081	0.8545	0.0298
	1	0.1078	0.0195	0.0039	0.004	0.0134	0.0081	0.1455	0.0298
	rm20
	0	0.1128	0.0202	0.2657	0.0282	0.0615	0.0187	0.0331	0.0169
	1	0.8872	0.0202	0.7343	0.0282	0.9385	0.0187	0.9669	0.0169
Participation domain	dlsy0
	0	0.7664	0.026	0.9507	0.0142	0.7762	0.0288	0.5051	0.0427
	1	0.2163	0.0229	0.0486	0.0138	0.208	0.0253	0.4034	0.0343
	2	0.0173	0.0055	0.0007	0.0005	0.0158	0.0055	0.0915	0.0214
	Mean	0.251	0.0298	0.05	0.0146	0.2396	0.033	0.5864	0.0583
	rm200
	0	0.4898	0.0326	0.9552	0.0141	0.7183	0.0352	0.2829	0.04
	1	0.5102	0.0326	0.0448	0.0141	0.2817	0.0352	0.7171	0.04
	rm10
	0	0.6662	0.0311	0.9842	0.0079	0.9282	0.0179	0.457	0.0451
	1	0.3338	0.0311	0.0158	0.0079	0.0718	0.0179	0.543	0.0451
	fabq90
	0	0.8849	0.0219	0.9114	0.0182	0.6677	0.036	0.4427	0.0462
	1	0.0623	0.0098	0.0523	0.0089	0.1108	0.014	0.1259	0.0151
	2	0.0528	0.0148	0.0362	0.0111	0.2216	0.0309	0.4314	0.0457
	Mean	0.1679	0.0361	0.1248	0.0288	0.5539	0.0656	0.9887	0.0906
	fabq100
	0	0.6507	0.0309	0.7319	0.0283	0.4209	0.0386	0.2215	0.0368
	1	0.1719	0.0144	0.1492	0.0138	0.2017	0.0156	0.1836	0.0159
	2	0.1774	0.0243	0.1189	0.0196	0.3775	0.0372	0.5949	0.0445
	Mean	0.5268	0.0537	0.3869	0.0467	0.9566	0.0742	1.3734	0.0801
	fabq70
	0	0.6227	0.0293	0.7061	0.0281	0.3135	0.0361	0.2126	0.0332
	1	0.2011	0.0147	0.1755	0.0144	0.2297	0.0154	0.2122	0.016
	2	0.1763	0.0225	0.1184	0.0187	0.4568	0.0381	0.5752	0.0412
	Mean	0.5536	0.0501	0.4123	0.0456	1.1433	0.0726	1.3626	0.073
	fabq60
	0	0.7366	0.0271	0.7587	0.0266	0.4848	0.0378	0.4214	0.0413
	1	0.1207	0.0115	0.1152	0.0114	0.1555	0.0134	0.157	0.0134
	2	0.1427	0.0211	0.1261	0.02	0.3597	0.0356	0.4216	0.0411
	Mean	0.4061	0.0471	0.3675	0.0457	0.875	0.0722	1.0002	0.0813
	bfbe0
	1	0.2588	0.024	0.3049	0.0252	0.2228	0.0249	0.0937	0.0188
	2	0.3627	0.018	0.3738	0.0176	0.3486	0.0186	0.2437	0.0244
	3	0.1999	0.0153	0.1803	0.0148	0.2146	0.0163	0.2493	0.0165
	4	0.1786	0.0218	0.1409	0.0184	0.214	0.0258	0.4133	0.0403
	Mean	2.2983	0.0708	2.1572	0.0662	2.4198	0.0803	2.9822	0.0968
Physical impairment domain	romflex
	0	0.1801	0.0254	0.5278	0.034	0.3814	0.0357	0.1706	0.0344
	1	0.7858	0.0307	0.4472	0.0338	0.5056	0.0367	0.6384	0.0435
	2	0.0341	0.017	0.025	0.0113	0.1129	0.0233	0.1911	0.0352
	romext
	0	0.3053	0.0307	0.4274	0.0333	0.3553	0.0345	0.2714	0.0412
	1	0.6798	0.0324	0.5467	0.0335	0.6008	0.0355	0.6278	0.0448
	2	0.0149	0.0102	0.0259	0.0105	0.044	0.0148	0.1008	0.0273
	romsideglr
	0	0.4939	0.0379	0.6289	0.0331	0.5417	0.0401	0.4468	0.0465
	1	0.501	0.0385	0.3568	0.0328	0.4109	0.0387	0.4758	0.0467
	2	0.005	0.0055	0.0143	0.0082	0.0474	0.0153	0.0775	0.0247
	romsidegll
	0	0.574	0.0337	0.5947	0.0339	0.5574	0.0362	0.3926	0.0468
	1	0.4175	0.0336	0.3916	0.0338	0.3848	0.0357	0.4965	0.0473
	2	0.0086	0.0061	0.0138	0.0081	0.0578	0.0167	0.111	0.0286
	romrotr
	0	0.681	0.0329	0.8272	0.0261	0.792	0.0307	0.6742	0.0452
	1	0.3189	0.0329	0.1682	0.0258	0.1679	0.0281	0.2995	0.0442
	2	0	0.0003	0.0047	0.0047	0.0401	0.0143	0.0262	0.015
	romrotl
	0	0.6702	0.0322	0.8458	0.0249	0.8142	0.03	0.5584	0.0471
	1	0.3255	0.0321	0.1542	0.0249	0.1551	0.0284	0.3831	0.0462
	2	0.0043	0.0043	0	0.0003	0.0307	0.0127	0.0584	0.0216
	mdtreduce
	0	0.7253	0.0285	0.7836	0.0265	0.8053	0.0308	0.764	0.0362
	1	0.2747	0.0285	0.2164	0.0265	0.1947	0.0308	0.236	0.0362
	mdtpartlyreduce
	0	0.7276	0.0281	0.8084	0.0252	0.7785	0.0294	0.7053	0.0397
	1	0.2724	0.0281	0.1916	0.0252	0.2215	0.0294	0.2947	0.0397
	mdtnonreduce
	0	0.9569	0.016	0.9666	0.0116	0.9226	0.0188	0.9051	0.0263
	1	0.0431	0.016	0.0334	0.0116	0.0774	0.0188	0.0949	0.0263
	mdtdysfunc
	0	0.9342	0.0152	0.8381	0.0234	0.8923	0.0213	0.947	0.0188
	1	0.0658	0.0152	0.1619	0.0234	0.1077	0.0213	0.053	0.0188
	herndiscr
	0	0.9579	0.0128	0.9763	0.0099	0.9524	0.0146	0.8228	0.0326
	1	0.0421	0.0128	0.0237	0.0099	0.0476	0.0146	0.1772	0.0326
	herndiscl
	0	0.9602	0.0122	0.9752	0.0101	0.9483	0.0153	0.8237	0.0327
	1	0.0398	0.0122	0.0248	0.0101	0.0517	0.0153	0.1763	0.0327
	affstrength
	0	0.9698	0.0117	0.9867	0.0079	0.97	0.0129	0.9074	0.0243
	1	0.0302	0.0117	0.0133	0.0079	0.03	0.0129	0.0926	0.0243
	affsens
	0	0.9595	0.0121	0.9562	0.013	0.9316	0.017	0.9126	0.0234
	1	0.0405	0.0121	0.0438	0.013	0.0684	0.017	0.0874	0.0234
	affdtr
	0	0.9288	0.0158	0.9565	0.0132	0.9294	0.0179	0.8545	0.0299
	1	0.0712	0.0158	0.0435	0.0132	0.0706	0.0179	0.1455	0.0299
	sisep_comb
	0	0.8768	0.0208	0.9033	0.0195	0.9242	0.0188	0.8577	0.0317
	1	0.1232	0.0208	0.0967	0.0195	0.0758	0.0188	0.1423	0.0317
	siP4_comb
	0	0.8129	0.0252	0.7433	0.0287	0.7702	0.0301	0.5636	0.045
	1	0.1871	0.0252	0.2567	0.0287	0.2298	0.0301	0.4364	0.045
	sigaens_comb
	0	0.7927	0.0263	0.8188	0.0255	0.8166	0.0276	0.6846	0.043
	1	0.2073	0.0263	0.1812	0.0255	0.1834	0.0276	0.3154	0.043
	sicompres_comb
	0	0.8323	0.024	0.8663	0.0227	0.8655	0.0244	0.7232	0.0412
	1	0.1677	0.024	0.1337	0.0227	0.1345	0.0244	0.2768	0.0412
	sithrust_comb
	0	0.6611	0.0305	0.6739	0.0311	0.6936	0.0333	0.5984	0.0464
	1	0.3389	0.0305	0.3261	0.0311	0.3064	0.0333	0.4016	0.0464
	facetextrot
	1	0.5703	0.0345	0.5357	0.0328	0.4754	0.0373	0.6345	0.0446
	2	0.4297	0.0345	0.4643	0.0328	0.5246	0.0373	0.3655	0.0446
	triggerpoint
	0	0.7675	0.033	0.7657	0.0334	0.6448	0.0438	0.8038	0.0454
	1	0.2325	0.033	0.2343	0.0334	0.3552	0.0438	0.1962	0.0454
	musclepalp
	0	0.4421	0.0349	0.4077	0.0346	0.3516	0.0382	0.5117	0.0493
	1	0.5579	0.0349	0.5923	0.0346	0.6484	0.0382	0.4883	0.0493
	musclegroup_palp
	1	0.3849	0.0449	0.4069	0.0442	0.2725	0.0415	0.2975	0.0622
	2	0.3475	0.0448	0.4105	0.0441	0.3812	0.0452	0.4756	0.0695
	3	0.2676	0.0402	0.1826	0.0348	0.3462	0.0438	0.2269	0.0573
	post_latshift
	0	0.8085	0.0263	0.9691	0.0118	0.9584	0.0142	0.8483	0.0341
	1	0.1915	0.0263	0.0309	0.0118	0.0416	0.0142	0.1517	0.0341
	post_flexdef
	0	0.9073	0.0181	0.9999	0.0005	0.9768	0.0117	0.9175	0.0247
	1	0.0927	0.0181	0.0001	0.0005	0.0232	0.0117	0.0825	0.0247
Contextual factors	age
	Mean	45.1101	0.7525	42.12	0.7437	42.1018	0.9647	43.6624	0.9877
	bsex0
	0	0.4306	0.0321	0.399	0.0314	0.4516	0.0347	0.5743	0.0436
	1	0.5694	0.0321	0.601	0.0314	0.5484	0.0347	0.4257	0.0436
	bhoej0
	Mean	176.155	0.6123	177.335	0.5933	176.752	0.6081	173.034	0.6867
	bmi
	Mean	26.5356	0.2842	25.4786	0.2463	25.924	0.3081	27.4107	0.4851
	barb0
	1	0.117	0.0198	0.1084	0.0204	0.1033	0.0214	0.0963	0.0258
	2	0.6255	0.0312	0.6274	0.0313	0.5743	0.0347	0.557	0.0444
	3	0.1115	0.0197	0.1311	0.0218	0.1096	0.0216	0.1633	0.0325
	4	0.0411	0.0122	0.0636	0.0155	0.0752	0.0189	0.0277	0.0163
	5	0.0284	0.0104	0.034	0.0117	0.0567	0.0161	0.0589	0.0206
	6	0.0416	0.0188	0.0118	0.0076	0.041	0.0207	0.0265	0.0173
	7	0.0172	0.0079	0.0079	0.0056	0.0131	0.0076	0.0434	0.0176
	8	0.0176	0.0079	0.0158	0.0079	0.0269	0.011	0.027	0.0143
	nootherdisease
	0	0.3242	0.0304	0.306	0.0296	0.4339	0.035	0.4708	0.043
	1	0.6758	0.0304	0.694	0.0296	0.5661	0.035	0.5292	0.043
	heartdisease
	0	0.9301	0.0168	0.9184	0.0178	0.8788	0.0245	0.9296	0.0227
	1	0.0699	0.0168	0.0816	0.0178	0.1212	0.0245	0.0704	0.0227
	asthma
	0	0.9341	0.016	0.9172	0.0177	0.9277	0.0181	0.9271	0.022
	1	0.0659	0.016	0.0828	0.0177	0.0723	0.0181	0.0729	0.022
	psychdisease
	0	0.9784	0.0088	0.9843	0.0078	0.9499	0.0146	0.9266	0.0217
	1	0.0216	0.0088	0.0157	0.0078	0.0501	0.0146	0.0734	0.0217
	musculoskeldisease
	0	0.8928	0.0191	0.9223	0.0173	0.8623	0.0239	0.8271	0.0325
	1	0.1072	0.0191	0.0777	0.0173	0.1377	0.0239	0.1729	0.0325
	otherchronicdisease
	0	0.9015	0.0194	0.8899	0.0199	0.824	0.0262	0.8387	0.0333
	1	0.0985	0.0194	0.1101	0.0199	0.176	0.0262	0.1613	0.0333
	bfor0
	0	0.5806	0.0339	0.5032	0.0355	0.559	0.0384	0.5939	0.048
	1	0.4194	0.0339	0.4968	0.0355	0.441	0.0384	0.4061	0.048
	budd0
	1	0.0856	0.0124	0.0634	0.0102	0.0907	0.0138	0.1403	0.0216
	2	0.2579	0.0199	0.2174	0.0192	0.2662	0.0216	0.3317	0.0259
	3	0.158	0.0123	0.1517	0.012	0.1589	0.0123	0.1594	0.0124
	4	0.3477	0.0198	0.3799	0.02	0.3404	0.021	0.275	0.0252
	5	0.1508	0.0167	0.1876	0.0192	0.1438	0.0175	0.0935	0.0162
	Mean	3.2202	0.077	3.4108	0.0769	3.1802	0.0862	2.8498	0.1097
	htil0
	Mean	67.2596	1.3092	79.7707	0.9032	64.0527	1.3957	52.9551	1.8918
	bryg0
	1	0.1865	0.022	0.1014	0.0166	0.2189	0.0261	0.3071	0.0368
	2	0.2334	0.0155	0.1902	0.0152	0.2434	0.016	0.259	0.0162
	3	0.5801	0.0289	0.7085	0.0275	0.5377	0.0328	0.4339	0.0403
	Mean	2.3936	0.049	2.6071	0.0428	2.3189	0.0571	2.1269	0.0754
	fabq80
	0	0.9877	0.0065	0.9506	0.0133	0.9118	0.0192	0.8404	0.0309
	1	0.0094	0.0041	0.0262	0.0065	0.0377	0.0086	0.0527	0.0116
	2	0.0029	0.0026	0.0233	0.0088	0.0505	0.0144	0.1069	0.0256
	Mean	0.0152	0.009	0.0727	0.0217	0.1388	0.0328	0.2665	0.0556

## Sheet: 5PS
5 patient subgroups, single-stage LCA
"Domain"		Subgroup size, probability, mean, s.e.											"Domain"	Loadings				Profile plot
		Patient subgroup 1	s.e.	Patient subgroup 2	s.e.	Patient subgroup 3	s.e.	Patient subgroup 4	s.e.	Patient subgroup 5	s.e.				Clusters	R²				Patient subgroup 1	Patient subgroup 2	Patient subgroup 3	Patient subgroup 4	Patient subgroup 5		Mean-scores (used for rescaling)
	Patient subgroup Size	0.2405	0.0155	0.2164	0.0149	0.1923	0.0149	0.187	0.014	0.1639	0.0139		Psychology domain	obeh0	0.1137	0.0129		obeh0 (0-10)	Treatment not essential (0-10)	0.32741	0.35984	0.285	0.25609	0.28369		obeh0, mean	3.2741	3.5984	2.85	2.5609	2.8369	Range:0-10=fully agree
	Variables													rm150	0.3871	0.1499		rm150 (0,1)	Sleep less well	0.6775	0.2302	0.579	0.712	0.7457
Psychology domain	obeh0													mdi9	0.4269	0.1823		mdi9 (0-5)	Had trouble sleeping at night (0-5)	0.29918	0.11164	0.29812	0.22958	0.5042		mdi9, mean	1.4959	0.5582	1.4906	1.1479	2.521	Range: 0-5=all the time
	Mean	3.2741	0.2278	3.5984	0.2378	2.85	0.2683	2.5609	0.2709	2.8369	0.2673			okon0	0.3204	0.1027		okon0 (0-10)	Able to decrease pain (0-10)	0.38569	0.29196	0.43462	0.46388	0.52601		okon0, mean	3.8569	2.9196	4.3462	4.6388	5.2601	Range:0-10= not at all
	rm150													fabq110	0.549	0.3014		fabq110 (0-6)	Work might harm back (0-6)	0.135117	0.245917	0.619483	0.434383	0.608267		fabq110, mean	0.8107	1.4755	3.7169	2.6063	3.6496	Range:0-6=agree
	0	0.3225	0.0342	0.7698	0.0317	0.421	0.0401	0.288	0.0364	0.2543	0.0374			fabq120	0.6677	0.4459		fabq120 (0-6)	Should not do normal work with present pain (0-6)	0.08695	0.0810833	0.46855	0.613867	0.601767		fabq120, mean	0.5217	0.4865	2.8113	3.6832	3.6106	Range:0-6=agree
	1	0.6775	0.0342	0.2302	0.0317	0.579	0.0401	0.712	0.0364	0.7457	0.0374			fabq140	0.7035	0.495		fabq140 (0-6)	Cannot work till pain is treated (0-6)	0.0642	0.0492333	0.343633	0.710617	0.561183		fabq140, mean	0.3852	0.2954	2.0618	4.2637	3.3671	Range: 0-6=agree
	mdi9													okom0	0.2727	0.0743		oens0(0,1)	Feel socially isolated	0.1948	0.1905	0.3174	0.1647	0.5361
	0	0.2675	0.0238	0.5662	0.0321	0.2686	0.0263	0.3483	0.0295	0.1129	0.0174			oens0	0.293	0.0859		start80 (0,1)	Not enjoyed things used to enjoy	0.3893	0.1557	0.3499	0.4098	0.7933
	1	0.3698	0.0184	0.351	0.0203	0.3703	0.0191	0.3939	0.0181	0.241	0.0223			start60	0.3982	0.1586		okom0 (0,1)	Negative recovery belief	0.2034	0.2375	0.4201	0.1269	0.4549
	2	0.1221	0.0121	0.052	0.0088	0.122	0.0122	0.1064	0.0116	0.1229	0.0123			rm210	0.2194	0.0482		start60 (0,1)	Worrying thoughts a lot of the time	0.168	0.0766	0.2519	0.2103	0.6069
	3	0.1108	0.0133	0.0212	0.0057	0.1104	0.014	0.079	0.0122	0.1722	0.0178			start80	0.4018	0.1615		mdi2 (0-2)	Lost interest in daily activities (0-2)	0.3054	0.1496	0.44765	0.25695	0.7657		mdi2, mean	0.6108	0.2992	0.8953	0.5139	1.5314	Range:0-2=slightly-all the time
	4	0.0991	0.015	0.0085	0.0032	0.0984	0.0164	0.0578	0.0124	0.2378	0.0272			rm170	0.4203	0.1766		mdi8 (0-2)	Felt restless/subdued/slowed down (0-2)	0.425	0.25245	0.58295	0.3958	0.82315		mdi8, mean	0.85	0.5049	1.1659	0.7916	1.6463	Range:0-2=slightly-all the time
	5	0.0306	0.0074	0.0012	0.0006	0.0303	0.008	0.0146	0.0047	0.1133	0.0211			mdi2	0.5333	0.2844		mdi5 (0-2)	Had a bad conscience (0-2)	0.20365	0.10885	0.3365	0.24565	0.6525		mdi5, mean	0.4073	0.2177	0.673	0.4913	1.305	Range:0-2=slightly-all the time
	Mean	1.4959	0.0997	0.5582	0.0597	1.4906	0.1134	1.1479	0.1012	2.521	0.1387			mdi8	0.5005	0.2505		mdi1 (0-2)	Felt low in spirits/sad (0-2)	0.24585	0.14825	0.37615	0.20365	0.6571		mdi1, mean	0.4917	0.2965	0.7523	0.4073	1.3142	Range:0-2=slightly-all the time
	okon0													mdi5	0.4693	0.2202		mdi3 (0-5)	Felt lacking in energy and strength (0-5)	0.2376	0.14362	0.34412	0.20422	0.61082		mdi3, mean	1.188	0.7181	1.7206	1.0211	3.0541	Range: 0-5=all the time
	Mean	3.8569	0.1633	2.9196	0.1596	4.3462	0.1889	4.6388	0.2118	5.2601	0.1845			mdi1	0.5115	0.2616		mdi4 (0-2)	Felt less self-confident (0-2)	0.12865	0.0715	0.2451	0.11155	0.6071		mdi4, mean	0.2573	0.143	0.4902	0.2231	1.2142	Range:0-2=slightly-all the time
	fabq110													mdi3	0.5832	0.3401		mdi7 (0-2)	Had difficulty in concentrating (0-2)	0.1461	0.0602	0.2745	0.14815	0.536		mdi7, mean	0.2922	0.1204	0.549	0.2963	1.072	Range:0-2=slightly-all the time
	0	0.6534	0.0315	0.4835	0.0344	0.1093	0.0215	0.2631	0.0312	0.1169	0.025			mdi4	0.5444	0.2963		mdi10 (0-2)	Have suffered from reduced/ increased appetite (0-2)	0.12985	0.06295	0.2304	0.2106	0.53135		mdi10, mean	0.2597	0.1259	0.4608	0.4212	1.0627	Range:0-2=slightly-all the time
	1	0.129	0.014	0.1251	0.0137	0.0505	0.0085	0.0921	0.0116	0.053	0.0096			mdi7	0.4737	0.2243		rm170 (0,1)	More irritable with people than usual	0.3317	0.0822	0.4142	0.34	0.7365
	2	0.0584	0.0086	0.0742	0.0102	0.0534	0.0082	0.0739	0.0102	0.0551	0.0088			mdi10	0.4367	0.1907		rm210(0,1)	Rubbing/holding areas that hurt/ are uncomfortable	0.3994	0.2944	0.486	0.4672	0.6375
	3	0.1032	0.0142	0.172	0.0166	0.2207	0.0174	0.2316	0.0177	0.2235	0.018			start50	0.3141	0.0987		start50 (0,1)	Not safe to be physically active	0.1454	0.0337	0.0943	0.2755	0.3735
	4	0.0329	0.0069	0.0719	0.0108	0.1646	0.0168	0.1309	0.0149	0.1636	0.0168			start70	0.2955	0.0873		start70 (0,1)	Terrible back pain, will never get better	0.0267	0.0262	0.0647	0.0237	0.2294
	5	0.0146	0.004	0.0417	0.0083	0.1702	0.0202	0.1027	0.0149	0.1662	0.0208			rm230	0.2748	0.0755		rm230 (0,1)	Often express concern	0.0791	0.0563	0.2095	0.1059	0.3288
	6	0.0085	0.0029	0.0317	0.0079	0.2313	0.0285	0.1058	0.0185	0.2218	0.0316			fabq30	0.2265	0.0513		fabq30 (0-6)	Physical activity might harm back (0-6)	0.321117	0.335483	0.4559	0.420433	0.50635		fabq30, mean	1.9267	2.0129	2.7354	2.5226	3.0381	Range: 0-6=agree
	Mean	0.8107	0.1032	1.4755	0.1433	3.7169	0.1721	2.6063	0.1781	3.6496	0.2019			fabq40	0.1866	0.0348		fabq40 (0-6)	Should not do physical activity which (might) make pain worse (0-6)	0.599133	0.55655	0.6793	0.709767	0.699617		fabq40, mean	3.5948	3.3393	4.0758	4.2586	4.1977	Range: 0-6=agree
	fabq120
	0	0.7315	0.0299	0.744	0.0314	0.2212	0.0301	0.1094	0.0204	0.1173	0.0236
	1	0.135	0.0145	0.1328	0.0145	0.0947	0.012	0.0581	0.0092	0.0612	0.0102		Pain domain							Patient subgroup 1	Patient subgroup 2	Patient subgroup 3	Patient subgroup 4	Patient subgroup 5
	2	0.0463	0.0081	0.044	0.0081	0.0754	0.0112	0.0574	0.0093	0.0593	0.0097			tlep0	0.1002	0.01		tlep0 (1-3)	Previous LBP episodes (0-2)	0.69125	0.62425	0.665	0.61725	0.71615		tlep0,mean	2.3825	2.2485	2.33	2.2345	2.4323	Range: 1-3=more than 3 episodes
	3	0.0659	0.0131	0.0606	0.0136	0.2488	0.0203	0.2354	0.0198	0.2384	0.0201			dlva0	0.35	0.1225		dlva0 (1-4)	Duration of LBP (1-4)	0.175467	0.378	0.359633	0.033	0.292633		dlva0, mean	1.5264	2.134	2.0789	1.099	1.8779	Range: 1-4=more than 3 mths
	4	0.0126	0.0038	0.0112	0.0038	0.11	0.0146	0.1293	0.0162	0.1284	0.0162			tlda0	0.26	0.0676		tlda0 (1,2)	More than 30 days of LBP last year	0.1952	0.3081	0.3691	0.0612	0.3613
	5	0.0059	0.0023	0.0051	0.0022	0.1199	0.0168	0.1749	0.021	0.1704	0.0214			vasl0	0.5353	0.2866		vasl0 (0-10)	LBP intensity (0-10)	0.67183	0.45768	0.65399	0.78066	0.72463		vasl0,mean	6.7183	4.5768	6.5399	7.8066	7.2463
	6	0.0028	0.0013	0.0023	0.0012	0.13	0.021	0.2353	0.029	0.225	0.031			rm110	0.4048	0.1639		rm110 (0,1)	Back/leg painful almost all the time	0.6791	0.3515	0.6229	0.8584	0.8842
	Mean	0.5217	0.0817	0.4865	0.0847	2.8113	0.1795	3.6832	0.1673	3.6106	0.1923			start90	0.5286	0.2794		start90 (0,1)	Very-extremely bothersome BP	0.6879	0.2492	0.7043	0.9264	0.9183
	fabq140													domin_bp	0.1515	0.023		domin_bp (0,1)	LBP not dominating	0.0727	0.0659	0.0899	0.0297	0.1647
	0	0.7772	0.0274	0.8146	0.0276	0.3658	0.0357	0.0757	0.017	0.1716	0.0293			vasb0	0.3023	0.0914		vasb0 (0-2)	Leg pain intensity (0-2)	0.4009	0.27595	0.45	0.3396	0.6495		vasb0, mean	0.8018	0.5519	0.9	0.6792	1.299
	1	0.1277	0.0143	0.1165	0.0142	0.1285	0.0144	0.0435	0.0082	0.0798	0.0118			start10	0.2895	0.0838		start10 (0,1)	Pain has spread down into leg(s)	0.3954	0.2726	0.4819	0.3356	0.7081
	2	0.0501	0.0091	0.0398	0.0088	0.1079	0.0145	0.0598	0.0099	0.0886	0.0128			pain_dis	0.2039	0.0416		pain_dis_BP (0)	Pain dist: Not only LBP (0)	0.2828	0.2106	0.334	0.2339	0.534	Reverse-scored
	3	0.0302	0.0077	0.0209	0.0068	0.139	0.0166	0.1263	0.0156	0.151	0.0174							pain_dis_BP+one leg (1)	Pain distribution: LBP + pain in one leg (1)	0.2331	0.1705	0.2462	0.1973	0.4169
	4	0.009	0.0032	0.0054	0.0025	0.0889	0.0133	0.1323	0.0173	0.1277	0.017							pain_dis_BP+two legs (2)	Pain distribution: LBP + pain in both legs (2)	0.0361	0.0051	0.0708	0.0306	0.0835
	5	0.0035	0.0016	0.0019	0.0011	0.0746	0.0128	0.1819	0.0226	0.1418	0.0196							pain_dis_only leg pain (3)	Pain distribution: Only leg pain (3)	0.0136	0.035	0.017	0.006	0.0336
	6	0.0021	0.0012	0.001	0.0007	0.0953	0.0186	0.3805	0.0355	0.2396	0.0327			start20	0.2167	0.047		start20 (0,1)	Shoulder/neck pain	0.3906	0.499	0.5831	0.3293	0.6247
	Mean	0.3852	0.0665	0.2954	0.0607	2.0618	0.1833	4.2637	0.1674	3.3671	0.2141			paraspin_debut	0.0941	0.0088		paraspin_debut (0,1)	No paraspinal pain onset	0.388	0.4043	0.3572	0.3144	0.4603
	okom0													fabq10	0.186	0.0346		fabq10 (0-6)	Pain caused by physical activity (0-6)	0.4551	0.517633	0.622667	0.590883	0.594483		fabq10, mean	2.7306	3.1058	3.736	3.5453	3.5669	Range:0-6=completely agree
	0	0.7966	0.0291	0.7625	0.0319	0.5799	0.0401	0.8731	0.0276	0.5451	0.0427			fabq20	0.2835	0.0804		fabq20 (0-6)	Physical activity makes worse (0-6)	0.483483	0.471633	0.556083	0.672067	0.700333		fabq20, mean	2.9009	2.8298	3.3365	4.0324	4.202	Range:0-6=completely agree
	1	0.2034	0.0291	0.2375	0.0319	0.4201	0.0401	0.1269	0.0276	0.4549	0.0427
	oens0
	0	0.8052	0.0289	0.8095	0.0288	0.6826	0.0376	0.8353	0.0297	0.4639	0.0429		Activity domain							Patient subgroup 1	Patient subgroup 2	Patient subgroup 3	Patient subgroup 4	Patient subgroup 5
	1	0.1948	0.0289	0.1905	0.0288	0.3174	0.0376	0.1647	0.0297	0.5361	0.0429			facetwalk	0.1279	0.0164		facetwalk (0,1)	Best activity is not to walk	0.3228	0.3113	0.3092	0.4692	0.3944	Reverse-scored
	start60													rm80	0.4173	0.1741		rm80 (0,1)	Only stand for short periods of time	0.2281	0.0524	0.1351	0.5197	0.4988
	0	0.832	0.0271	0.9234	0.0198	0.7481	0.0374	0.7897	0.0334	0.3931	0.0427			rm140	0.6029	0.3635		rm140 (0,1)	Only walk short distances	0.3936	0.0303	0.1507	0.8353	0.6437
	1	0.168	0.0271	0.0766	0.0198	0.2519	0.0374	0.2103	0.0334	0.6069	0.0427			start30	0.4742	0.2249		start30 (0,1)	Only walked short distances	0.3764	0.0352	0.1394	0.5437	0.6312
	rm210													rm50	0.5218	0.2723		rm50 (0,1)	Use handrail to get upstairs	0.5303	0.107	0.2795	0.8082	0.7187
	0	0.6006	0.0348	0.7056	0.0338	0.514	0.041	0.5328	0.0402	0.3625	0.0411			rm60	0.5599	0.3135		rm60 (0,1)	Hold on to something to get out of an easy chair	0.6867	0.1779	0.356	0.9288	0.7805
	1	0.3994	0.0348	0.2944	0.0338	0.486	0.041	0.4672	0.0402	0.6375	0.0411			rm100	0.6246	0.3901		rm100 (0,1)	Difficult to get out of a chair	0.8134	0.1662	0.4056	0.969	0.8165
	start80													rm120	0.545	0.2971		rm120 (0,1)	Difficult to turn over in bed	0.8434	0.2262	0.4529	0.8959	0.776
	0	0.6107	0.0349	0.8443	0.0276	0.6501	0.0391	0.5902	0.0395	0.2067	0.0357			rm90	0.4186	0.1752		rm90 (0,1)	Try not to bend or kneel down	0.6925	0.3565	0.5749	0.9062	0.8545
	1	0.3893	0.0349	0.1557	0.0276	0.3499	0.0391	0.4098	0.0395	0.7933	0.0357			start40	0.456	0.208		start40 (0,1)	Dressed more slowly last two weeks	0.8212	0.3181	0.4636	0.7689	0.8669
	rm170													rm70	0.5725	0.3278		rm70 (0,1)	Get dressed more slowly	0.8514	0.2959	0.4574	0.9839	0.8605
	0	0.6683	0.0348	0.9178	0.0209	0.5858	0.0423	0.66	0.0384	0.2635	0.0379			rm130	0.512	0.2621		rm130 (0,1)	Trouble putting on socks	0.8525	0.3289	0.4758	0.9369	0.8185
	1	0.3317	0.0348	0.0822	0.0209	0.4142	0.0423	0.34	0.0384	0.7365	0.0379			rm30	0.6219	0.3867		rm30 (0,1)	Walk more slowly	0.7973	0.2286	0.4444	0.9807	0.9443
	mdi2													rm180	0.6122	0.3748		rm180 (0,1)	Go upstairs more slowly	0.7527	0.1952	0.4062	0.9694	0.8973
	0	0.4985	0.0339	0.7293	0.0316	0.3263	0.0352	0.5653	0.0374	0.0666	0.0165			rm160	0.5296	0.2805		rm160 (0,1)	Avoid heavy job around the house	0.8857	0.3775	0.6913	0.9637	0.9572
	1	0.3923	0.0226	0.2423	0.0252	0.452	0.0213	0.3556	0.0254	0.3354	0.0284			rm220	0.6312	0.3984		rm220 (0,1)	Do less daily work around the house	0.7906	0.1221	0.5542	0.94	0.8827
	2	0.1093	0.0185	0.0285	0.0077	0.2216	0.0296	0.0792	0.0165	0.598	0.0417			rm40	0.4675	0.2186		rm40 (0,1)	Not doing usual jobs around the house	0.6167	0.1758	0.3963	0.8464	0.6723
	Mean	0.6108	0.0498	0.2992	0.0385	0.8953	0.0615	0.5139	0.052	1.5314	0.0567			fabq50	0.3927	0.1542		fabq50 (0-6)	Cannot do physical activity which (might) make pain worse (0-6)	0.493083	0.324683	0.4403	0.653733	0.683617		fabq50, mean	2.9585	1.9481	2.6418	3.9224	4.1017
	mdi8													fabq130	0.6962	0.4847		fabq130 (0-2)	Cannot work with present pain (0-2)	0.02005	0.01915	0.31315	0.77975	0.62835		fabq130, mean	0.0401	0.0383	0.6263	1.5595	1.2567
	0	0.3207	0.0306	0.553	0.0345	0.1641	0.0256	0.3555	0.0354	0.0279	0.008			facetsit	0.0886	0.0079		facetsit (0,1)	Best posture to sit	0.2486	0.2259	0.2122	0.2606	0.1484
	1	0.5087	0.02	0.3891	0.0256	0.506	0.0207	0.4974	0.0213	0.298	0.0314			rm190	0.3295	0.1086		rm190 (0,1)	Stay in bed most of the time	0.0086	0.0001	0.0123	0.2052	0.1161
	2	0.1706	0.0233	0.0579	0.012	0.3299	0.035	0.1471	0.0239	0.6741	0.0384			rm20	0.2511	0.0631		rm20 (0,1)	Change position frequently	0.8975	0.7192	0.9166	0.8825	0.9666
	Mean	0.85	0.0506	0.5049	0.0448	1.1659	0.0577	0.7916	0.0565	1.6463	0.0457
	mdi5
	0	0.6741	0.0318	0.8112	0.0277	0.5063	0.0375	0.6184	0.0368	0.1884	0.0302		Participation domain							Patient subgroup 1	Patient subgroup 2	Patient subgroup 3	Patient subgroup 4	Patient subgroup 5
	1	0.2445	0.02	0.1598	0.0203	0.3144	0.0205	0.2718	0.0212	0.3182	0.0204			dlsy0	0.3898	0.1519		dlsy0 (0-2)	Days with sick leave last month (0-2)	0.04855	0.0188	0.11715	0.2297	0.26095		dlsy0,mean	0.0971	0.0376	0.2343	0.4594	0.5219
	2	0.0814	0.016	0.0289	0.0086	0.1793	0.0267	0.1097	0.0211	0.4934	0.0405			rm200	0.4871	0.2373		rm200 (0,1)	Decreased sexual activity	0.4337	0.0182	0.1844	0.5928	0.629
	Mean	0.4073	0.0462	0.2177	0.0357	0.673	0.0618	0.4913	0.0561	1.305	0.0686			rm10	0.6016	0.3619		rm10 (0,1)	Stay home most of the time	0.0528	0.0109	0.0728	0.6627	0.3787
	mdi1													fabq90	0.4527	0.205		fabq90 (0-2)	Work is too heavy (0-2)	0.01365	0.04905	0.39	0.18935	0.4124		fabq90, mean	0.0273	0.0981	0.78	0.3787	0.8248
	0	0.5511	0.0362	0.7178	0.0326	0.3592	0.0382	0.621	0.0388	0.0903	0.0191			fabq100	0.5121	0.2622		fabq100 (0-2)	Work makes/would make pain worse (0-2)	0.0955	0.17985	0.6225	0.44615	0.6179		fabq100, mean	0.191	0.3597	1.245	0.8923	1.2358
	1	0.4061	0.0291	0.2679	0.0291	0.5293	0.0272	0.3507	0.0325	0.5053	0.0278			fabq70	0.4969	0.2469		fabq70 (0-2)	Work-aggravated pain (0-2)	0.16785	0.20185	0.6579	0.4118	0.67435		fabq70, mean	0.3357	0.4037	1.3158	0.8236	1.3487
	2	0.0428	0.0104	0.0143	0.0044	0.1115	0.0209	0.0283	0.0081	0.4045	0.039			fabq60	0.402	0.1616		fabq60 (0-2)	Pain caused by work/accident at work (0-2)	0.09735	0.1847	0.51365	0.31635	0.511		fabq60, mean	0.1947	0.3694	1.0273	0.6327	1.022
	Mean	0.4917	0.0445	0.2965	0.0363	0.7523	0.0553	0.4073	0.0456	1.3142	0.0548			bfbe0	0.3317	0.11		bfbe0 (1-4)	Physical work load (1-4)	0.307967	0.3782	0.5829	0.536333	0.5947		bfbe0, mean	1.9239	2.1346	2.7487	2.609	2.7841
	mdi3
	0	0.237	0.0232	0.411	0.0308	0.1368	0.0193	0.2847	0.0284	0.0257	0.0062
	1	0.5218	0.0196	0.4993	0.021	0.4416	0.0252	0.5307	0.0189	0.1675	0.0245		Physical impairment domain							Patient subgroup 1	Patient subgroup 2	Patient subgroup 3	Patient subgroup 4	Patient subgroup 5
	2	0.1107	0.0122	0.0584	0.0093	0.1374	0.0139	0.0953	0.012	0.1051	0.0124			romflex	0.2626	0.0689		romflex - 0	No pain on flexion (AROM) (0)	0.2942	0.5331	0.3773	0.1466	0.231
	3	0.0815	0.0124	0.0237	0.0062	0.1483	0.0181	0.0594	0.0119	0.2289	0.0221							romflex -1	Back pain on flexion (AROM) (1)	0.6474	0.4438	0.5512	0.8089	0.5506
	4	0.0451	0.0103	0.0072	0.0028	0.1202	0.0206	0.0278	0.0085	0.374	0.0348							romflex -2	Leg pain on flexion (AROM) (2)	0.0584	0.0232	0.0715	0.0445	0.2183
	5	0.004	0.0016	0.0004	0.0002	0.0157	0.0052	0.0021	0.001	0.0987	0.022			romext	0.1358	0.0184		romext -0	No pain on extension (AROM) (0)	0.3202	0.4426	0.3637	0.2546	0.3407
	Mean	1.188	0.078	0.7181	0.0557	1.7206	0.114	1.0211	0.0815	3.0541	0.1159							romext -1	Back pain on extension (AROM) (1)	0.657	0.5354	0.611	0.7152	0.5484
	mdi4																	romext -2	Leg pain on extension (AROM) (2)	0.0228	0.022	0.0253	0.0302	0.1109
	0	0.776	0.0298	0.8687	0.0246	0.609	0.0383	0.8028	0.0312	0.2135	0.033			romsideglr	0.1235	0.0153		romsideglr - 0	No pain on sideglide, right (AROM) (0)	0.4983	0.6349	0.5783	0.4647	0.4848
	1	0.1908	0.0223	0.1196	0.0205	0.2918	0.025	0.1713	0.0239	0.3588	0.0242							romsideglr - 1	Back pain on sideglide, right (AROM) (1)	0.4547	0.3535	0.4216	0.5208	0.4294
	2	0.0333	0.0096	0.0117	0.0047	0.0992	0.0202	0.0259	0.0088	0.4277	0.0404							romsideglr - 2	Leg pain on sideglide, right (AROM) (2)	0.047	0.0117	0	0.0145	0.0858
	Mean	0.2573	0.0383	0.143	0.0289	0.4902	0.0559	0.2231	0.0392	1.2142	0.0697			romsidegll	0.1332	0.0178		romsidegll - 0	No pain on sideglide, left (AROM) (0)	0.566	0.6208	0.5951	0.4535	0.4629
	mdi7																	romsidegll - 1	Back pain on sideglide, left (AROM) (1)	0.4064	0.3723	0.3804	0.526	0.4011
	0	0.7474	0.0305	0.8876	0.0225	0.5668	0.0385	0.7442	0.0344	0.2735	0.0348							romsidegll - 2	Leg pain on sideglide, left (AROM) (2)	0.0276	0.0069	0.0245	0.0205	0.136
	1	0.2131	0.0224	0.1044	0.0194	0.3174	0.0244	0.2152	0.0248	0.381	0.0232			romrotr	0.1269	0.0161		romrotr - 0	No pain on right rotation (AROM) (0)	0.7493	0.8229	0.7718	0.6631	0.7173
	2	0.0396	0.0105	0.008	0.0034	0.1158	0.0219	0.0405	0.0118	0.3455	0.0368							romrotr - 1	Back pain on right rotation (AROM) (1)	0.2453	0.1712	0.2078	0.3369	0.2266
	Mean	0.2922	0.0397	0.1204	0.0256	0.549	0.0577	0.2963	0.0451	1.072	0.0678							romrotr - 2	Leg pain on right rotation (AROM) (2)	0.0055	0.0059	0.0204	0	0.0561
	mdi10													romrotl	0.2084	0.0434		romrotl - 0	No pain on left rotation (AROM) (0)	0.6954	0.8659	0.8204	0.6042	0.683
	0	0.7898	0.0275	0.8895	0.0221	0.6568	0.0363	0.6819	0.0344	0.3247	0.0372							romrotl - 1	Back pain on left rotation (AROM) (1)	0.2886	0.1341	0.1728	0.3817	0.2509
	1	0.1606	0.0178	0.0951	0.0167	0.2256	0.0201	0.2151	0.0196	0.2878	0.02							romrotl - 2	Leg pain on left rotation (AROM) (2)	0.016	0	0.0068	0.0141	0.0661
	2	0.0496	0.0123	0.0154	0.006	0.1176	0.0224	0.103	0.0203	0.3874	0.0386			mdtreduce	0.091	0.0083		mdtreduce	Reducible disc (diagnosis)	0.2956	0.2318	0.1878	0.2093	0.218
	Mean	0.2597	0.0388	0.1259	0.0277	0.4608	0.0569	0.4212	0.0529	1.0627	0.0731			mdtpartlyreduce	0.1284	0.0165		mdtpartlyreduce	Partly reducibel disc (diagnosis)	0.2291	0.1659	0.2228	0.3303	0.2766
	start50													mdtnonreduce	0.1372	0.0188		mdtnonreduce	Non-reducible disc (diagnosis)	0.0906	0.0162	0.0347	0.0504	0.0987
	0	0.8546	0.0251	0.9663	0.0133	0.9057	0.0238	0.7245	0.0358	0.6265	0.0418			mdtdysfunc	0.163	0.0266		mdtdysfunc	Dysfunktion syndrome (diagnosis)	0.0697	0.1834	0.1196	0.0485	0.0741
	1	0.1454	0.0251	0.0337	0.0133	0.0943	0.0238	0.2755	0.0358	0.3735	0.0418			herndiscr	0.174	0.0303		herndiscr	Indication of herniated disc, right	0.0482	0.0232	0.0419	0.0584	0.1498
	start70													herndiscl	0.1996	0.0398		herndiscl	Indication of herniated disc, left	0.036	0.0307	0.0295	0.0686	0.1633
	0	0.9733	0.0123	0.9738	0.012	0.9353	0.02	0.9763	0.0133	0.7706	0.0362			affstrength	0.1039	0.0108		affstrength	Affected muscular strength	0.0368	0.0157	0.0156	0.0491	0.0681
	1	0.0267	0.0123	0.0262	0.012	0.0647	0.02	0.0237	0.0133	0.2294	0.0362			affsens	0.047	0.0022		affsens	Affected sensibility	0.0619	0.0496	0.0628	0.0376	0.069
	rm230													affdtr	0.1437	0.0207		affdtr	Affected deep tendon reflexes	0.0739	0.0412	0.0481	0.0751	0.1552
	0	0.9209	0.0196	0.9437	0.017	0.7905	0.0332	0.8941	0.0249	0.6712	0.0406			sisep_comb	0.0853	0.0073		sisep_comb	SI-joint: Separation test	0.0907	0.1051	0.0716	0.1492	0.1252
	1	0.0791	0.0196	0.0563	0.017	0.2095	0.0332	0.1059	0.0249	0.3288	0.0406			siP4_comb	0.1843	0.034		siP4_comb	SI-joint: Thigh thrust	0.2055	0.2554	0.218	0.2077	0.4333
	fabq30													sigaens_comb	0.133	0.0177		sigaens_comb	SI-joint: Gaenslens	0.1753	0.1952	0.1837	0.1957	0.3318
	0	0.3336	0.0279	0.3158	0.0285	0.1889	0.0251	0.2224	0.0263	0.1466	0.0229			sicompres_comb	0.1126	0.0127		sicompres_comb	SI-joint: Compression test	0.1362	0.1383	0.1372	0.2025	0.2431
	1	0.1321	0.0131	0.1286	0.013	0.0956	0.0114	0.1057	0.0119	0.081	0.0108			sithrust_comb	0.0795	0.0063		sithrust_comb	SI-joint: Sacral thrust	0.3292	0.3147	0.2851	0.3844	0.3833
	2	0.0839	0.0095	0.0839	0.0095	0.0775	0.0091	0.0806	0.0093	0.0717	0.0088			facetextrot	0.0908	0.0082		facetextrot	Pain on extension/rotation	0.4935	0.4741	0.4859	0.3778	0.4112
	3	0.3044	0.0185	0.3132	0.0187	0.3592	0.0174	0.351	0.0178	0.3628	0.0171			triggerpoint	0.088	0.0077		triggerpoint	Trigger point	0.2745	0.2412	0.3116	0.1939	0.2738
	4	0.057	0.0081	0.0603	0.0085	0.086	0.0111	0.0789	0.0104	0.0948	0.0119			musclepalp	0.0902	0.0081		musclepalp	Painful muscle palpation	0.6023	0.6029	0.6113	0.4888	0.5868
	5	0.0487	0.0082	0.053	0.0089	0.0937	0.0138	0.0809	0.0123	0.1129	0.016			musclegroup_palp	0.1165	0.0136		musclegroup_palp - 0	Painful back muscles (1)	0.3586	0.3961	0.3285	0.366	0.271
	6	0.0403	0.0082	0.0451	0.0091	0.0991	0.0171	0.0804	0.0146	0.1303	0.0213							musclegroup_palp - 1	Painful buttock and leg muscles (2)	0.3254	0.444	0.353	0.3676	0.4901
	Mean	1.9267	0.1243	2.0129	0.1316	2.7354	0.1554	2.5226	0.1493	3.0381	0.1636							musclegroup_palp - 2	Painful back and leg muscles (3)	0.316	0.1599	0.3186	0.2664	0.2389
	fabq40													post_latshift	0.2555	0.0653		post_latshift	Acute lateral shift	0.1349	0.0217	0.0315	0.2379	0.0978
	0	0.1171	0.0174	0.1455	0.0203	0.0717	0.0147	0.0572	0.0122	0.0618	0.0135			post_flexdef	0.204	0.0416		post_flexdef	Acute flexion deformity	0.0386	0.0001	0.0326	0.1329	0.0479
	1	0.0689	0.0107	0.0804	0.0122	0.0479	0.009	0.0403	0.0078	0.0428	0.0084
	2	0.0706	0.0098	0.0774	0.0105	0.0558	0.0087	0.0496	0.008	0.0517	0.0084
	3	0.2452	0.0157	0.2524	0.0157	0.2202	0.0166	0.2066	0.0166	0.2114	0.017									Patient subgroup 1	Patient subgroup 2	Patient subgroup 3	Patient subgroup 4	Patient subgroup 5
	4	0.0845	0.0093	0.0818	0.0091	0.0863	0.0095	0.0855	0.0094	0.0858	0.0094		Contextual factors	age	0.1917	0.0367		age	Age (18-66 years)	0.602876	0.485715	0.490137	0.546977	0.510575		age, mean	46.7926	41.1466	41.3597	44.0988	42.3446	Range: 17,74-65,93
	5	0.1709	0.0143	0.1553	0.014	0.1982	0.0157	0.2074	0.0157	0.2044	0.0159			bsex0	0.153	0.0234		bsex0	Sex (males)	0.5164	0.6071	0.6435	0.5499	0.4117	1=male
	6	0.2427	0.0233	0.2072	0.0223	0.3199	0.0299	0.3534	0.0299	0.342	0.0313			bhoej0	0.15	0.0225		bhoej0	Height (153-201 cm)	0.468835	0.507362	0.519554	0.466965	0.440215		bhoej0, mean	175.504	177.353	177.939	175.414	174.13	Range: 153-201
	Mean	3.5948	0.1427	3.3393	0.1516	4.0758	0.158	4.2586	0.1453	4.1977	0.1568			bmi	0.168	0.0282		bmi	BMI (18-59)	0.213279	0.169635	0.190491	0.196975	0.223513		bmi, mean	26.8612	25.0561	25.9187	26.1869	27.2845	Range: 18,04-59,4
Pain domain	tlep0													barb0	0.0864	0.0075		barb0	Work: Self-employed (0)	0.1381	0.1005	0.1195	0.078	0.0931
	1	0.1402	0.0206	0.1936	0.0247	0.1604	0.0249	0.1995	0.0272	0.122	0.0232								Work: Full-time (1)	0.618	0.6148	0.582	0.6621	0.5142
	2	0.3371	0.019	0.3643	0.0183	0.3492	0.0197	0.3665	0.0186	0.3238	0.022								Work: Part-time (2)	0.0907	0.1423	0.1195	0.1366	0.1436
	3	0.5227	0.0328	0.4421	0.0332	0.4904	0.0374	0.434	0.036	0.5543	0.0404								Work: Student (3)	0.0182	0.0743	0.0697	0.0461	0.0713
	Mean	2.3825	0.0514	2.2485	0.0556	2.33	0.0603	2.2345	0.061	2.4323	0.0621								Work: Unemployed (4)	0.0341	0.0323	0.0522	0.0214	0.079
	dlva0																		Work: Early retirement/retired (5)	0.0679	0.0062	0.0211	0.0215	0.0309
	1	0.703	0.0302	0.4673	0.0328	0.4869	0.0374	0.921	0.0207	0.5611	0.0389								Work: Health-related retirement (6)	0.0198	0.0095	0.0144	0.0225	0.0236
	2	0.141	0.0127	0.1559	0.0132	0.1565	0.0133	0.0627	0.0132	0.156	0.0133								Work: Other (7)	0.0131	0.0201	0.0216	0.0118	0.0443
	3	0.0827	0.0119	0.1522	0.016	0.1472	0.0164	0.0125	0.0056	0.1269	0.0157			nootherdisease	0.1511	0.0228		nootherdisease	Other chronic disease	0.3786	0.2931	0.4055	0.2993	0.502	Reverse-scored, 1=other chronic disease
	4	0.0734	0.0153	0.2246	0.0267	0.2093	0.029	0.0038	0.0026	0.1561	0.0267			heartdisease	0.1001	0.01		heartdisease	Heart disease	0.1104	0.0607	0.1097	0.0435	0.1055
	Mean	1.5264	0.0678	2.134	0.0891	2.0789	0.1005	1.099	0.031	1.8779	0.0997			asthma	0.0651	0.0042		asthma	Asthma	0.0706	0.0745	0.1041	0.0514	0.0643
	tlda0													psychdisease	0.1505	0.0226		psychdisease	Psychological disease	0.0322	0.0199	0.0191	0.0207	0.0974
	1	0.8048	0.0291	0.6919	0.0342	0.6309	0.0398	0.9388	0.019	0.6387	0.0423			musculoskeldisease	0.1367	0.0187		musculoskeldisease	Musculoskeletal disease	0.1119	0.0685	0.1476	0.0818	0.1956
	2	0.1952	0.0291	0.3081	0.0342	0.3691	0.0398	0.0612	0.019	0.3613	0.0423			otherchronicdisease	0.0421	0.0018		otherchronicdisease	Another chronic disease	0.1378	0.1143	0.1334	0.1194	0.1563
	vasl0													bfor0	0.083	0.0069		bfor0	No health insurance	0.5241	0.5167	0.5661	0.6325	0.5632	reverse-scored (1=no health insurance)
	Mean	6.7183	0.1295	4.5768	0.146	6.5399	0.1482	7.8066	0.1146	7.2463	0.1508			budd0	0.2171	0.0471		budd0	Lowest educational level (1-5)	0.36215	0.3975	0.519975	0.4884	0.520225	reverse-scored (5=lowest educational level=no qualification)	budd0, mean	3.5514	3.41	2.9201	3.0464	2.9191	Range: 1-5
	rm110													htil0	0.4617	0.2132		htil0	Self-rated general health (5-100)	0.306941	0.197401	0.349951	0.399133	0.507064	reverse-scored (100=worst imaginable state)	htil, mean	70.8406	81.2469	66.7547	62.0824	51.8289	Range: 5-100
	0	0.3209	0.0332	0.6485	0.0355	0.3771	0.0395	0.1416	0.0282	0.1158	0.028			bryg0	0.1973	0.0389		bryg0	Smoking status (0-2)	0.2808	0.1884	0.34855	0.3165	0.42995	reverse-scored (2=smoker)	bryg0, mean	2.4384	2.6232	2.3029	2.367	2.1401	Range: 1-3
	1	0.6791	0.0332	0.3515	0.0355	0.6229	0.0395	0.8584	0.0282	0.8842	0.028			fabq80	0.2573	0.0662		fabq80	Claim for compensation (0-2)	5e-05	0.0444	0.0676	0.0168	0.15775		fabq80, mean	0.0001	0.0888	0.1352	0.0336	0.3155
	start90
	0	0.3121	0.0334	0.7508	0.0325	0.2957	0.0373	0.0736	0.0209	0.0817	0.0232
	1	0.6879	0.0334	0.2492	0.0325	0.7043	0.0373	0.9264	0.0209	0.9183	0.0232
	domin_bp
	0	0.9273	0.0182	0.9341	0.018	0.9101	0.023	0.9703	0.0131	0.8353	0.0314
	1	0.0727	0.0182	0.0659	0.018	0.0899	0.023	0.0297	0.0131	0.1647	0.0314
	vasb0
	0	0.4252	0.0329	0.5738	0.0342	0.372	0.0366	0.4957	0.0377	0.1839	0.0286
	1	0.3477	0.0175	0.3005	0.0192	0.3559	0.0173	0.3294	0.0188	0.3333	0.0189
	2	0.2271	0.0267	0.1257	0.0205	0.272	0.0328	0.1749	0.0266	0.4828	0.0395
	Mean	0.8018	0.0573	0.5519	0.053	0.9	0.0672	0.6792	0.0626	1.299	0.0664
	start10
	0	0.6046	0.0354	0.7274	0.0332	0.5181	0.0427	0.6644	0.0385	0.2919	0.0395
	1	0.3954	0.0354	0.2726	0.0332	0.4819	0.0427	0.3356	0.0385	0.7081	0.0395
	pain_dis
	0	0.7172	0.0329	0.7894	0.0299	0.666	0.0403	0.7661	0.0349	0.466	0.0429
	1	0.2331	0.0311	0.1705	0.0278	0.2462	0.0372	0.1973	0.0326	0.4169	0.0424
	2	0.0361	0.0136	0.0051	0.0051	0.0708	0.0201	0.0306	0.0147	0.0835	0.0238
	3	0.0136	0.0079	0.035	0.013	0.017	0.0098	0.006	0.006	0.0336	0.0149
	start20
	0	0.6094	0.0351	0.501	0.037	0.4169	0.04	0.6707	0.0387	0.3753	0.0422
	1	0.3906	0.0351	0.499	0.037	0.5831	0.04	0.3293	0.0387	0.6247	0.0422
	paraspin_debut
	0	0.612	0.0375	0.5957	0.0387	0.6428	0.0415	0.6856	0.0405	0.5397	0.0461
	1	0.388	0.0375	0.4043	0.0387	0.3572	0.0415	0.3144	0.0405	0.4603	0.0461
	fabq10
	0	0.2393	0.0247	0.1848	0.0225	0.1085	0.0183	0.1296	0.0201	0.1271	0.0208
	1	0.0977	0.0123	0.0825	0.011	0.0565	0.009	0.0643	0.0097	0.0634	0.0099
	2	0.0535	0.0081	0.0494	0.0076	0.0395	0.0065	0.0428	0.0069	0.0425	0.0069
	3	0.2813	0.0153	0.2833	0.0153	0.2652	0.016	0.2736	0.0157	0.2728	0.0159
	4	0.0957	0.0099	0.1054	0.0105	0.1152	0.011	0.1132	0.011	0.1135	0.011
	5	0.0955	0.0109	0.1148	0.0123	0.1466	0.0145	0.1372	0.014	0.1383	0.0143
	6	0.137	0.0175	0.1799	0.0208	0.2685	0.0275	0.2393	0.0259	0.2425	0.0274
	Mean	2.7306	0.1458	3.1058	0.1504	3.736	0.1588	3.5453	0.1604	3.5669	0.1694
	fabq20
	0	0.1675	0.0205	0.1766	0.0216	0.1174	0.0188	0.0563	0.0114	0.0448	0.0104
	1	0.1153	0.0139	0.1193	0.0143	0.0906	0.0127	0.053	0.009	0.0446	0.0085
	2	0.1315	0.0129	0.1337	0.0131	0.1158	0.0124	0.0827	0.0106	0.0735	0.0104
	3	0.1917	0.0136	0.1912	0.0136	0.1891	0.0136	0.1647	0.0136	0.1549	0.014
	4	0.149	0.0125	0.1459	0.0125	0.1647	0.0132	0.1751	0.0133	0.1739	0.0133
	5	0.1183	0.0126	0.1137	0.0125	0.1465	0.015	0.19	0.0165	0.1995	0.0171
	6	0.1267	0.0165	0.1196	0.0162	0.1759	0.0224	0.2783	0.0274	0.3088	0.0303
	Mean	2.9009	0.1399	2.8298	0.1438	3.3365	0.1609	4.0324	0.1426	4.202	0.1474
Activity domain	facetwalk
	0	0.3228	0.036	0.3113	0.0362	0.3092	0.0414	0.4692	0.043	0.3944	0.0452
	1	0.6772	0.036	0.6887	0.0362	0.6908	0.0414	0.5308	0.043	0.6056	0.0452
	rm80
	0	0.7719	0.0303	0.9476	0.0169	0.8649	0.0287	0.4803	0.0406	0.5012	0.043
	1	0.2281	0.0303	0.0524	0.0169	0.1351	0.0287	0.5197	0.0406	0.4988	0.043
	rm140
	0	0.6064	0.0357	0.9697	0.0132	0.8493	0.0316	0.1647	0.0308	0.3563	0.0416
	1	0.3936	0.0357	0.0303	0.0132	0.1507	0.0316	0.8353	0.0308	0.6437	0.0416
	start30
	0	0.6236	0.0345	0.9648	0.0153	0.8606	0.0323	0.4563	0.0403	0.3688	0.042
	1	0.3764	0.0345	0.0352	0.0153	0.1394	0.0323	0.5437	0.0403	0.6312	0.042
	rm50
	0	0.4697	0.0359	0.893	0.0233	0.7205	0.0372	0.1918	0.0329	0.2813	0.0393
	1	0.5303	0.0359	0.107	0.0233	0.2795	0.0372	0.8082	0.0329	0.7187	0.0393
	rm60
	0	0.3133	0.0346	0.8221	0.0285	0.644	0.0401	0.0712	0.0224	0.2195	0.0353
	1	0.6867	0.0346	0.1779	0.0285	0.356	0.0401	0.9288	0.0224	0.7805	0.0353
	rm100
	0	0.1866	0.0299	0.8338	0.0276	0.5944	0.0428	0.031	0.0158	0.1835	0.0343
	1	0.8134	0.0299	0.1662	0.0276	0.4056	0.0428	0.969	0.0158	0.8165	0.0343
	rm120
	0	0.1566	0.0277	0.7738	0.0318	0.5471	0.0413	0.1041	0.026	0.224	0.0357
	1	0.8434	0.0277	0.2262	0.0318	0.4529	0.0413	0.8959	0.026	0.776	0.0357
	rm90
	0	0.3075	0.0335	0.6435	0.035	0.4251	0.041	0.0938	0.0239	0.1455	0.0311
	1	0.6925	0.0335	0.3565	0.035	0.5749	0.041	0.9062	0.0239	0.8545	0.0311
	start40
	0	0.1788	0.028	0.6819	0.0351	0.5364	0.0421	0.2311	0.0334	0.1331	0.0298
	1	0.8212	0.028	0.3181	0.0351	0.4636	0.0421	0.7689	0.0334	0.8669	0.0298
	rm70
	0	0.1486	0.0271	0.7041	0.0342	0.5426	0.043	0.0161	0.0106	0.1395	0.0303
	1	0.8514	0.0271	0.2959	0.0342	0.4574	0.043	0.9839	0.0106	0.8605	0.0303
	rm130
	0	0.1475	0.0263	0.6711	0.0354	0.5242	0.0429	0.0631	0.0199	0.1815	0.0336
	1	0.8525	0.0263	0.3289	0.0354	0.4758	0.0429	0.9369	0.0199	0.8185	0.0336
	rm30
	0	0.2027	0.0299	0.7714	0.0313	0.5556	0.0412	0.0193	0.0129	0.0557	0.0231
	1	0.7973	0.0299	0.2286	0.0313	0.4444	0.0412	0.9807	0.0129	0.9443	0.0231
	rm180
	0	0.2473	0.0317	0.8048	0.0294	0.5938	0.0419	0.0306	0.0139	0.1027	0.0274
	1	0.7527	0.0317	0.1952	0.0294	0.4062	0.0419	0.9694	0.0139	0.8973	0.0274
	rm160
	0	0.1143	0.0227	0.6225	0.0366	0.3087	0.0375	0.0363	0.0147	0.0428	0.0184
	1	0.8857	0.0227	0.3775	0.0366	0.6913	0.0375	0.9637	0.0147	0.9572	0.0184
	rm220
	0	0.2094	0.0299	0.8779	0.0269	0.4458	0.0411	0.06	0.0206	0.1173	0.0277
	1	0.7906	0.0299	0.1221	0.0269	0.5542	0.0411	0.94	0.0206	0.8827	0.0277
	rm40
	0	0.3833	0.0346	0.8242	0.0294	0.6037	0.0392	0.1536	0.0309	0.3277	0.0407
	1	0.6167	0.0346	0.1758	0.0294	0.3963	0.0392	0.8464	0.0309	0.6723	0.0407
	fabq50
	0	0.1479	0.0188	0.2984	0.0278	0.188	0.0244	0.0585	0.0115	0.0467	0.0108
	1	0.1127	0.0129	0.1705	0.0169	0.1314	0.0151	0.0583	0.0094	0.0492	0.0091
	2	0.1278	0.0123	0.1451	0.0132	0.1369	0.013	0.0865	0.0106	0.0773	0.0107
	3	0.2502	0.0154	0.213	0.0156	0.246	0.0155	0.2217	0.0159	0.2095	0.0168
	4	0.104	0.011	0.0664	0.0087	0.0938	0.0107	0.1206	0.0121	0.1205	0.0121
	5	0.1207	0.0133	0.0578	0.0091	0.1	0.0132	0.1831	0.0174	0.1936	0.0183
	6	0.1366	0.0179	0.0491	0.0097	0.1039	0.0173	0.2713	0.0281	0.3033	0.0321
	Mean	2.9585	0.1379	1.9481	0.1333	2.6418	0.1613	3.9224	0.1463	4.1017	0.1581
	fabq130
	0	0.9675	0.0144	0.9688	0.0133	0.6288	0.0405	0.1693	0.0312	0.3107	0.0436
	1	0.0249	0.009	0.0241	0.0085	0.1162	0.0154	0.1019	0.0141	0.1218	0.0159
	2	0.0076	0.0057	0.0071	0.0051	0.2551	0.0363	0.7288	0.0373	0.5675	0.0467
	Mean	0.0401	0.0199	0.0383	0.0183	0.6263	0.0754	1.5595	0.0673	1.2567	0.0889
	facetsit
	0	0.7514	0.0328	0.7741	0.0327	0.7878	0.035	0.7394	0.037	0.8516	0.0328
	1	0.2486	0.0328	0.2259	0.0327	0.2122	0.035	0.2606	0.037	0.1484	0.0328
	rm190
	0	0.9914	0.0067	0.9999	0.0012	0.9877	0.0087	0.7948	0.032	0.8839	0.0274
	1	0.0086	0.0067	0.0001	0.0012	0.0123	0.0087	0.2052	0.032	0.1161	0.0274
	rm20
	0	0.1025	0.0221	0.2808	0.0327	0.0834	0.0228	0.1175	0.0257	0.0334	0.017
	1	0.8975	0.0221	0.7192	0.0327	0.9166	0.0228	0.8825	0.0257	0.9666	0.017
Participation domain	dlsy0
	0	0.9052	0.0211	0.9628	0.0139	0.7795	0.0327	0.5936	0.0381	0.5464	0.0419
	1	0.0924	0.02	0.0369	0.0136	0.2067	0.0289	0.3535	0.0316	0.3853	0.0338
	2	0.0024	0.0012	0.0004	0.0003	0.0138	0.0053	0.0529	0.0141	0.0683	0.0176
	Mean	0.0971	0.0222	0.0376	0.0141	0.2343	0.0369	0.4594	0.0481	0.5219	0.0547
	rm200
	0	0.5663	0.036	0.9818	0.0113	0.8156	0.0347	0.4072	0.0407	0.371	0.0418
	1	0.4337	0.036	0.0182	0.0113	0.1844	0.0347	0.5928	0.0407	0.629	0.0418
	rm10
	0	0.9472	0.0177	0.9891	0.0086	0.9272	0.0217	0.3373	0.0396	0.6213	0.0427
	1	0.0528	0.0177	0.0109	0.0086	0.0728	0.0217	0.6627	0.0396	0.3787	0.0427
	fabq90
	0	0.9765	0.0117	0.9268	0.0197	0.5433	0.0405	0.7591	0.0361	0.5201	0.0465
	1	0.0196	0.0084	0.0484	0.0103	0.1335	0.0162	0.1031	0.0141	0.135	0.0163
	2	0.0039	0.0034	0.0249	0.0105	0.3232	0.0374	0.1378	0.0284	0.3449	0.0438
	Mean	0.0273	0.0151	0.0981	0.0299	0.78	0.0763	0.3787	0.0634	0.8248	0.0888
	fabq100
	0	0.8511	0.0258	0.7424	0.033	0.2717	0.0364	0.4446	0.0399	0.276	0.0402
	1	0.1068	0.0149	0.1555	0.016	0.2116	0.0168	0.2185	0.017	0.2122	0.0172
	2	0.0421	0.0125	0.1021	0.0214	0.5167	0.0409	0.3369	0.0378	0.5118	0.0457
	Mean	0.191	0.0377	0.3597	0.0533	1.245	0.0755	0.8923	0.0758	1.2358	0.0843
	fabq70
	0	0.7503	0.0295	0.7077	0.032	0.2285	0.0313	0.4689	0.0375	0.2139	0.0322
	1	0.1636	0.0156	0.1809	0.016	0.2271	0.0163	0.2385	0.0163	0.2234	0.0167
	2	0.086	0.0174	0.1114	0.0205	0.5443	0.0379	0.2926	0.0336	0.5626	0.0403
	Mean	0.3357	0.0459	0.4037	0.0514	1.3158	0.0675	0.8236	0.0693	1.3487	0.0711
	fabq60
	0	0.8598	0.0255	0.7547	0.0304	0.4037	0.0377	0.6079	0.0377	0.4064	0.0405
	1	0.0857	0.012	0.1212	0.0126	0.1652	0.0141	0.1514	0.0138	0.1652	0.0141
	2	0.0545	0.0154	0.1241	0.0224	0.4311	0.0377	0.2407	0.0325	0.4284	0.0407
	Mean	0.1947	0.0404	0.3694	0.0519	1.0273	0.0741	0.6327	0.069	1.022	0.0799
	bfbe0
	1	0.3858	0.0296	0.3053	0.0287	0.1346	0.0207	0.1664	0.0226	0.127	0.0211
	2	0.3876	0.018	0.3852	0.0183	0.3003	0.0216	0.3273	0.0208	0.2929	0.0231
	3	0.1435	0.0147	0.1791	0.016	0.247	0.0169	0.2372	0.0169	0.2489	0.0169
	4	0.0831	0.0148	0.1304	0.0203	0.3181	0.033	0.2691	0.0305	0.3311	0.036
	Mean	1.9239	0.0667	2.1346	0.0761	2.7487	0.0872	2.609	0.0858	2.7841	0.0933
Physical impairment domain	romflex
	0	0.2942	0.0344	0.5331	0.0383	0.3773	0.0423	0.1466	0.0303	0.231	0.0386
	1	0.6474	0.0361	0.4438	0.0382	0.5512	0.0437	0.8089	0.0334	0.5506	0.0445
	2	0.0584	0.0176	0.0232	0.0119	0.0715	0.022	0.0445	0.017	0.2183	0.0359
	romext
	0	0.3202	0.0355	0.4426	0.0377	0.3637	0.0416	0.2546	0.0374	0.3407	0.0428
	1	0.657	0.0361	0.5354	0.0379	0.611	0.0421	0.7152	0.0388	0.5484	0.0451
	2	0.0228	0.0117	0.022	0.0109	0.0253	0.0126	0.0302	0.0148	0.1109	0.0276
	romsideglr
	0	0.4983	0.0387	0.6349	0.0373	0.5783	0.0419	0.4647	0.044	0.4848	0.0458
	1	0.4547	0.0385	0.3535	0.0371	0.4216	0.0419	0.5208	0.0441	0.4294	0.0455
	2	0.047	0.0162	0.0117	0.0082	0	0.0005	0.0145	0.0104	0.0858	0.025
	romsidegll
	0	0.566	0.0385	0.6208	0.0386	0.5951	0.042	0.4535	0.044	0.4629	0.0458
	1	0.4064	0.0382	0.3723	0.0384	0.3804	0.0415	0.526	0.0441	0.4011	0.0447
	2	0.0276	0.0124	0.0069	0.007	0.0245	0.0127	0.0205	0.0124	0.136	0.0305
	romrotr
	0	0.7493	0.0337	0.8229	0.0304	0.7718	0.0372	0.6631	0.0423	0.7173	0.0424
	1	0.2453	0.0335	0.1712	0.0301	0.2078	0.0363	0.3369	0.0423	0.2266	0.0397
	2	0.0055	0.0054	0.0059	0.0059	0.0204	0.0117	0	0.0004	0.0561	0.021
	romrotl
	0	0.6954	0.036	0.8659	0.0272	0.8204	0.0347	0.6042	0.0438	0.683	0.0451
	1	0.2886	0.0355	0.1341	0.0272	0.1728	0.0343	0.3817	0.0436	0.2509	0.0426
	2	0.016	0.0094	0	0.0003	0.0068	0.0068	0.0141	0.01	0.0661	0.0228
	mdtreduce
	0	0.7044	0.0322	0.7682	0.0307	0.8122	0.0313	0.7907	0.0323	0.782	0.0347
	1	0.2956	0.0322	0.2318	0.0307	0.1878	0.0313	0.2093	0.0323	0.218	0.0347
	mdtpartlyreduce
	0	0.7709	0.03	0.8341	0.0275	0.7772	0.0336	0.6697	0.0373	0.7234	0.0383
	1	0.2291	0.03	0.1659	0.0275	0.2228	0.0336	0.3303	0.0373	0.2766	0.0383
	mdtnonreduce
	0	0.9094	0.0199	0.9838	0.0094	0.9653	0.014	0.9496	0.0173	0.9013	0.0245
	1	0.0906	0.0199	0.0162	0.0094	0.0347	0.014	0.0504	0.0173	0.0987	0.0245
	mdtdysfunc
	0	0.9303	0.0181	0.8166	0.028	0.8804	0.0259	0.9515	0.017	0.9259	0.0219
	1	0.0697	0.0181	0.1834	0.028	0.1196	0.0259	0.0485	0.017	0.0741	0.0219
	herndiscr
	0	0.9518	0.0153	0.9768	0.0112	0.9581	0.0163	0.9416	0.0189	0.8502	0.0304
	1	0.0482	0.0153	0.0232	0.0112	0.0419	0.0163	0.0584	0.0189	0.1498	0.0304
	herndiscl
	0	0.964	0.0134	0.9693	0.0125	0.9705	0.0131	0.9314	0.0207	0.8367	0.0315
	1	0.036	0.0134	0.0307	0.0125	0.0295	0.0131	0.0686	0.0207	0.1633	0.0315
	affstrength
	0	0.9632	0.014	0.9843	0.0091	0.9844	0.0099	0.9509	0.0175	0.9319	0.021
	1	0.0368	0.014	0.0157	0.0091	0.0156	0.0099	0.0491	0.0175	0.0681	0.021
	affsens
	0	0.9381	0.017	0.9504	0.0157	0.9372	0.0202	0.9624	0.0156	0.931	0.0223
	1	0.0619	0.017	0.0496	0.0157	0.0628	0.0202	0.0376	0.0156	0.069	0.0223
	affdtr
	0	0.9261	0.0179	0.9588	0.0144	0.9519	0.0171	0.9249	0.0204	0.8448	0.0302
	1	0.0739	0.0179	0.0412	0.0144	0.0481	0.0171	0.0751	0.0204	0.1552	0.0302
	sisep_comb
	0	0.9093	0.0206	0.8949	0.0227	0.9284	0.022	0.8508	0.0302	0.8748	0.0288
	1	0.0907	0.0206	0.1051	0.0227	0.0716	0.022	0.1492	0.0302	0.1252	0.0288
	siP4_comb
	0	0.7945	0.0292	0.7446	0.0323	0.782	0.0348	0.7923	0.0342	0.5667	0.0435
	1	0.2055	0.0292	0.2554	0.0323	0.218	0.0348	0.2077	0.0342	0.4333	0.0435
	sigaens_comb
	0	0.8247	0.0283	0.8048	0.0296	0.8163	0.033	0.8043	0.0337	0.6682	0.0411
	1	0.1753	0.0283	0.1952	0.0296	0.1837	0.033	0.1957	0.0337	0.3318	0.0411
	sicompres_comb
	0	0.8638	0.0247	0.8617	0.0256	0.8628	0.0293	0.7975	0.0332	0.7569	0.0381
	1	0.1362	0.0247	0.1383	0.0256	0.1372	0.0293	0.2025	0.0332	0.2431	0.0381
	sithrust_comb
	0	0.6708	0.0342	0.6853	0.0347	0.7149	0.038	0.6156	0.04	0.6167	0.0429
	1	0.3292	0.0342	0.3147	0.0347	0.2851	0.038	0.3844	0.04	0.3833	0.0429
	facetextrot
	1	0.5065	0.0365	0.5259	0.0379	0.5141	0.0422	0.6222	0.0412	0.5888	0.0439
	2	0.4935	0.0365	0.4741	0.0379	0.4859	0.0422	0.3778	0.0412	0.4112	0.0439
	triggerpoint
	0	0.7255	0.0409	0.7588	0.0386	0.6884	0.0495	0.8061	0.0411	0.7262	0.052
	1	0.2745	0.0409	0.2412	0.0386	0.3116	0.0495	0.1939	0.0411	0.2738	0.052
	musclepalp
	0	0.3977	0.0387	0.3971	0.0392	0.3887	0.0445	0.5112	0.0447	0.4132	0.0477
	1	0.6023	0.0387	0.6029	0.0392	0.6113	0.0445	0.4888	0.0447	0.5868	0.0477
	musclegroup_palp
	1	0.3586	0.0483	0.3961	0.0501	0.3285	0.0539	0.366	0.0602	0.271	0.0535
	2	0.3254	0.0478	0.444	0.0507	0.353	0.0566	0.3676	0.0613	0.4901	0.0609
	3	0.316	0.0466	0.1599	0.0372	0.3186	0.0524	0.2664	0.0555	0.2389	0.0514
	post_latshift
	0	0.8651	0.0245	0.9783	0.0111	0.9685	0.0139	0.7621	0.0349	0.9022	0.026
	1	0.1349	0.0245	0.0217	0.0111	0.0315	0.0139	0.2379	0.0349	0.0978	0.026
	post_flexdef
	0	0.9614	0.0143	0.9999	0.0005	0.9674	0.0161	0.8671	0.0281	0.9521	0.0196
	1	0.0386	0.0143	0.0001	0.0005	0.0326	0.0161	0.1329	0.0281	0.0479	0.0196
Contextual factors	age
	Mean	46.7926	0.7411	41.1466	0.852	41.3597	1.0061	44.0988	0.8729	42.3446	1.0501
	bsex0
	0	0.4836	0.0355	0.3929	0.0358	0.3565	0.0394	0.4501	0.0405	0.5883	0.0425
	1	0.5164	0.0355	0.6071	0.0358	0.6435	0.0394	0.5499	0.0405	0.4117	0.0425
	bhoej0
	Mean	175.504	0.6328	177.353	0.6712	177.939	0.678	175.414	0.7705	174.13	0.698
	bmi
	Mean	26.8612	0.3572	25.0561	0.2875	25.9187	0.3552	26.1869	0.3198	27.2845	0.513
	barb0
	1	0.1381	0.0242	0.1005	0.0225	0.1195	0.0264	0.078	0.0219	0.0931	0.026
	2	0.618	0.0343	0.6148	0.0357	0.582	0.0401	0.6621	0.038	0.5142	0.0438
	3	0.0907	0.02	0.1423	0.0253	0.1195	0.026	0.1366	0.0272	0.1436	0.0305
	4	0.0182	0.0094	0.0743	0.0188	0.0697	0.0196	0.0461	0.0164	0.0713	0.022
	5	0.0341	0.0134	0.0323	0.0138	0.0522	0.0186	0.0214	0.0121	0.079	0.0236
	6	0.0679	0.0179	0.0062	0.0063	0.0211	0.0127	0.0215	0.0128	0.0309	0.0165
	7	0.0198	0.0099	0.0095	0.0071	0.0144	0.0103	0.0225	0.0119	0.0236	0.0134
	8	0.0131	0.0078	0.0201	0.01	0.0216	0.012	0.0118	0.0083	0.0443	0.018
	nootherdisease
	0	0.3786	0.0342	0.2931	0.0338	0.4055	0.0398	0.2993	0.0367	0.502	0.0427
	1	0.6214	0.0342	0.7069	0.0338	0.5945	0.0398	0.7007	0.0367	0.498	0.0427
	heartdisease
	0	0.8896	0.022	0.9393	0.0184	0.8903	0.0261	0.9565	0.017	0.8945	0.026
	1	0.1104	0.022	0.0607	0.0184	0.1097	0.0261	0.0435	0.017	0.1055	0.026
	asthma
	0	0.9294	0.0182	0.9255	0.0194	0.8959	0.024	0.9486	0.0171	0.9357	0.0202
	1	0.0706	0.0182	0.0745	0.0194	0.1041	0.024	0.0514	0.0171	0.0643	0.0202
	psychdisease
	0	0.9678	0.0124	0.9801	0.0099	0.9809	0.011	0.9793	0.0116	0.9026	0.0245
	1	0.0322	0.0124	0.0199	0.0099	0.0191	0.011	0.0207	0.0116	0.0974	0.0245
	musculoskeldisease
	0	0.8881	0.022	0.9315	0.0191	0.8524	0.0285	0.9182	0.0226	0.8044	0.0335
	1	0.1119	0.022	0.0685	0.0191	0.1476	0.0285	0.0818	0.0226	0.1956	0.0335
	otherchronicdisease
	0	0.8622	0.0242	0.8857	0.023	0.8666	0.0266	0.8806	0.0255	0.8437	0.0312
	1	0.1378	0.0242	0.1143	0.023	0.1334	0.0266	0.1194	0.0255	0.1563	0.0312
	bfor0
	0	0.5241	0.0372	0.5167	0.0405	0.5661	0.0465	0.6325	0.0437	0.5632	0.0473
	1	0.4759	0.0372	0.4833	0.0405	0.4339	0.0465	0.3675	0.0437	0.4368	0.0473
	budd0
	1	0.0478	0.009	0.0617	0.0111	0.1261	0.0192	0.1068	0.0169	0.1262	0.0201
	2	0.1869	0.0196	0.2176	0.0214	0.3199	0.025	0.2946	0.0241	0.32	0.0259
	3	0.1464	0.0121	0.1538	0.0123	0.1625	0.0125	0.1628	0.0126	0.1625	0.0126
	4	0.4038	0.0206	0.3829	0.0213	0.291	0.0241	0.3167	0.0232	0.2908	0.0252
	5	0.2151	0.0221	0.1841	0.021	0.1006	0.0161	0.119	0.0172	0.1004	0.0167
	Mean	3.5514	0.0813	3.41	0.0878	2.9201	0.1025	3.0464	0.0982	2.9191	0.1083
	htil0
	Mean	70.8406	1.3042	81.2469	0.8563	66.7547	1.5762	62.0824	1.8272	51.8289	1.778
	bryg0
	1	0.1678	0.0231	0.0956	0.0181	0.2261	0.0303	0.198	0.0287	0.3009	0.0356
	2	0.2259	0.0159	0.1857	0.0163	0.245	0.0165	0.237	0.0166	0.2581	0.0162
	3	0.6063	0.032	0.7188	0.0308	0.529	0.0376	0.565	0.0373	0.441	0.0393
	Mean	2.4384	0.0535	2.6232	0.0478	2.3029	0.0663	2.367	0.0644	2.1401	0.0733
	fabq80
	0	0.9999	0.0007	0.9396	0.0167	0.9121	0.022	0.9745	0.0134	0.8109	0.0331
	1	0.0001	0.0007	0.032	0.008	0.0406	0.0096	0.0174	0.0072	0.0626	0.0135
	2	0	0	0.0284	0.0111	0.0473	0.0159	0.0081	0.0067	0.1264	0.0275
	Mean	0.0001	0.0007	0.0888	0.0272	0.1352	0.0372	0.0336	0.02	0.3155	0.0594

## Sheet: 6PS
6 patient subgroups, single-stage LCA
"Domain"	Subgroup size, probability, mean, s.e.														"Domain"	Loadings				Profile plots
		Patient subgroup 1	s.e.	Patient subgroup 2	s.e.	Patient subgroup 3	s.e.	Patient subgroup 4	s.e.	Patient subgroup 5	s.e.	Patient subgroup 6	s.e.				Clusters	R²				Patient subgroup 1	Patient subgroup 2	Patient subgroup 3	Patient subgroup 4	Patient subgroup 5	Patient subgroup 6		Mean-scores (used for rescaling)
	Patient subgroup Size	0.1893	0.0143	0.1813	0.0138	0.181	0.0136	0.1618	0.0127	0.1538	0.0126	0.1327	0.0119		Psychology domain	obeh0	0.0961	0.0092		obeh0 (0-10)	Treatment not essential (0-10)	0.29903	0.25913	0.31136	0.33712	0.28601	0.35709		obeh0, mean	2.9903	2.5913	3.1136	3.3712	2.8601	3.5709	Range:0-10=fully agree
	Variables															rm150	0.4132	0.1708		rm150 (0,1)	Sleep less well	0.8329	0.7099	0.474	0.2522	0.7286	0.4151
Psychology domain	obeh0															mdi9	0.4483	0.2009		mdi9 (0-5)	Had trouble sleeping at night (0-5)	0.39022	0.23038	0.23902	0.11752	0.50492	0.1762		mdi9, mean	1.9511	1.1519	1.1951	0.5876	2.5246	0.881	Range: 0-5=all the time
	Mean	2.9903	0.2563	2.5913	0.2759	3.1136	0.2799	3.3712	0.262	2.8601	0.2725	3.5709	0.3129			okon0	0.3261	0.1063		okon0 (0-10)	Able to decrease pain (0-10)	0.41423	0.47982	0.4234	0.27214	0.51812	0.35218		okon0, mean	4.1423	4.7982	4.234	2.7214	5.1812	3.5218	Range:0-10= not at all
	rm150															fabq110	0.6249	0.3905		fabq110 (0-6)	Work might harm back (0-6)	0.177683	0.436533	0.659183	0.218767	0.664733	0.09925		fabq110, mean	1.0661	2.6192	3.9551	1.3126	3.9884	0.5955	Range:0-6=agree
	0	0.1671	0.0316	0.2901	0.0369	0.526	0.041	0.7478	0.0372	0.2714	0.0388	0.5849	0.0467			fabq120	0.6998	0.4897		fabq120 (0-6)	Should not do normal work with present pain (0-6)	0.112417	0.6173	0.467417	0.0394333	0.6539	0.103533		fabq120, mean	0.6745	3.7038	2.8045	0.2366	3.9234	0.6212	Range:0-6=agree
	1	0.8329	0.0316	0.7099	0.0369	0.474	0.041	0.2522	0.0372	0.7286	0.0388	0.4151	0.0467			fabq140	0.7069	0.4998		fabq140 (0-6)	Cannot work till pain is treated (0-6)	0.0952167	0.7068	0.330267	0.0211833	0.600467	0.0915333		fabq140, mean	0.5713	4.2408	1.9816	0.1271	3.6028	0.5492	Range: 0-6=agree
	mdi9															okom0	0.2989	0.0893		oens0(0,1)	Feel socially isolated	0.2798	0.1594	0.2871	0.2109	0.5544	0.1109
	0	0.1863	0.0216	0.3467	0.0299	0.3354	0.0288	0.5513	0.0351	0.1114	0.0173	0.4289	0.0369			oens0	0.3084	0.0951		start80 (0,1)	Not enjoyed things used to enjoy	0.466	0.4242	0.3374	0.1162	0.7781	0.2755
	1	0.3178	0.0203	0.3932	0.0179	0.3913	0.018	0.3576	0.021	0.2392	0.0223	0.394	0.0179			start60	0.4115	0.1693		okom0 (0,1)	Negative recovery belief	0.3322	0.1272	0.3953	0.2475	0.4653	0.0786
	2	0.1311	0.0127	0.1078	0.0118	0.1103	0.0118	0.0561	0.0097	0.1242	0.0124	0.0875	0.012			rm210	0.2398	0.0575		start60 (0,1)	Worrying thoughts a lot of the time	0.2882	0.1976	0.206	0.0775	0.6185	0.0667
	3	0.1468	0.0162	0.0803	0.0125	0.0845	0.0124	0.0239	0.0066	0.1751	0.0181	0.0528	0.0115			start80	0.4014	0.1612		mdi2 (0-2)	Lost interest in daily activities (0-2)	0.41645	0.24645	0.4277	0.1457	0.7797	0.15595		mdi2, mean	0.8329	0.4929	0.8554	0.2914	1.5594	0.3119	Range:0-2=slightly-all the time
	4	0.1591	0.0209	0.0578	0.0126	0.0626	0.0127	0.0098	0.0038	0.2389	0.0272	0.0308	0.0096			rm170	0.4075	0.166		mdi8 (0-2)	Felt restless/subdued/slowed down (0-2)	0.52815	0.3931	0.5414	0.2486	0.82675	0.3099		mdi8, mean	1.0563	0.7862	1.0828	0.4972	1.6535	0.6198	Range:0-2=slightly-all the time
	5	0.0588	0.0128	0.0142	0.0046	0.0158	0.0049	0.0014	0.0007	0.1112	0.0209	0.0061	0.0027			mdi2	0.5532	0.3061		mdi5 (0-2)	Had a bad conscience (0-2)	0.2837	0.22855	0.2881	0.1237	0.685	0.1313		mdi5, mean	0.5674	0.4571	0.5762	0.2474	1.37	0.2626	Range:0-2=slightly-all the time
	Mean	1.9511	0.1225	1.1519	0.1029	1.1951	0.1011	0.5876	0.0674	2.5246	0.1385	0.881	0.1013			mdi8	0.4924	0.2425		mdi1 (0-2)	Felt low in spirits/sad (0-2)	0.37115	0.1978	0.32815	0.17445	0.66735	0.09735		mdi1, mean	0.7423	0.3956	0.6563	0.3489	1.3347	0.1947	Range:0-2=slightly-all the time
	okon0															mdi5	0.4789	0.2294		mdi3 (0-5)	Felt lacking in energy and strength (0-5)	0.33826	0.20552	0.28896	0.15682	0.62152	0.13644		mdi3, mean	1.6913	1.0276	1.4448	0.7841	3.1076	0.6822	Range: 0-5=all the time
	Mean	4.1423	0.2013	4.7982	0.2085	4.234	0.192	2.7214	0.1705	5.1812	0.1759	3.5218	0.2182			mdi1	0.5313	0.2823		mdi4 (0-2)	Felt less self-confident (0-2)	0.1967	0.10205	0.23095	0.07785	0.62985	0.05185		mdi4, mean	0.3934	0.2041	0.4619	0.1557	1.2597	0.1037	Range:0-2=slightly-all the time
	fabq110															mdi3	0.5896	0.3477		mdi7 (0-2)	Had difficulty in concentrating (0-2)	0.2604	0.152	0.2244	0.08425	0.5215	0.0388		mdi7, mean	0.5208	0.304	0.4488	0.1685	1.043	0.0776	Range:0-2=slightly-all the time
	0	0.5727	0.0395	0.2444	0.0306	0.0726	0.0163	0.5093	0.0405	0.0696	0.0174	0.7127	0.0388			mdi4	0.5591	0.3126		mdi10 (0-2)	Have suffered from reduced/ increased appetite (0-2)	0.22545	0.1987	0.19355	0.0791	0.54795	0.03595		mdi10, mean	0.4509	0.3974	0.3871	0.1582	1.0959	0.0719	Range:0-2=slightly-all the time
	1	0.1355	0.0146	0.0935	0.0119	0.04	0.0075	0.1331	0.0145	0.0388	0.008	0.1287	0.0144			mdi7	0.4514	0.2038		rm170 (0,1)	More irritable with people than usual	0.49	0.3366	0.326	0.1035	0.7155	0.1704
	2	0.0712	0.0103	0.0794	0.011	0.0491	0.008	0.0772	0.0108	0.0481	0.0084	0.0516	0.0092			mdi10	0.4483	0.201		rm210(0,1)	Rubbing/holding areas that hurt/ are uncomfortable	0.4862	0.4515	0.4583	0.3224	0.6581	0.2623
	3	0.1398	0.0189	0.2517	0.0192	0.2246	0.0189	0.1673	0.0195	0.2223	0.0199	0.0772	0.0172			start50	0.3013	0.0908		start50 (0,1)	Not safe to be physically active	0.1815	0.2708	0.0813	0.021	0.3633	0.1175
	4	0.0471	0.0099	0.1372	0.0156	0.1766	0.0178	0.0623	0.0115	0.1767	0.0178	0.0199	0.0065			start70	0.3142	0.0987		start70 (0,1)	Terrible back pain, will never get better	0.046	0.0233	0.0457	0.023	0.2487	0.0255
	5	0.0213	0.006	0.1001	0.0148	0.1858	0.0212	0.031	0.0078	0.1879	0.022	0.0068	0.0029			rm230	0.2636	0.0695		rm230 (0,1)	Often express concern	0.1448	0.1011	0.1775	0.0742	0.3343	0.0297
	6	0.0123	0.0043	0.0938	0.0172	0.2512	0.0298	0.0199	0.0063	0.2567	0.0333	0.003	0.0016			fabq30	0.268	0.0718		fabq30 (0-6)	Physical activity might harm back (0-6)	0.316783	0.42055	0.486833	0.304667	0.52045	0.34185		fabq30, mean	1.9007	2.5233	2.921	1.828	3.1227	2.0511	Range: 0-6=agree
	Mean	1.0661	0.1416	2.6192	0.173	3.9551	0.1556	1.3126	0.1584	3.9884	0.1752	0.5955	0.1132			fabq40	0.214	0.0458		fabq40 (0-6)	Should not do physical activity which (might) make pain worse (0-6)	0.58205	0.705167	0.685367	0.539967	0.731883	0.604717		fabq40, mean	3.4923	4.231	4.1122	3.2398	4.3913	3.6283	Range: 0-6=agree
	fabq120
	0	0.6735	0.0367	0.0988	0.0205	0.2108	0.0289	0.8427	0.0316	0.0777	0.018	0.6911	0.0383
	1	0.1486	0.0159	0.0579	0.0099	0.098	0.0124	0.1079	0.0158	0.0485	0.0092	0.1465	0.0159		Pain domain							Patient subgroup 1	Patient subgroup 2	Patient subgroup 3	Patient subgroup 4	Patient subgroup 5	Patient subgroup 6
	2	0.0574	0.0098	0.0595	0.0098	0.0798	0.0119	0.0242	0.0074	0.0531	0.0093	0.0544	0.0099			tlep0	0.1131	0.0128		tlep0 (1-3)	Previous LBP episodes (0-2)	0.7337	0.6259	0.63195	0.63805	0.69835	0.6379		tlep0,mean	2.4674	2.2518	2.2639	2.2761	2.3967	2.2758	Range: 1-3=more than 3 episodes
	3	0.0889	0.0171	0.2448	0.0205	0.2602	0.021	0.0217	0.0098	0.2325	0.021	0.0809	0.0173			dlva0	0.3625	0.1314		dlva0 (1-4)	Duration of LBP (1-4)	0.266867	0.0397333	0.324067	0.428967	0.309167	0.107133		dlva0, mean	1.8006	1.1192	1.9722	2.2869	1.9275	1.3214	Range: 1-4=more than 3 mths
	4	0.0181	0.0053	0.1328	0.0166	0.1119	0.0148	0.0026	0.0016	0.1343	0.0167	0.0159	0.0051			tlda0	0.2879	0.0829		tlda0 (1,2)	More than 30 days of LBP last year	0.3275	0.0626	0.318	0.353	0.3669	0.0843
	5	0.009	0.0034	0.1759	0.0215	0.1175	0.0165	0.0007	0.0006	0.1896	0.0227	0.0076	0.0031			vasl0	0.5434	0.2953		vasl0 (0-10)	LBP intensity (0-10)	0.69213	0.78117	0.62614	0.42412	0.72206	0.64125		vasl0,mean	6.9213	7.8117	6.2614	4.2412	7.2206	6.4125
	6	0.0045	0.0021	0.2303	0.03	0.1219	0.0202	0.0002	0.0002	0.2643	0.0336	0.0036	0.0018			rm110	0.4337	0.1881		rm110 (0,1)	Back/leg painful almost all the time	0.8154	0.855	0.5614	0.3265	0.8764	0.497
	Mean	0.6745	0.1085	3.7038	0.1759	2.8045	0.1733	0.2366	0.0646	3.9234	0.1777	0.6212	0.1095			start90	0.5252	0.2759		start90 (0,1)	Very-extremely bothersome BP	0.8219	0.9087	0.653	0.213	0.8987	0.5035
	fabq140															domin_bp	0.1835	0.0337		domin_bp (0,1)	LBP not dominating	0.1168	0.0297	0.0661	0.0999	0.1619	0.0082
	0	0.7091	0.0354	0.0776	0.019	0.379	0.0354	0.901	0.0238	0.1432	0.0259	0.7164	0.0374			vasb0	0.3736	0.1396		vasb0 (0-2)	Leg pain intensity (0-2)	0.57895	0.33675	0.379	0.3282	0.63255	0.1807		vasb0, mean	1.1579	0.6735	0.758	0.6564	1.2651	0.3614
	1	0.1437	0.0156	0.0453	0.009	0.1333	0.0147	0.0779	0.0151	0.0715	0.0112	0.1425	0.0157			start10	0.3607	0.1301		start10 (0,1)	Pain has spread down into leg(s)	0.6075	0.331	0.3826	0.3485	0.6974	0.1343
	2	0.0667	0.0113	0.0605	0.0102	0.1075	0.0143	0.0154	0.0063	0.0817	0.0121	0.065	0.0116			pain_dis	0.2733	0.0747		pain_dis_BP (0)	Pain dist: Not only LBP (0)	0.4542	0.2228	0.2429	0.2804	0.5285	0.0933	Reverse-scored
	3	0.0484	0.011	0.1263	0.0157	0.1353	0.0163	0.0048	0.003	0.146	0.0172	0.0463	0.0114							pain_dis_BP+one leg (1)	Pain distribution: LBP + pain in one leg (1)	0.3821	0.1735	0.1586	0.2268	0.417	0.0931
	4	0.0176	0.0057	0.1324	0.0174	0.0856	0.0129	0.0007	0.0006	0.131	0.0173	0.0166	0.0058							pain_dis_BP+two legs (2)	Pain distribution: LBP + pain in both legs (2)	0.0489	0.0431	0.0722	0.0067	0.0757	0.0002
	5	0.0084	0.0035	0.1815	0.0228	0.0708	0.0123	0.0002	0.0002	0.1537	0.0204	0.0077	0.0035							pain_dis_only leg pain (3)	Pain distribution: Only leg pain (3)	0.0232	0.0062	0.012	0.0469	0.0358	0
	6	0.0061	0.003	0.3764	0.0375	0.0885	0.0174	0	0.0001	0.2729	0.0344	0.0055	0.003			start20	0.2665	0.071		start20 (0,1)	Shoulder/neck pain	0.5248	0.3249	0.5494	0.5535	0.639	0.2447
	Mean	0.5713	0.1029	4.2408	0.1851	1.9816	0.1771	0.1271	0.0379	3.6028	0.2057	0.5492	0.1073			paraspin_debut	0.1084	0.0118		paraspin_debut (0,1)	No paraspinal pain onset	0.418	0.3119	0.3222	0.394	0.4362	0.4449
	okom0															fabq10	0.225	0.0506		fabq10 (0-6)	Pain caused by physical activity (0-6)	0.44885	0.59685	0.658567	0.4936	0.5992	0.485067		fabq10, mean	2.6931	3.5811	3.9514	2.9616	3.5952	2.9104	Range:0-6=completely agree
	0	0.6678	0.0377	0.8728	0.0288	0.6047	0.0404	0.7525	0.0364	0.5347	0.0434	0.9214	0.0274			fabq20	0.2877	0.0828		fabq20 (0-6)	Physical activity makes worse (0-6)	0.525233	0.673183	0.568783	0.440433	0.69875	0.469317		fabq20, mean	3.1514	4.0391	3.4127	2.6426	4.1925	2.8159	Range:0-6=completely agree
	1	0.3322	0.0377	0.1272	0.0288	0.3953	0.0404	0.2475	0.0364	0.4653	0.0434	0.0786	0.0274
	oens0
	0	0.7202	0.0359	0.8406	0.0296	0.7129	0.0371	0.7891	0.0341	0.4456	0.0435	0.8891	0.0302		Activity domain							Patient subgroup 1	Patient subgroup 2	Patient subgroup 3	Patient subgroup 4	Patient subgroup 5	Patient subgroup 6
	1	0.2798	0.0359	0.1594	0.0296	0.2871	0.0371	0.2109	0.0341	0.5544	0.0435	0.1109	0.0302			facetwalk	0.1404	0.0197		facetwalk (0,1)	Best activity is not to walk	0.3626	0.4689	0.3218	0.2809	0.4054	0.2829	Reverse-scored
	start60															rm80	0.4343	0.1886		rm80 (0,1)	Only stand for short periods of time	0.3099	0.5342	0.1	0.0422	0.4906	0.1147
	0	0.7118	0.0371	0.8024	0.0328	0.794	0.0339	0.9225	0.0229	0.3815	0.0425	0.9333	0.0232			rm140	0.6184	0.3824		rm140 (0,1)	Only walk short distances	0.4546	0.8438	0.0927	0.0071	0.6559	0.2555
	1	0.2882	0.0371	0.1976	0.0328	0.206	0.0339	0.0775	0.0229	0.6185	0.0425	0.0667	0.0232			start30	0.4877	0.2379		start30 (0,1)	Only walked short distances	0.4116	0.5563	0.0984	0.0004	0.635	0.2702
	rm210															rm50	0.5119	0.262		rm50 (0,1)	Use handrail to get upstairs	0.579	0.8163	0.2427	0.1017	0.7024	0.3562
	0	0.5138	0.0401	0.5485	0.0404	0.5417	0.0403	0.6776	0.0402	0.3419	0.0413	0.7377	0.0416			rm60	0.5466	0.2988		rm60 (0,1)	Hold on to something to get out of an easy chair	0.6624	0.9441	0.3346	0.1372	0.7633	0.578
	1	0.4862	0.0401	0.4515	0.0404	0.4583	0.0403	0.3224	0.0402	0.6581	0.0413	0.2623	0.0416			rm100	0.5878	0.3455		rm100 (0,1)	Difficult to get out of a chair	0.7989	0.9747	0.3981	0.125	0.7715	0.6447
	start80															rm120	0.5186	0.269		rm120 (0,1)	Difficult to turn over in bed	0.8293	0.8955	0.3772	0.2192	0.7587	0.7048
	0	0.534	0.0404	0.5758	0.0401	0.6626	0.0392	0.8838	0.0288	0.2219	0.037	0.7245	0.0433			rm90	0.417	0.1739		rm90 (0,1)	Try not to bend or kneel down	0.6822	0.9131	0.5846	0.2964	0.8348	0.6514
	1	0.466	0.0404	0.4242	0.0401	0.3374	0.0392	0.1162	0.0288	0.7781	0.037	0.2755	0.0433			start40	0.4364	0.1905		start40 (0,1)	Dressed more slowly last two weeks	0.8345	0.7658	0.4312	0.2823	0.8028	0.7319
	rm170															rm70	0.5627	0.3166		rm70 (0,1)	Get dressed more slowly	0.8497	0.9823	0.441	0.2291	0.8063	0.7665
	0	0.51	0.0409	0.6634	0.0393	0.674	0.0382	0.8965	0.0271	0.2845	0.0397	0.8296	0.0357			rm130	0.5179	0.2682		rm130 (0,1)	Trouble putting on socks	0.8417	0.9407	0.457	0.2528	0.7776	0.7822
	1	0.49	0.0409	0.3366	0.0393	0.326	0.0382	0.1035	0.0271	0.7155	0.0397	0.1704	0.0357			rm30	0.6151	0.3784		rm30 (0,1)	Walk more slowly	0.7806	0.999	0.3668	0.2024	0.9272	0.7091
	mdi2															rm180	0.5951	0.3542		rm180 (0,1)	Go upstairs more slowly	0.8142	0.9748	0.3534	0.1875	0.8598	0.5463
	0	0.3569	0.0354	0.5777	0.0383	0.3441	0.0351	0.7344	0.0366	0.057	0.0143	0.7175	0.0414			rm160	0.5434	0.2953		rm160 (0,1)	Avoid heavy job around the house	0.8646	0.9634	0.6461	0.2991	0.9456	0.8692
	1	0.4534	0.0219	0.3518	0.0265	0.4564	0.0218	0.2398	0.0295	0.3266	0.0287	0.2531	0.0327			rm220	0.6253	0.391		rm220 (0,1)	Do less daily work around the house	0.7767	0.9443	0.513	0.0395	0.8631	0.7008
	2	0.1898	0.027	0.0706	0.0157	0.1995	0.0277	0.0258	0.0081	0.6164	0.0402	0.0294	0.0098			rm40	0.4733	0.224		rm40 (0,1)	Not doing usual jobs around the house	0.5509	0.8727	0.3718	0.1274	0.6794	0.5706
	Mean	0.8329	0.059	0.4929	0.0522	0.8554	0.0594	0.2914	0.0441	1.5594	0.0531	0.3119	0.0505			fabq50	0.3873	0.15		fabq50 (0-6)	Cannot do physical activity which (might) make pain worse (0-6)	0.480917	0.652967	0.436883	0.301483	0.687267	0.487117		fabq50, mean	2.8855	3.9178	2.6213	1.8089	4.1236	2.9227
	mdi8															fabq130	0.6808	0.4635		fabq130 (0-2)	Cannot work with present pain (0-2)	0.08425	0.7677	0.3059	0.0004	0.65015	0.0275		fabq130, mean	0.1685	1.5354	0.6118	0.0008	1.3003	0.055
	0	0.2138	0.028	0.3603	0.035	0.2016	0.0276	0.5597	0.0393	0.0272	0.008	0.4698	0.0432			facetsit	0.1132	0.0128		facetsit (0,1)	Best posture to sit	0.2746	0.2505	0.2421	0.2291	0.1332	0.1786
	1	0.5161	0.0192	0.4933	0.0212	0.5141	0.0194	0.3833	0.0288	0.2921	0.032	0.4406	0.0279			rm190	0.3367	0.1134		rm190 (0,1)	Stay in bed most of the time	0.0059	0.2089	0.0121	0.0001	0.1249	0.0093
	2	0.2701	0.0312	0.1465	0.0232	0.2844	0.0322	0.0569	0.0131	0.6807	0.039	0.0896	0.0195			rm20	0.253	0.064		rm20 (0,1)	Change position frequently	0.9579	0.8845	0.8772	0.7239	0.9654	0.7915
	Mean	1.0563	0.0562	0.7862	0.0555	1.0828	0.0568	0.4972	0.0511	1.6535	0.0464	0.6198	0.0609
	mdi5
	0	0.5696	0.037	0.6403	0.0368	0.5642	0.0377	0.7883	0.0334	0.1613	0.028	0.7768	0.0373		Participation domain							Patient subgroup 1	Patient subgroup 2	Patient subgroup 3	Patient subgroup 4	Patient subgroup 5	Patient subgroup 6
	1	0.2934	0.0209	0.2623	0.0217	0.2955	0.0211	0.1761	0.0235	0.3074	0.0211	0.1838	0.0257			dlsy0	0.4019	0.1615		dlsy0 (0-2)	Days with sick leave last month (0-2)	0.0706	0.22915	0.0939	0.00705	0.28245	0.0523		dlsy0,mean	0.1412	0.4583	0.1878	0.0141	0.5649	0.1046
	2	0.137	0.0233	0.0974	0.0199	0.1403	0.024	0.0356	0.0112	0.5313	0.0408	0.0394	0.013			rm200	0.4754	0.226		rm200 (0,1)	Decreased sexual activity	0.4294	0.6016	0.1451	0.011	0.6381	0.3035
	Mean	0.5674	0.0581	0.4571	0.0551	0.5762	0.0596	0.2474	0.0439	1.37	0.0667	0.2626	0.0497			rm10	0.6138	0.3767		rm10 (0,1)	Stay home most of the time	0.0775	0.671	0.053	0.0002	0.4112	0.0401
	mdi1															fabq90	0.4807	0.2311		fabq90 (0-2)	Work is too heavy (0-2)	0.05705	0.1841	0.38415	0.0257	0.4657	0.00395		fabq90, mean	0.1141	0.3682	0.7683	0.0514	0.9314	0.0079
	0	0.3623	0.0359	0.6297	0.0386	0.4223	0.0376	0.6703	0.0389	0.0812	0.0177	0.8108	0.0381			fabq100	0.5764	0.3323		fabq100 (0-2)	Work makes/would make pain worse (0-2)	0.1443	0.4454	0.65905	0.1301	0.684	0.0692		fabq100, mean	0.2886	0.8908	1.3181	0.2602	1.368	0.1384
	1	0.5331	0.0262	0.3451	0.0329	0.499	0.0281	0.3105	0.034	0.503	0.0286	0.1836	0.0357			fabq70	0.5198	0.2702		fabq70 (0-2)	Work-aggravated pain (0-2)	0.27125	0.4135	0.653	0.1777	0.7219	0.09615		fabq70, mean	0.5425	0.827	1.306	0.3554	1.4438	0.1923
	2	0.1046	0.0194	0.0252	0.0074	0.0787	0.0162	0.0192	0.006	0.4158	0.0395	0.0055	0.0026			fabq60	0.4084	0.1668		fabq60 (0-2)	Pain caused by work/accident at work (0-2)	0.20035	0.31935	0.49635	0.16845	0.5513	0.0499		fabq60, mean	0.4007	0.6387	0.9927	0.3369	1.1026	0.0998
	Mean	0.7423	0.0513	0.3956	0.0449	0.6563	0.0505	0.3489	0.044	1.3347	0.0541	0.1947	0.0405			bfbe0	0.382	0.1459		bfbe0 (1-4)	Physical work load (1-4)	0.3396	0.539367	0.6274	0.340633	0.609933	0.292		bfbe0, mean	2.0188	2.6181	2.8822	2.0219	2.8298	1.876
	mdi3
	0	0.1377	0.0181	0.2788	0.0281	0.1775	0.0219	0.3746	0.0333	0.0225	0.0056	0.428	0.0403
	1	0.4503	0.0241	0.5356	0.019	0.4936	0.0226	0.5179	0.0211	0.157	0.0239	0.4932	0.0258		Physical impairment domain							Patient subgroup 1	Patient subgroup 2	Patient subgroup 3	Patient subgroup 4	Patient subgroup 5	Patient subgroup 6
	2	0.1382	0.0139	0.0965	0.0121	0.1288	0.0135	0.0672	0.0107	0.1026	0.0123	0.0533	0.0108			romflex	0.2705	0.0732		romflex - 0	No pain on flexion (AROM) (0)	0.3432	0.1446	0.3603	0.5678	0.2307	0.3074
	3	0.1452	0.0173	0.0596	0.0118	0.115	0.016	0.0298	0.0079	0.2296	0.0221	0.0197	0.0068							romflex -1	Back pain on flexion (AROM) (1)	0.5551	0.8155	0.5921	0.3871	0.553	0.6833
	4	0.1142	0.0189	0.0275	0.0083	0.0769	0.0159	0.0099	0.0038	0.3846	0.0351	0.0055	0.0027							romflex -2	Leg pain on flexion (AROM) (2)	0.1017	0.0399	0.0476	0.0451	0.2162	0.0093
	5	0.0144	0.0046	0.002	0.001	0.0083	0.003	0.0005	0.0003	0.1036	0.0229	0.0002	0.0002			romext	0.156	0.0243		romext -0	No pain on extension (AROM) (0)	0.3214	0.2473	0.361	0.4907	0.3386	0.331
	Mean	1.6913	0.1035	1.0276	0.0798	1.4448	0.1006	0.7841	0.0657	3.1076	0.114	0.6822	0.0693							romext -1	Back pain on extension (AROM) (1)	0.6234	0.7244	0.6204	0.4797	0.5639	0.6689
	mdi4																			romext -2	Leg pain on extension (AROM) (2)	0.0552	0.0283	0.0187	0.0296	0.0975	0.0001
	0	0.6733	0.0364	0.8171	0.0309	0.6256	0.0373	0.8573	0.0305	0.1906	0.0309	0.9025	0.0298			romsideglr	0.1517	0.023		romsideglr - 0	No pain on sideglide, right (AROM) (0)	0.4944	0.4647	0.5641	0.6946	0.4787	0.5186
	1	0.2599	0.025	0.1616	0.0243	0.2869	0.0251	0.1296	0.0252	0.3591	0.0247	0.0914	0.0261							romsideglr - 1	Back pain on sideglide, right (AROM) (1)	0.4312	0.5206	0.4358	0.2903	0.4484	0.4813
	2	0.0668	0.016	0.0213	0.0077	0.0875	0.0185	0.013	0.0059	0.4503	0.0405	0.0062	0.0039							romsideglr - 2	Leg pain on sideglide, right (AROM) (2)	0.0744	0.0147	0	0.0152	0.0729	0
	Mean	0.3934	0.0504	0.2041	0.0379	0.4619	0.0533	0.1557	0.036	1.2597	0.0677	0.1037	0.0335			romsidegll	0.1448	0.021		romsidegll - 0	No pain on sideglide, left (AROM) (0)	0.4914	0.4654	0.6172	0.6026	0.4609	0.6701
	mdi7																			romsidegll - 1	Back pain on sideglide, left (AROM) (1)	0.429	0.5127	0.3758	0.382	0.4349	0.3298
	0	0.587	0.0364	0.7394	0.0341	0.6354	0.0364	0.8468	0.0287	0.29	0.0359	0.926	0.0241							romsidegll - 2	Leg pain on sideglide, left (AROM) (2)	0.0796	0.0219	0.007	0.0154	0.1041	0.0001
	1	0.3051	0.0234	0.2172	0.0243	0.2805	0.0238	0.138	0.0234	0.3769	0.0226	0.0704	0.0217			romrotr	0.1408	0.0198		romrotr - 0	No pain on right rotation (AROM) (0)	0.6971	0.689	0.7704	0.8689	0.7274	0.7459
	2	0.1078	0.0201	0.0434	0.0121	0.0842	0.0178	0.0153	0.006	0.3331	0.0371	0.0036	0.0024							romrotr - 1	Back pain on right rotation (AROM) (1)	0.281	0.311	0.2225	0.1233	0.215	0.254
	Mean	0.5208	0.054	0.304	0.0451	0.4488	0.0521	0.1685	0.0343	1.043	0.0695	0.0776	0.0264							romrotr - 2	Leg pain on right rotation (AROM) (2)	0.0219	0	0.0071	0.0077	0.0576	0
	mdi10															romrotl	0.2322	0.0539		romrotl - 0	No pain on left rotation (AROM) (0)	0.6528	0.612	0.827	0.9204	0.6965	0.7236
	0	0.6616	0.0348	0.6958	0.0344	0.7025	0.0345	0.8638	0.0274	0.3065	0.0368	0.9338	0.0238							romrotl - 1	Back pain on left rotation (AROM) (1)	0.318	0.3736	0.173	0.0796	0.2363	0.2764
	1	0.226	0.0199	0.211	0.02	0.2079	0.0201	0.1142	0.0197	0.291	0.0202	0.0605	0.0199							romrotl - 2	Leg pain on left rotation (AROM) (2)	0.0292	0.0144	0	0	0.0672	0
	2	0.1125	0.0211	0.0932	0.0194	0.0896	0.0191	0.022	0.0084	0.4024	0.0393	0.0057	0.004			mdtreduce	0.0708	0.005		mdtreduce	Reducible disc (diagnosis)	0.2519	0.2237	0.1803	0.2446	0.2255	0.2787
	Mean	0.4509	0.054	0.3974	0.0522	0.3871	0.0521	0.1582	0.0353	1.0959	0.0735	0.0719	0.0277			mdtpartlyreduce	0.1406	0.0198		mdtpartlyreduce	Partly reducibel disc (diagnosis)	0.2267	0.3407	0.2473	0.1373	0.2502	0.2321
	start50															mdtnonreduce	0.1297	0.0168		mdtnonreduce	Non-reducible disc (diagnosis)	0.081	0.0435	0.0325	0.0137	0.0986	0.0832
	0	0.8185	0.031	0.7292	0.0362	0.9187	0.0225	0.979	0.0119	0.6367	0.0423	0.8825	0.0307			mdtdysfunc	0.1569	0.0246		mdtdysfunc	Dysfunktion syndrome (diagnosis)	0.0513	0.0483	0.1492	0.1476	0.072	0.153
	1	0.1815	0.031	0.2708	0.0362	0.0813	0.0225	0.021	0.0119	0.3633	0.0423	0.1175	0.0307			herndiscr	0.175	0.0306		herndiscr	Indication of herniated disc, right	0.0682	0.0556	0.0339	0.0301	0.1504	0.0224
	start70															herndiscl	0.1944	0.0378		herndiscl	Indication of herniated disc, left	0.0465	0.0685	0.0251	0.0534	0.1605	0.0109
	0	0.954	0.0166	0.9767	0.0131	0.9543	0.0178	0.977	0.0151	0.7513	0.0378	0.9745	0.0147			affstrength	0.12	0.0144		affstrength	Affected muscular strength	0.0423	0.0539	0.0088	0.0265	0.0701	0.0084
	1	0.046	0.0166	0.0233	0.0131	0.0457	0.0178	0.023	0.0151	0.2487	0.0378	0.0255	0.0147			affsens	0.0922	0.0085		affsens	Affected sensibility	0.0795	0.0363	0.0424	0.0731	0.0759	0.0244
	rm230															affdtr	0.1671	0.0279		affdtr	Affected deep tendon reflexes	0.0876	0.0864	0.0303	0.0663	0.1594	0.0184
	0	0.8552	0.0286	0.8989	0.0246	0.8225	0.0306	0.9258	0.0219	0.6657	0.0411	0.9703	0.0173			sisep_comb	0.1167	0.0136		sisep_comb	SI-joint: Separation test	0.1317	0.1355	0.0783	0.117	0.1294	0.0298
	1	0.1448	0.0286	0.1011	0.0246	0.1775	0.0306	0.0742	0.0219	0.3343	0.0411	0.0297	0.0173			siP4_comb	0.2461	0.0606		siP4_comb	SI-joint: Thigh thrust	0.3148	0.187	0.207	0.2747	0.4483	0.0861
	fabq30															sigaens_comb	0.1704	0.0291		sigaens_comb	SI-joint: Gaenslens	0.2555	0.1894	0.1725	0.1954	0.3352	0.0985
	0	0.3366	0.0317	0.2196	0.0266	0.1596	0.0233	0.3522	0.0339	0.1333	0.0215	0.3057	0.0351			sicompres_comb	0.171	0.0292		sicompres_comb	SI-joint: Compression test	0.2175	0.201	0.1167	0.1498	0.2413	0.0443
	1	0.1337	0.0135	0.1059	0.012	0.0865	0.011	0.1366	0.0138	0.0767	0.0105	0.1275	0.0137			sithrust_comb	0.122	0.0149		sithrust_comb	SI-joint: Sacral thrust	0.4128	0.3687	0.2662	0.3399	0.3597	0.2475
	2	0.0847	0.0096	0.0814	0.0094	0.0747	0.0089	0.0844	0.0096	0.0703	0.0087	0.0848	0.0096			facetextrot	0.0973	0.0095		facetextrot	Pain on extension/rotation	0.4523	0.3891	0.4293	0.548	0.4434	0.4675
	3	0.3044	0.0203	0.355	0.0181	0.3667	0.0173	0.2961	0.0213	0.3662	0.0173	0.3201	0.0214			triggerpoint	0.1851	0.0343		triggerpoint	Trigger point	0.3832	0.1761	0.2261	0.2892	0.2942	0.1414
	4	0.0561	0.0085	0.0794	0.0105	0.0922	0.0116	0.0533	0.0084	0.0978	0.0121	0.0619	0.0096			musclepalp	0.2055	0.0422		musclepalp	Painful muscle palpation	0.7257	0.4802	0.5672	0.6485	0.5886	0.4133
	5	0.0468	0.0087	0.0804	0.0124	0.105	0.015	0.0434	0.0085	0.1181	0.0164	0.0543	0.0105			musclegroup_palp	0.1893	0.0358		musclegroup_palp - 0	Painful back muscles (1)	0.2528	0.4041	0.4346	0.3108	0.2836	0.5195
	6	0.0376	0.0086	0.0784	0.0145	0.1152	0.0191	0.034	0.0083	0.1375	0.022	0.0458	0.011							musclegroup_palp - 1	Painful buttock and leg muscles (2)	0.4102	0.3297	0.2409	0.5231	0.5042	0.2704
	Mean	1.9007	0.1418	2.5233	0.1508	2.921	0.1567	1.828	0.1488	3.1227	0.1609	2.0511	0.1681							musclegroup_palp - 2	Painful back and leg muscles (3)	0.337	0.2661	0.3245	0.1661	0.2122	0.2101
	fabq40															post_latshift	0.2661	0.0708		post_latshift	Acute lateral shift	0.074	0.262	0.0386	0.0219	0.1051	0.1172
	0	0.127	0.0201	0.0585	0.0124	0.0678	0.0139	0.1561	0.0234	0.0469	0.0113	0.1126	0.0214			post_flexdef	0.2091	0.0437		post_flexdef	Acute flexion deformity	0.0337	0.1388	0.0242	0.0001	0.0435	0.0434
	1	0.0734	0.0117	0.0413	0.008	0.0462	0.0087	0.0848	0.0132	0.0349	0.0074	0.0673	0.0119
	2	0.0738	0.0103	0.0507	0.0081	0.0548	0.0085	0.0802	0.011	0.045	0.0078	0.07	0.0104
	3	0.2502	0.016	0.21	0.0167	0.2189	0.0166	0.2559	0.0158	0.1964	0.0175	0.2455	0.0165									Patient subgroup 1	Patient subgroup 2	Patient subgroup 3	Patient subgroup 4	Patient subgroup 5	Patient subgroup 6
	4	0.084	0.0093	0.0861	0.0095	0.0867	0.0095	0.0808	0.0092	0.0848	0.0094	0.0853	0.0095		Contextual factors	age	0.2404	0.0578		age	Age (18-66 years)	0.615343	0.547867	0.455439	0.494773	0.484515	0.583254		age, mean	47.3934	44.1417	39.6876	41.5831	41.0888	45.847	Range: 17,74-65,93
	5	0.1649	0.0148	0.2066	0.0157	0.2006	0.0157	0.1492	0.0147	0.214	0.016	0.1732	0.0162			bsex0	0.2488	0.0619		bsex0	Sex (males)	0.4034	0.584	0.7184	0.5251	0.4004	0.6835	1=male
	6	0.2267	0.025	0.3468	0.03	0.325	0.0296	0.1929	0.0239	0.378	0.0327	0.2463	0.0299			bhoej0	0.2189	0.0479		bhoej0	Height (153-201 cm)	0.43179	0.475683	0.543829	0.482858	0.440423	0.522706		bhoej0, mean	173.726	175.833	179.104	176.177	174.14	178.09	Range: 153-201
	Mean	3.4923	0.1629	4.231	0.1469	4.1122	0.153	3.2398	0.1725	4.3913	0.1511	3.6283	0.1897			bmi	0.1736	0.0302		bmi	BMI (18-59)	0.217239	0.195109	0.192662	0.168835	0.227391	0.184354		bmi, mean	27.025	26.1097	26.0085	25.023	27.4449	25.6649	Range: 18,04-59,4
Pain domain	tlep0															barb0	0.1369	0.0188		barb0	Work: Self-employed (0)	0.0986	0.0853	0.1488	0.0738	0.0877	0.159
	1	0.1094	0.0202	0.1919	0.0268	0.1869	0.0266	0.1818	0.0273	0.1346	0.0241	0.1819	0.0305								Work: Full-time (1)	0.5205	0.6665	0.5944	0.5827	0.5322	0.742
	2	0.3137	0.0214	0.3644	0.0188	0.3624	0.0189	0.3603	0.0193	0.334	0.0214	0.3603	0.0202								Work: Part-time (2)	0.1186	0.1233	0.1013	0.1807	0.1708	0.0474
	3	0.5769	0.0371	0.4437	0.0363	0.4507	0.0366	0.4579	0.0382	0.5314	0.0399	0.4577	0.0428								Work: Student (3)	0.0341	0.048	0.0772	0.0799	0.0622	0.0182
	Mean	2.4674	0.0558	2.2518	0.0609	2.2639	0.0611	2.2761	0.0636	2.3967	0.0624	2.2758	0.0715								Work: Unemployed (4)	0.0521	0.0201	0.0545	0.0282	0.078	0.0164
	dlva0																				Work: Early retirement/retired (5)	0.1198	0.02	0.0123	0.014	0.0001	0
	1	0.5904	0.0365	0.9079	0.022	0.5253	0.0363	0.4139	0.0368	0.542	0.0392	0.7969	0.0354								Work: Health-related retirement (6)	0.0396	0.0243	0	0.0136	0.0236	0
	2	0.1547	0.0133	0.0706	0.0132	0.1571	0.0133	0.1529	0.0132	0.1568	0.0133	0.1183	0.0142								Work: Other (7)	0.0166	0.0126	0.0115	0.0271	0.0454	0.0168
	3	0.1187	0.0149	0.0161	0.0063	0.1376	0.0157	0.1655	0.0173	0.1329	0.0161	0.0514	0.0125			nootherdisease	0.1834	0.0336		nootherdisease	Other chronic disease	0.4731	0.3182	0.3647	0.308	0.4945	0.2373	Reverse-scored, 1=other chronic disease
	4	0.1361	0.0235	0.0055	0.0033	0.18	0.0265	0.2676	0.0324	0.1683	0.0277	0.0334	0.0127			heartdisease	0.1161	0.0135		heartdisease	Heart disease	0.1383	0.0443	0.0971	0.0601	0.1033	0.0663
	Mean	1.8006	0.0907	1.1192	0.0345	1.9722	0.095	2.2869	0.1047	1.9275	0.1016	1.3214	0.0714			asthma	0.0412	0.0017		asthma	Asthma	0.0772	0.0599	0.0852	0.0855	0.0696	0.0588
	tlda0															psychdisease	0.1559	0.0243		psychdisease	Psychological disease	0.0424	0.027	0.0121	0.0266	0.098	0.0082
	1	0.6725	0.0393	0.9374	0.0194	0.682	0.0379	0.647	0.0404	0.6331	0.0427	0.9157	0.0283			musculoskeldisease	0.1512	0.0229		musculoskeldisease	Musculoskeletal disease	0.1288	0.0885	0.1308	0.0597	0.2143	0.0808
	2	0.3275	0.0393	0.0626	0.0194	0.318	0.0379	0.353	0.0404	0.3669	0.0427	0.0843	0.0283			otherchronicdisease	0.1732	0.03		otherchronicdisease	Another chronic disease	0.2362	0.1176	0.0956	0.1363	0.1338	0.0414
	vasl0															bfor0	0.1858	0.0345		bfor0	No health insurance	0.6177	0.639	0.5451	0.5812	0.578	0.3372	reverse-scored (1=no health insurance)
	Mean	6.9213	0.1243	7.8117	0.1179	6.2614	0.1531	4.2412	0.1644	7.2206	0.1585	6.4125	0.1766			budd0	0.2668	0.0712		budd0	Lowest educational level (1-5)	0.379875	0.487525	0.54955	0.355275	0.54385	0.3641	reverse-scored (5=lowest educational level=no qualification)	budd0, mean	3.4805	3.0499	2.8018	3.5789	2.8246	3.5436	Range: 1-5
	rm110															htil0	0.4603	0.2119		htil0	Self-rated general health (5-100)	0.385223	0.395563	0.320625	0.198095	0.498187	0.226216	reverse-scored (100=worst imaginable state)	htil, mean	63.4038	62.4215	69.5406	81.181	52.6722	78.5095	Range: 5-100
	0	0.1846	0.0318	0.145	0.0291	0.4386	0.0411	0.6735	0.0396	0.1236	0.029	0.503	0.0475			bryg0	0.2043	0.0418		bryg0	Smoking status (0-2)	0.3129	0.3267	0.3209	0.1855	0.4465	0.2214	reverse-scored (2=smoker)	bryg0, mean	2.3742	2.3466	2.3582	2.629	2.107	2.5572	Range: 1-3
	1	0.8154	0.0318	0.855	0.0291	0.5614	0.0411	0.3265	0.0396	0.8764	0.029	0.497	0.0475			fabq80	0.284	0.0807		fabq80	Claim for compensation (0-2)	0.0095	0.02235	0.0561	0.0478	0.17945	0.0001		fabq80, mean	0.019	0.0447	0.1122	0.0956	0.3589	0.0002
	start90
	0	0.1781	0.031	0.0913	0.0251	0.347	0.0391	0.787	0.0349	0.1013	0.0264	0.4965	0.0477
	1	0.8219	0.031	0.9087	0.0251	0.653	0.0391	0.213	0.0349	0.8987	0.0264	0.5035	0.0477
	domin_bp
	0	0.8832	0.0249	0.9703	0.0137	0.9339	0.0194	0.9001	0.0246	0.8381	0.0315	0.9918	0.0081
	1	0.1168	0.0249	0.0297	0.0137	0.0661	0.0194	0.0999	0.0246	0.1619	0.0315	0.0082	0.0081
	vasb0
	0	0.2398	0.0316	0.4943	0.0382	0.4447	0.0376	0.5045	0.0391	0.1929	0.0294	0.6989	0.0427
	1	0.3625	0.018	0.338	0.0196	0.3525	0.0188	0.3345	0.0201	0.349	0.0193	0.2409	0.0271
	2	0.3977	0.0371	0.1677	0.0263	0.2027	0.0286	0.1609	0.0261	0.458	0.0396	0.0602	0.0173
	Mean	1.1579	0.0665	0.6735	0.0626	0.758	0.0641	0.6564	0.0634	1.2651	0.0671	0.3614	0.0592
	start10
	0	0.3925	0.0402	0.669	0.0385	0.6174	0.0412	0.6515	0.0401	0.3026	0.0404	0.8657	0.0339
	1	0.6075	0.0402	0.331	0.0385	0.3826	0.0412	0.3485	0.0401	0.6974	0.0404	0.1343	0.0339
	pain_dis
	0	0.5458	0.0409	0.7772	0.034	0.7571	0.0356	0.7196	0.0375	0.4715	0.0437	0.9067	0.0269
	1	0.3821	0.0401	0.1735	0.0308	0.1586	0.0309	0.2268	0.0349	0.417	0.0432	0.0931	0.0268
	2	0.0489	0.0173	0.0431	0.0174	0.0722	0.0209	0.0067	0.0067	0.0757	0.0234	0.0002	0.0023
	3	0.0232	0.0115	0.0062	0.0061	0.012	0.0085	0.0469	0.0174	0.0358	0.0158	0	0.0007
	start20
	0	0.4752	0.0406	0.6751	0.0386	0.4506	0.0414	0.4465	0.0425	0.361	0.0422	0.7553	0.0417
	1	0.5248	0.0406	0.3249	0.0386	0.5494	0.0414	0.5535	0.0425	0.639	0.0422	0.2447	0.0417
	paraspin_debut
	0	0.582	0.0432	0.6881	0.0408	0.6778	0.0402	0.606	0.0439	0.5638	0.0472	0.5551	0.05
	1	0.418	0.0432	0.3119	0.0408	0.3222	0.0402	0.394	0.0439	0.4362	0.0472	0.4449	0.05
	fabq10
	0	0.2433	0.0283	0.1239	0.0203	0.0854	0.0162	0.2032	0.0268	0.1223	0.0208	0.2106	0.0301
	1	0.0993	0.0129	0.0627	0.0097	0.0477	0.0082	0.0884	0.0121	0.0621	0.0099	0.0905	0.0128
	2	0.0542	0.0083	0.0424	0.0069	0.0356	0.0061	0.0515	0.008	0.0422	0.0069	0.052	0.0081
	3	0.2831	0.0155	0.2745	0.016	0.2545	0.0167	0.2862	0.0154	0.274	0.0161	0.286	0.0154
	4	0.0953	0.0102	0.1145	0.0111	0.1172	0.0112	0.1027	0.0106	0.1147	0.0111	0.1013	0.0108
	5	0.0935	0.0117	0.1393	0.0143	0.1573	0.0151	0.1073	0.0127	0.14	0.0145	0.1047	0.0134
	6	0.1313	0.0193	0.2426	0.027	0.3023	0.0295	0.1607	0.0222	0.2447	0.028	0.1549	0.0238
	Mean	2.6931	0.1688	3.5811	0.1657	3.9514	0.1563	2.9616	0.1747	3.5952	0.1718	2.9104	0.1954
	fabq20
	0	0.1372	0.0203	0.0556	0.0119	0.1093	0.018	0.2015	0.026	0.0453	0.0106	0.1781	0.0267
	1	0.1011	0.0134	0.0527	0.0093	0.0863	0.0123	0.13	0.0159	0.0451	0.0087	0.1202	0.0159
	2	0.1232	0.0128	0.0824	0.0108	0.1128	0.0123	0.1388	0.0135	0.0741	0.0106	0.1343	0.0135
	3	0.1916	0.0136	0.1646	0.0138	0.1879	0.0137	0.189	0.0137	0.1556	0.0141	0.1914	0.0137
	4	0.1588	0.0131	0.1751	0.0133	0.1669	0.0133	0.1372	0.0129	0.1741	0.0133	0.1453	0.0136
	5	0.1344	0.0144	0.1903	0.0168	0.1514	0.0152	0.1017	0.013	0.1989	0.0171	0.1127	0.0146
	6	0.1536	0.0205	0.2793	0.0285	0.1854	0.0229	0.1018	0.0166	0.3069	0.0307	0.118	0.0199
	Mean	3.1514	0.1593	4.0391	0.1499	3.4127	0.1592	2.6426	0.1663	4.1925	0.1502	2.8159	0.1866
Activity domain	facetwalk
	0	0.3626	0.0423	0.4689	0.0436	0.3218	0.0408	0.2809	0.0405	0.4054	0.0462	0.2829	0.0448
	1	0.6374	0.0423	0.5311	0.0436	0.6782	0.0408	0.7191	0.0405	0.5946	0.0462	0.7171	0.0448
	rm80
	0	0.6901	0.0376	0.4658	0.0405	0.9	0.0251	0.9578	0.0169	0.5094	0.0437	0.8853	0.0299
	1	0.3099	0.0376	0.5342	0.0405	0.1	0.0251	0.0422	0.0169	0.4906	0.0437	0.1147	0.0299
	rm140
	0	0.5454	0.0423	0.1562	0.0299	0.9073	0.0254	0.9929	0.0069	0.3441	0.0414	0.7445	0.0415
	1	0.4546	0.0423	0.8438	0.0299	0.0927	0.0254	0.0071	0.0069	0.6559	0.0414	0.2555	0.0415
	start30
	0	0.5884	0.0413	0.4437	0.041	0.9016	0.0257	0.9996	0.0017	0.365	0.0425	0.7298	0.0428
	1	0.4116	0.0413	0.5563	0.041	0.0984	0.0257	0.0004	0.0017	0.635	0.0425	0.2702	0.0428
	rm50
	0	0.421	0.0405	0.1837	0.0318	0.7573	0.035	0.8983	0.0259	0.2976	0.0399	0.6438	0.0458
	1	0.579	0.0405	0.8163	0.0318	0.2427	0.035	0.1017	0.0259	0.7024	0.0399	0.3562	0.0458
	rm60
	0	0.3376	0.0395	0.0559	0.0193	0.6654	0.0386	0.8628	0.0301	0.2367	0.0368	0.422	0.0468
	1	0.6624	0.0395	0.9441	0.0193	0.3346	0.0386	0.1372	0.0301	0.7633	0.0368	0.578	0.0468
	rm100
	0	0.2011	0.0331	0.0253	0.0134	0.6019	0.0406	0.875	0.0286	0.2285	0.0365	0.3553	0.0454
	1	0.7989	0.0331	0.9747	0.0134	0.3981	0.0406	0.125	0.0286	0.7715	0.0365	0.6447	0.0454
	rm120
	0	0.1707	0.0328	0.1045	0.0251	0.6228	0.0396	0.7808	0.0354	0.2413	0.0373	0.2952	0.0442
	1	0.8293	0.0328	0.8955	0.0251	0.3772	0.0396	0.2192	0.0354	0.7587	0.0373	0.7048	0.0442
	rm90
	0	0.3178	0.0383	0.0869	0.0229	0.4154	0.0402	0.7036	0.0389	0.1652	0.0323	0.3486	0.045
	1	0.6822	0.0383	0.9131	0.0229	0.5846	0.0402	0.2964	0.0389	0.8348	0.0323	0.6514	0.045
	start40
	0	0.1655	0.0307	0.2342	0.0344	0.5688	0.0409	0.7177	0.0386	0.1972	0.035	0.2681	0.0419
	1	0.8345	0.0307	0.7658	0.0344	0.4312	0.0409	0.2823	0.0386	0.8028	0.035	0.7319	0.0419
	rm70
	0	0.1503	0.0305	0.0177	0.011	0.559	0.0408	0.7709	0.0366	0.1937	0.0346	0.2335	0.0409
	1	0.8497	0.0305	0.9823	0.011	0.441	0.0408	0.2291	0.0366	0.8063	0.0346	0.7665	0.0409
	rm130
	0	0.1583	0.0308	0.0593	0.0192	0.543	0.0412	0.7472	0.0376	0.2224	0.0362	0.2178	0.0401
	1	0.8417	0.0308	0.9407	0.0192	0.457	0.0412	0.2528	0.0376	0.7776	0.0362	0.7822	0.0401
	rm30
	0	0.2194	0.0349	0.001	0.0043	0.6332	0.0398	0.7976	0.0343	0.0728	0.0236	0.2909	0.0439
	1	0.7806	0.0349	0.999	0.0043	0.3668	0.0398	0.2024	0.0343	0.9272	0.0236	0.7091	0.0439
	rm180
	0	0.1858	0.0332	0.0252	0.0124	0.6466	0.0398	0.8125	0.0328	0.1402	0.0304	0.4537	0.0474
	1	0.8142	0.0332	0.9748	0.0124	0.3534	0.0398	0.1875	0.0328	0.8598	0.0304	0.5463	0.0474
	rm160
	0	0.1354	0.0276	0.0366	0.0148	0.3539	0.0385	0.7009	0.0396	0.0544	0.0205	0.1308	0.0332
	1	0.8646	0.0276	0.9634	0.0148	0.6461	0.0385	0.2991	0.0396	0.9456	0.0205	0.8692	0.0332
	rm220
	0	0.2233	0.0346	0.0557	0.0192	0.487	0.0408	0.9605	0.0183	0.1369	0.0305	0.2992	0.0441
	1	0.7767	0.0346	0.9443	0.0192	0.513	0.0408	0.0395	0.0183	0.8631	0.0305	0.7008	0.0441
	rm40
	0	0.4491	0.0405	0.1273	0.0276	0.6282	0.0394	0.8726	0.029	0.3206	0.0412	0.4294	0.0469
	1	0.5509	0.0405	0.8727	0.0276	0.3718	0.0394	0.1274	0.029	0.6794	0.0412	0.5706	0.0469
	fabq50
	0	0.157	0.0215	0.0591	0.0116	0.1912	0.0245	0.3253	0.032	0.0456	0.0106	0.1526	0.024
	1	0.1171	0.014	0.0587	0.0094	0.1328	0.0151	0.1774	0.0177	0.0483	0.009	0.1149	0.0149
	2	0.13	0.0127	0.0868	0.0106	0.1372	0.013	0.144	0.0132	0.0762	0.0106	0.1288	0.0129
	3	0.2492	0.0153	0.2214	0.0159	0.2448	0.0155	0.2019	0.0166	0.2073	0.0168	0.2494	0.0153
	4	0.1016	0.0111	0.1202	0.0121	0.0929	0.0107	0.0602	0.0088	0.12	0.012	0.1027	0.0115
	5	0.1159	0.014	0.1827	0.0174	0.0987	0.0131	0.0502	0.0092	0.1945	0.0183	0.1183	0.0154
	6	0.1292	0.0192	0.2712	0.0281	0.1024	0.0169	0.041	0.0094	0.308	0.0322	0.1332	0.022
	Mean	2.8855	0.158	3.9178	0.1468	2.6213	0.1598	1.8089	0.1481	4.1236	0.1574	2.9227	0.1832
	fabq130
	0	0.8853	0.0271	0.1818	0.0352	0.6382	0.0392	0.9992	0.0025	0.2918	0.0418	0.9573	0.019
	1	0.061	0.0113	0.101	0.0139	0.1117	0.0147	0.0008	0.0024	0.1162	0.0151	0.0304	0.0107
	2	0.0537	0.0182	0.7172	0.0411	0.25	0.035	0	0	0.592	0.0454	0.0123	0.0088
	Mean	0.1685	0.0448	1.5354	0.0753	0.6118	0.0729	0.0008	0.0025	1.3003	0.0859	0.055	0.0276
	facetsit
	0	0.7254	0.0393	0.7495	0.0376	0.7579	0.0369	0.7709	0.0368	0.8668	0.0324	0.8214	0.039
	1	0.2746	0.0393	0.2505	0.0376	0.2421	0.0369	0.2291	0.0368	0.1332	0.0324	0.1786	0.039
	rm190
	0	0.9941	0.0059	0.7911	0.0327	0.9879	0.0085	0.9999	0.0007	0.8751	0.0288	0.9907	0.0094
	1	0.0059	0.0059	0.2089	0.0327	0.0121	0.0085	0.0001	0.0007	0.1249	0.0288	0.0093	0.0094
	rm20
	0	0.0421	0.0164	0.1155	0.0257	0.1228	0.0273	0.2761	0.0374	0.0346	0.0159	0.2085	0.0382
	1	0.9579	0.0164	0.8845	0.0257	0.8772	0.0273	0.7239	0.0374	0.9654	0.0159	0.7915	0.0382
Participation domain	dlsy0
	0	0.8636	0.0277	0.5932	0.0388	0.8207	0.0303	0.986	0.0098	0.5136	0.0425	0.8981	0.0275
	1	0.1315	0.0257	0.3553	0.0321	0.1707	0.0275	0.014	0.0097	0.408	0.0343	0.0993	0.0261
	2	0.0048	0.0024	0.0515	0.014	0.0086	0.0037	0	0.0001	0.0785	0.0195	0.0027	0.0016
	Mean	0.1412	0.0297	0.4583	0.0487	0.1878	0.0333	0.0141	0.0098	0.5649	0.0565	0.1046	0.029
	rm200
	0	0.5706	0.0418	0.3984	0.041	0.8549	0.0291	0.989	0.0138	0.3619	0.0427	0.6965	0.0436
	1	0.4294	0.0418	0.6016	0.041	0.1451	0.0291	0.011	0.0138	0.6381	0.0427	0.3035	0.0436
	rm10
	0	0.9225	0.0232	0.329	0.0394	0.947	0.0178	0.9998	0.0013	0.5888	0.0436	0.9599	0.0191
	1	0.0775	0.0232	0.671	0.0394	0.053	0.0178	0.0002	0.0013	0.4112	0.0436	0.0401	0.0191
	fabq90
	0	0.9157	0.023	0.7636	0.0365	0.5473	0.0405	0.9583	0.0178	0.4636	0.0458	0.9925	0.0083
	1	0.0545	0.0117	0.1047	0.0144	0.1372	0.0166	0.0319	0.0111	0.1413	0.0168	0.007	0.0074
	2	0.0298	0.0126	0.1317	0.0283	0.3155	0.0372	0.0098	0.007	0.3951	0.0447	0.0005	0.001
	Mean	0.1141	0.0351	0.3682	0.0637	0.7683	0.076	0.0514	0.0246	0.9314	0.0889	0.0079	0.0093
	fabq100
	0	0.7833	0.0362	0.4387	0.0403	0.232	0.0334	0.8019	0.0355	0.2098	0.0353	0.886	0.0297
	1	0.1448	0.0187	0.2319	0.0182	0.2179	0.0179	0.1361	0.0189	0.2124	0.0185	0.0896	0.0192
	2	0.0719	0.0203	0.3294	0.0378	0.5501	0.0399	0.062	0.0189	0.5778	0.0443	0.0244	0.0112
	Mean	0.2886	0.0556	0.8908	0.076	1.3181	0.0713	0.2602	0.0536	1.368	0.078	0.1384	0.0406
	fabq70
	0	0.6223	0.0384	0.4643	0.0384	0.2302	0.0322	0.7361	0.0349	0.1705	0.0289	0.8449	0.0337
	1	0.2128	0.0172	0.2444	0.0167	0.2335	0.0167	0.1724	0.0177	0.2151	0.0174	0.1178	0.0204
	2	0.1648	0.028	0.2913	0.0344	0.5363	0.0389	0.0915	0.0205	0.6144	0.0395	0.0372	0.0143
	Mean	0.5425	0.065	0.827	0.071	1.306	0.0695	0.3554	0.0544	1.4438	0.067	0.1923	0.0475
	fabq60
	0	0.7361	0.0358	0.604	0.0385	0.4202	0.0383	0.7732	0.0334	0.3658	0.0399	0.9218	0.0254
	1	0.1271	0.0136	0.1533	0.014	0.1668	0.0142	0.1168	0.0134	0.1658	0.0142	0.0565	0.0144
	2	0.1368	0.027	0.2427	0.0332	0.4129	0.038	0.11	0.0238	0.4684	0.0414	0.0216	0.0115
	Mean	0.4007	0.0619	0.6387	0.0705	0.9927	0.075	0.3369	0.0564	1.1026	0.0801	0.0998	0.0368
	bfbe0
	1	0.3426	0.0328	0.1595	0.0225	0.1036	0.0181	0.3414	0.0346	0.1136	0.0197	0.4012	0.0383
	2	0.3957	0.0183	0.3304	0.0215	0.2745	0.023	0.3957	0.0183	0.2865	0.0237	0.3922	0.0187
	3	0.1621	0.017	0.2427	0.0173	0.258	0.0172	0.1627	0.0178	0.2562	0.0172	0.1359	0.0179
	4	0.0996	0.0189	0.2674	0.0312	0.3639	0.0354	0.1003	0.0201	0.3436	0.0365	0.0707	0.0167
	Mean	2.0188	0.0802	2.6181	0.0871	2.8822	0.0873	2.0219	0.0855	2.8298	0.092	1.876	0.0844
Physical impairment domain	romflex
	0	0.3432	0.0398	0.1446	0.0306	0.3603	0.0413	0.5678	0.044	0.2307	0.0382	0.3074	0.0463
	1	0.5551	0.0416	0.8155	0.0333	0.5921	0.042	0.3871	0.0433	0.553	0.0448	0.6833	0.0467
	2	0.1017	0.0246	0.0399	0.0161	0.0476	0.0193	0.0451	0.0181	0.2162	0.0368	0.0093	0.0092
	romext
	0	0.3214	0.0403	0.2473	0.0393	0.361	0.0403	0.4907	0.0442	0.3386	0.0434	0.331	0.0482
	1	0.6234	0.0415	0.7244	0.0403	0.6204	0.0409	0.4797	0.0442	0.5639	0.0458	0.6689	0.0482
	2	0.0552	0.0186	0.0283	0.014	0.0187	0.0114	0.0296	0.0146	0.0975	0.027	0.0001	0.0008
	romsideglr
	0	0.4944	0.044	0.4647	0.0454	0.5641	0.0429	0.6946	0.0409	0.4787	0.0462	0.5186	0.0514
	1	0.4312	0.0435	0.5206	0.0454	0.4358	0.0429	0.2903	0.0404	0.4484	0.0463	0.4813	0.0514
	2	0.0744	0.022	0.0147	0.0103	0	0.0005	0.0152	0.0106	0.0729	0.0236	0	0.0007
	romsidegll
	0	0.4914	0.0435	0.4654	0.0449	0.6172	0.0429	0.6026	0.0443	0.4609	0.0461	0.6701	0.0497
	1	0.429	0.043	0.5127	0.0449	0.3758	0.0428	0.382	0.044	0.4349	0.0458	0.3298	0.0497
	2	0.0796	0.0223	0.0219	0.0126	0.007	0.0069	0.0154	0.0109	0.1041	0.0277	0.0001	0.0008
	romrotr
	0	0.6971	0.0409	0.689	0.0418	0.7704	0.0377	0.8689	0.031	0.7274	0.0417	0.7459	0.0449
	1	0.281	0.0401	0.311	0.0418	0.2225	0.0374	0.1233	0.0303	0.215	0.0386	0.254	0.0449
	2	0.0219	0.0126	0	0.0004	0.0071	0.0071	0.0077	0.0077	0.0576	0.0215	0	0.0005
	romrotl
	0	0.6528	0.0434	0.612	0.0436	0.827	0.0343	0.9204	0.0254	0.6965	0.0435	0.7236	0.0468
	1	0.318	0.0426	0.3736	0.0433	0.173	0.0343	0.0796	0.0254	0.2363	0.0404	0.2764	0.0468
	2	0.0292	0.0145	0.0144	0.0102	0	0.0004	0	0.0004	0.0672	0.0231	0	0.0005
	mdtreduce
	0	0.7481	0.0352	0.7763	0.0336	0.8197	0.0312	0.7554	0.0357	0.7745	0.0359	0.7213	0.0425
	1	0.2519	0.0352	0.2237	0.0336	0.1803	0.0312	0.2446	0.0357	0.2255	0.0359	0.2787	0.0425
	mdtpartlyreduce
	0	0.7733	0.0332	0.6593	0.038	0.7527	0.0349	0.8627	0.0295	0.7498	0.0371	0.7679	0.0394
	1	0.2267	0.0332	0.3407	0.038	0.2473	0.0349	0.1373	0.0295	0.2502	0.0371	0.2321	0.0394
	mdtnonreduce
	0	0.919	0.0228	0.9565	0.0179	0.9675	0.0152	0.9863	0.0096	0.9014	0.0254	0.9168	0.0258
	1	0.081	0.0228	0.0435	0.0179	0.0325	0.0152	0.0137	0.0096	0.0986	0.0254	0.0832	0.0258
	mdtdysfunc
	0	0.9487	0.0179	0.9517	0.0174	0.8508	0.0293	0.8524	0.03	0.928	0.0221	0.847	0.0342
	1	0.0513	0.0179	0.0483	0.0174	0.1492	0.0293	0.1476	0.03	0.072	0.0221	0.153	0.0342
	herndiscr
	0	0.9318	0.0211	0.9444	0.0194	0.9661	0.0155	0.9699	0.0155	0.8496	0.0307	0.9776	0.015
	1	0.0682	0.0211	0.0556	0.0194	0.0339	0.0155	0.0301	0.0155	0.1504	0.0307	0.0224	0.015
	herndiscl
	0	0.9535	0.0187	0.9315	0.0228	0.9749	0.0124	0.9466	0.0185	0.8395	0.0318	0.9891	0.0109
	1	0.0465	0.0187	0.0685	0.0228	0.0251	0.0124	0.0534	0.0185	0.1605	0.0318	0.0109	0.0109
	affstrength
	0	0.9577	0.0163	0.9461	0.0178	0.9912	0.0088	0.9735	0.0132	0.9299	0.0215	0.9916	0.0087
	1	0.0423	0.0163	0.0539	0.0178	0.0088	0.0088	0.0265	0.0132	0.0701	0.0215	0.0084	0.0087
	affsens
	0	0.9205	0.021	0.9637	0.0148	0.9576	0.0157	0.9269	0.0213	0.9241	0.0226	0.9756	0.0141
	1	0.0795	0.021	0.0363	0.0148	0.0424	0.0157	0.0731	0.0213	0.0759	0.0226	0.0244	0.0141
	affdtr
	0	0.9124	0.022	0.9136	0.0222	0.9697	0.0137	0.9337	0.0204	0.8406	0.0311	0.9816	0.0131
	1	0.0876	0.022	0.0864	0.0222	0.0303	0.0137	0.0663	0.0204	0.1594	0.0311	0.0184	0.0131
	sisep_comb
	0	0.8683	0.0272	0.8645	0.0284	0.9217	0.0228	0.883	0.0271	0.8706	0.0299	0.9702	0.018
	1	0.1317	0.0272	0.1355	0.0284	0.0783	0.0228	0.117	0.0271	0.1294	0.0299	0.0298	0.018
	siP4_comb
	0	0.6852	0.0379	0.813	0.0321	0.793	0.0347	0.7253	0.0379	0.5517	0.0445	0.9139	0.0282
	1	0.3148	0.0379	0.187	0.0321	0.207	0.0347	0.2747	0.0379	0.4483	0.0445	0.0861	0.0282
	sigaens_comb
	0	0.7445	0.0359	0.8106	0.0337	0.8275	0.0334	0.8046	0.0339	0.6648	0.0424	0.9015	0.0287
	1	0.2555	0.0359	0.1894	0.0337	0.1725	0.0334	0.1954	0.0339	0.3352	0.0424	0.0985	0.0287
	sicompres_comb
	0	0.7825	0.034	0.799	0.0337	0.8833	0.0285	0.8502	0.0305	0.7587	0.0393	0.9557	0.0228
	1	0.2175	0.034	0.201	0.0337	0.1167	0.0285	0.1498	0.0305	0.2413	0.0393	0.0443	0.0228
	sithrust_comb
	0	0.5872	0.0405	0.6313	0.04	0.7338	0.0375	0.6601	0.0404	0.6403	0.0431	0.7525	0.0427
	1	0.4128	0.0405	0.3687	0.04	0.2662	0.0375	0.3399	0.0404	0.3597	0.0431	0.2475	0.0427
	facetextrot
	1	0.5477	0.0423	0.6109	0.0421	0.5707	0.0416	0.452	0.0432	0.5566	0.0453	0.5325	0.0486
	2	0.4523	0.0423	0.3891	0.0421	0.4293	0.0416	0.548	0.0432	0.4434	0.0453	0.4675	0.0486
	triggerpoint
	0	0.6168	0.0487	0.8239	0.0389	0.7739	0.0453	0.7108	0.0452	0.7058	0.0509	0.8586	0.044
	1	0.3832	0.0487	0.1761	0.0389	0.2261	0.0453	0.2892	0.0452	0.2942	0.0509	0.1414	0.044
	musclepalp
	0	0.2743	0.0391	0.5198	0.045	0.4328	0.0457	0.3515	0.0433	0.4114	0.0481	0.5867	0.0532
	1	0.7257	0.0391	0.4802	0.045	0.5672	0.0457	0.6485	0.0433	0.5886	0.0481	0.4133	0.0532
	musclegroup_palp
	1	0.2528	0.0444	0.4041	0.063	0.4346	0.0593	0.3108	0.0513	0.2836	0.0545	0.5195	0.0824
	2	0.4102	0.0504	0.3297	0.0611	0.2409	0.0519	0.5231	0.0551	0.5042	0.061	0.2704	0.0734
	3	0.337	0.048	0.2661	0.0567	0.3245	0.056	0.1661	0.041	0.2122	0.0502	0.2101	0.0678
	post_latshift
	0	0.926	0.0224	0.738	0.0367	0.9614	0.0159	0.9781	0.0125	0.8949	0.0277	0.8828	0.0309
	1	0.074	0.0224	0.262	0.0367	0.0386	0.0159	0.0219	0.0125	0.1051	0.0277	0.1172	0.0309
	post_flexdef
	0	0.9663	0.0155	0.8612	0.0288	0.9758	0.0137	0.9999	0.0006	0.9565	0.0191	0.9566	0.0191
	1	0.0337	0.0155	0.1388	0.0288	0.0242	0.0137	0.0001	0.0006	0.0435	0.0191	0.0434	0.0191
Contextual factors	age
	Mean	47.3934	0.916	44.1417	0.8888	39.6876	1	41.5831	0.9457	41.0888	0.9919	45.847	0.9336
	bsex0
	0	0.5966	0.0399	0.416	0.0401	0.2816	0.037	0.4749	0.0421	0.5996	0.043	0.3165	0.0441
	1	0.4034	0.0399	0.584	0.0401	0.7184	0.037	0.5251	0.0421	0.4004	0.043	0.6835	0.0441
	bhoej0
	Mean	173.726	0.6991	175.833	0.7669	179.104	0.6633	176.177	0.7955	174.14	0.7124	178.09	0.8422
	bmi
	Mean	27.025	0.4411	26.1097	0.3027	26.0085	0.3258	25.023	0.3104	27.4449	0.5218	25.6649	0.3363
	barb0
	1	0.0986	0.0247	0.0853	0.0228	0.1488	0.0287	0.0738	0.0225	0.0877	0.0259	0.159	0.0348
	2	0.5205	0.0404	0.6665	0.0382	0.5944	0.0401	0.5827	0.0415	0.5322	0.0443	0.742	0.0415
	3	0.1186	0.0257	0.1233	0.0269	0.1013	0.0249	0.1807	0.0325	0.1708	0.0333	0.0474	0.02
	4	0.0341	0.0145	0.048	0.0169	0.0772	0.0214	0.0799	0.0229	0.0622	0.0215	0.0182	0.0131
	5	0.0521	0.0184	0.0201	0.0116	0.0545	0.018	0.0282	0.0139	0.078	0.0244	0.0164	0.0122
	6	0.1198	0.0262	0.02	0.0129	0.0123	0.0099	0.014	0.01	0.0001	0.0012	0	0.0006
	7	0.0396	0.0153	0.0243	0.0127	0	0.0005	0.0136	0.0095	0.0236	0.0136	0	0.0004
	8	0.0166	0.0101	0.0126	0.0089	0.0115	0.0086	0.0271	0.0134	0.0454	0.0182	0.0168	0.0119
	nootherdisease
	0	0.4731	0.0404	0.3182	0.0382	0.3647	0.0393	0.308	0.0389	0.4945	0.0433	0.2373	0.0397
	1	0.5269	0.0404	0.6818	0.0382	0.6353	0.0393	0.692	0.0389	0.5055	0.0433	0.7627	0.0397
	heartdisease
	0	0.8617	0.0273	0.9557	0.018	0.9029	0.0241	0.9399	0.0202	0.8967	0.026	0.9337	0.0233
	1	0.1383	0.0273	0.0443	0.018	0.0971	0.0241	0.0601	0.0202	0.1033	0.026	0.0663	0.0233
	asthma
	0	0.9228	0.023	0.9401	0.0206	0.9148	0.0234	0.9145	0.0231	0.9304	0.0219	0.9412	0.0222
	1	0.0772	0.023	0.0599	0.0206	0.0852	0.0234	0.0855	0.0231	0.0696	0.0219	0.0588	0.0222
	psychdisease
	0	0.9576	0.0159	0.973	0.0133	0.9879	0.0085	0.9734	0.0132	0.902	0.025	0.9918	0.0081
	1	0.0424	0.0159	0.027	0.0133	0.0121	0.0085	0.0266	0.0132	0.098	0.025	0.0082	0.0081
	musculoskeldisease
	0	0.8712	0.0264	0.9115	0.023	0.8692	0.027	0.9403	0.0197	0.7857	0.0353	0.9192	0.0249
	1	0.1288	0.0264	0.0885	0.023	0.1308	0.027	0.0597	0.0197	0.2143	0.0353	0.0808	0.0249
	otherchronicdisease
	0	0.7638	0.0333	0.8824	0.0254	0.9044	0.0239	0.8637	0.0287	0.8662	0.0291	0.9586	0.0183
	1	0.2362	0.0333	0.1176	0.0254	0.0956	0.0239	0.1363	0.0287	0.1338	0.0291	0.0414	0.0183
	bfor0
	0	0.6177	0.0415	0.639	0.044	0.5451	0.0468	0.5812	0.0455	0.578	0.0483	0.3372	0.0463
	1	0.3823	0.0415	0.361	0.044	0.4549	0.0468	0.4188	0.0455	0.422	0.0483	0.6628	0.0463
	budd0
	1	0.0529	0.0108	0.104	0.0167	0.1432	0.0206	0.0439	0.0096	0.1393	0.0215	0.047	0.011
	2	0.2023	0.023	0.2952	0.0244	0.3443	0.025	0.1808	0.0227	0.34	0.0261	0.1885	0.0253
	3	0.1522	0.0126	0.1649	0.0127	0.1629	0.0127	0.1464	0.0127	0.1634	0.0127	0.1486	0.013
	4	0.3963	0.0222	0.3188	0.0235	0.2666	0.024	0.4103	0.0218	0.2715	0.0255	0.4055	0.023
	5	0.1962	0.0236	0.1172	0.0172	0.083	0.0141	0.2186	0.0258	0.0858	0.0152	0.2104	0.0275
	Mean	3.4805	0.096	3.0499	0.0986	2.8018	0.1002	3.5789	0.0969	2.8246	0.1082	3.5436	0.1087
	htil0
	Mean	63.4038	1.5134	62.4215	1.8349	69.5406	1.4941	81.181	1.0004	52.6722	1.801	78.5095	1.4234
	bryg0
	1	0.1948	0.0284	0.2067	0.0293	0.2017	0.0289	0.0933	0.0205	0.3166	0.0368	0.1201	0.0262
	2	0.2363	0.0166	0.24	0.0166	0.2385	0.0166	0.1843	0.0181	0.2599	0.0161	0.2025	0.019
	3	0.5689	0.0373	0.5533	0.0376	0.5598	0.0376	0.7224	0.0354	0.4235	0.0397	0.6774	0.0413
	Mean	2.3742	0.0642	2.3466	0.0654	2.3582	0.065	2.629	0.055	2.107	0.0749	2.5572	0.0664
	fabq80
	0	0.9846	0.0094	0.9672	0.0153	0.9257	0.02	0.9356	0.0195	0.7875	0.0352	0.9998	0.0012
	1	0.0117	0.0059	0.0209	0.0076	0.0364	0.009	0.0333	0.0087	0.0661	0.0142	0.0002	0.0012
	2	0.0037	0.0037	0.0119	0.0084	0.0379	0.0139	0.0312	0.0131	0.1464	0.0299	0	0
	Mean	0.019	0.013	0.0447	0.0235	0.1122	0.0332	0.0956	0.032	0.3589	0.0638	0.0002	0.0012

## Sheet: 7PS
7 patient subgroups, single-stage LCA
"Domain"	Subgroup size, probability, mean, s.e.																"Domain"		Loadings				Profile plots (variables, rescaling etc.)
		Patient subgroup 1	s.e.	Patient subgroup 2	s.e.	Patient subgroup 3	s.e.	Patient subgroup 4	s.e.	Patient subgroup 5	s.e.	Patient subgroup 6	s.e.	Patient subgroup 7	s.e.					Clusters	R²				Patient subgroup 1	Patient subgroup 2	Patient subgroup 3	Patient subgroup 4	Patient subgroup 5	Patient subgroup 6	Patient subgroup 7		Mean-scores (used for rescaling)
	Patient subgroup Size	0.206	0.0144	0.1665	0.0134	0.1483	0.013	0.1408	0.0124	0.1382	0.0125	0.1173	0.0127	0.0828	0.0097		Psychology domain		obeh0	0.1447	0.021		obeh0 (0-10)	Treatment not essential (0-10)	0.35731	0.34409	0.25609	0.25506	0.35299	0.25727	0.26858		obeh0, mean	3.5731	3.4409	2.5609	2.5506	3.5299	2.5727	2.6858	Range:0-10=fully agree
	Variables																		rm150	0.396	0.1568		rm150 (0,1)	Sleep less well	0.5736	0.2127	0.7109	0.762	0.4505	0.756	0.7563
Psychology domain	obeh0																		mdi9	0.4351	0.1893		mdi9 (0-5)	Had trouble sleeping at night (0-5)	0.25086	0.1121	0.22576	0.47676	0.20686	0.46578	0.29734		mdi9, mean	1.2543	0.5605	1.1288	2.3838	1.0343	2.3289	1.4867	Range: 0-5=all the time
	Mean	3.5731	0.2551	3.4409	0.2493	2.5609	0.3045	2.5506	0.2903	3.5299	0.3325	2.5727	0.3186	2.6858	0.3864				okon0	0.3329	0.1108		okon0 (0-10)	Able to decrease pain (0-10)	0.38132	0.27108	0.44947	0.45661	0.4286	0.55672	0.4006		okon0, mean	3.8132	2.7108	4.4947	4.5661	4.286	5.5672	4.006	Range:0-10= not at all
	rm150																		fabq110	0.5967	0.356		fabq110 (0-6)	Work might harm back (0-6)	0.126433	0.219533	0.402483	0.368633	0.735367	0.67425	0.360167		fabq110, mean	0.7586	1.3172	2.4149	2.2118	4.4122	4.0455	2.161	Range:0-6=agree
	0	0.4264	0.0378	0.7873	0.0345	0.2891	0.0452	0.238	0.0399	0.5495	0.0477	0.244	0.0435	0.2437	0.0527				fabq120	0.7034	0.4948		fabq120 (0-6)	Should not do normal work with present pain (0-6)	0.09255	0.04685	0.581383	0.261967	0.55095	0.774433	0.295483		fabq120, mean	0.5553	0.2811	3.4883	1.5718	3.3057	4.6466	1.7729	Range:0-6=agree
	1	0.5736	0.0378	0.2127	0.0345	0.7109	0.0452	0.762	0.0399	0.4505	0.0477	0.756	0.0435	0.7563	0.0527				fabq140	0.6893	0.4751		fabq140 (0-6)	Cannot work till pain is treated (0-6)	0.0840167	0.0396667	0.661933	0.258217	0.3679	0.768033	0.21525		fabq140, mean	0.5041	0.238	3.9716	1.5493	2.2074	4.6082	1.2915	Range: 0-6=agree
	mdi9																		oens0	0.3396	0.1153		oens0(0,1)	Feel socially isolated	0.119	0.2131	0.1318	0.5046	0.2447	0.5088	0.2842
	0	0.3221	0.027	0.5658	0.0346	0.3543	0.0362	0.1289	0.0195	0.3811	0.0353	0.1356	0.0217	0.2701	0.036				okom0	0.258	0.0666		okom0 (0,1)	Negative recovery belief	0.1718	0.24	0.1079	0.4227	0.3896	0.3899	0.3478
	1	0.387	0.018	0.3503	0.0213	0.3929	0.0181	0.2592	0.023	0.3951	0.0177	0.2669	0.0247	0.3691	0.0219				start80	0.3844	0.1478		start80 (0,1)	Not enjoyed things used to enjoy	0.3298	0.1176	0.4056	0.6297	0.323	0.7322	0.4114
	2	0.1126	0.0118	0.0525	0.0093	0.1055	0.0125	0.1262	0.0125	0.0992	0.0122	0.1272	0.0125	0.1222	0.0129				start60	0.4541	0.2062		start60 (0,1)	Worrying thoughts a lot of the time	0.0937	0.0803	0.1651	0.5496	0.1734	0.5902	0.2013
	3	0.0898	0.0123	0.0216	0.0061	0.0777	0.0143	0.1684	0.0177	0.0682	0.0128	0.1661	0.0179	0.1108	0.0174				mdi2	0.5705	0.3255		mdi2 (0-2)	Lost interest in daily activities (0-2)	0.22135	0.1376	0.24125	0.7423	0.33545	0.6746	0.3728		mdi2, mean	0.4427	0.2752	0.4825	1.4846	0.6709	1.3492	0.7456	Range:0-2=slightly-all the time
	4	0.0699	0.0128	0.0086	0.0034	0.0558	0.0149	0.2193	0.0267	0.0458	0.0123	0.2117	0.0278	0.098	0.0223				mdi8	0.5479	0.3002		mdi8 (0-2)	Felt restless/subdued/slowed down (0-2)	0.33425	0.24055	0.3833	0.83855	0.47685	0.74125	0.4926		mdi8, mean	0.6685	0.4811	0.7666	1.6771	0.9537	1.4825	0.9852	Range:0-2=slightly-all the time
	5	0.0187	0.0053	0.0012	0.0006	0.0137	0.0053	0.098	0.0197	0.0106	0.0041	0.0926	0.02	0.0298	0.0101				mdi5	0.5498	0.3023		mdi5 (0-2)	Had a bad conscience (0-2)	0.1459	0.12055	0.2089	0.6456	0.17645	0.623	0.2447		mdi5, mean	0.2918	0.2411	0.4178	1.2912	0.3529	1.246	0.4894	Range:0-2=slightly-all the time
	Mean	1.2543	0.0975	0.5605	0.0644	1.1288	0.1274	2.3838	0.1452	1.0343	0.112	2.3289	0.1593	1.4867	0.1652				mdi1	0.5777	0.3338		mdi1 (0-2)	Felt low in spirits/sad (0-2)	0.15065	0.16935	0.19125	0.64915	0.24225	0.6014	0.31445		mdi1, mean	0.3013	0.3387	0.3825	1.2983	0.4845	1.2028	0.6289	Range:0-2=slightly-all the time
	okon0																		mdi3	0.6196	0.3839		mdi3 (0-5)	Felt lacking in energy and strength (0-5)	0.18162	0.14634	0.17912	0.55986	0.24276	0.56564	0.30588		mdi3, mean	0.9081	0.7317	0.8956	2.7993	1.2138	2.8282	1.5294	Range: 0-5=all the time
	Mean	3.8132	0.1702	2.7108	0.1753	4.4947	0.2377	4.5661	0.2132	4.286	0.2347	5.5672	0.2169	4.006	0.2955				mdi4	0.5607	0.3144		mdi4 (0-2)	Felt less self-confident (0-2)	0.0636	0.08385	0.1113	0.5531	0.16155	0.50075	0.1407		mdi4, mean	0.1272	0.1677	0.2226	1.1062	0.3231	1.0015	0.2814	Range:0-2=slightly-all the time
	fabq110																		mdi7	0.484	0.2343		mdi7 (0-2)	Had difficulty in concentrating (0-2)	0.0738	0.07095	0.15985	0.50175	0.16345	0.43545	0.2568		mdi7, mean	0.1476	0.1419	0.3197	1.0035	0.3269	0.8709	0.5136	Range:0-2=slightly-all the time
	0	0.6658	0.0333	0.5148	0.0425	0.2861	0.0361	0.3231	0.0387	0.0389	0.0118	0.0678	0.0219	0.3327	0.0512				mdi10	0.4167	0.1736		mdi10 (0-2)	Have suffered from reduced/ increased appetite (0-2)	0.0816	0.07365	0.20345	0.43805	0.1664	0.45485	0.2182		mdi10, mean	0.1632	0.1473	0.4069	0.8761	0.3328	0.9097	0.4364	Range:0-2=slightly-all the time
	1	0.1291	0.014	0.1287	0.0141	0.0985	0.0124	0.1055	0.0129	0.0238	0.0059	0.0363	0.0093	0.1072	0.0142				rm170	0.4539	0.206		rm170 (0,1)	More irritable with people than usual	0.2096	0.0896	0.3367	0.689	0.2481	0.6696	0.5325
	2	0.0576	0.0088	0.074	0.0103	0.078	0.0107	0.0793	0.0108	0.0333	0.0067	0.0447	0.009	0.0795	0.0108				rm210	0.2828	0.08		rm210(0,1)	Rubbing/holding areas that hurt/ are uncomfortable	0.3559	0.2936	0.4063	0.6329	0.358	0.7033	0.4988
	3	0.0995	0.0153	0.1646	0.0197	0.2391	0.019	0.2306	0.0193	0.181	0.0197	0.2128	0.0219	0.2281	0.0213				start50	0.3397	0.1154		start50 (0,1)	Not safe to be physically active	0.1421	0.0268	0.2548	0.1595	0.0947	0.4742	0.121
	4	0.03	0.0069	0.064	0.0122	0.1281	0.0158	0.1172	0.0156	0.1719	0.0177	0.1772	0.018	0.1144	0.0182				start70	0.2433	0.0592		start70 (0,1)	Terrible back pain, will never get better	0.0206	0.0223	0.0106	0.1399	0.054	0.1824	0.0974
	5	0.012	0.0036	0.0329	0.0086	0.0906	0.0149	0.0787	0.014	0.2154	0.0237	0.1948	0.0243	0.0757	0.0169				rm230	0.26	0.0676		rm230 (0,1)	Often express concern	0.0568	0.0597	0.0968	0.2604	0.1731	0.3113	0.1454
	6	0.0059	0.0022	0.021	0.007	0.0797	0.0168	0.0656	0.0148	0.3357	0.0371	0.2664	0.0416	0.0624	0.0181				fabq30	0.2904	0.0843		fabq30 (0-6)	Physical activity might harm back (0-6)	0.333667	0.327383	0.397117	0.3633	0.5352	0.56	0.314817		fabq30, mean	2.002	1.9643	2.3827	2.1798	3.2112	3.36	1.8889	Range: 0-6=agree
	Mean	0.7586	0.1054	1.3172	0.1698	2.4149	0.194	2.2118	0.1962	4.4122	0.1557	4.0455	0.2275	2.161	0.2615				fabq40	0.2192	0.048		fabq40 (0-6)	Should not do physical activity which (might) make pain worse (0-6)	0.606433	0.550283	0.694117	0.616	0.712867	0.76735	0.572517		fabq40, mean	3.6386	3.3017	4.1647	3.696	4.2772	4.6041	3.4351	Range: 0-6=agree
	fabq120
	0	0.717	0.0312	0.8241	0.0358	0.1219	0.0256	0.4389	0.0414	0.1436	0.0262	0.0252	0.0097	0.3955	0.0526
	1	0.1391	0.015	0.1129	0.0158	0.0651	0.0111	0.1405	0.0153	0.0731	0.0114	0.0198	0.0061	0.1347	0.0159		Pain domain								Patient subgroup 1	Patient subgroup 2	Patient subgroup 3	Patient subgroup 4	Patient subgroup 5	Patient subgroup 6	Patient subgroup 7
	2	0.0493	0.0085	0.0282	0.0083	0.0635	0.0103	0.0821	0.0121	0.0679	0.0107	0.0283	0.007	0.0838	0.0123				tlep0	0.1082	0.0117		tlep0 (1-3)	Previous LBP episodes (0-2)	0.68045	0.6282	0.63005	0.6728	0.61385	0.6987	0.75345		tlep0,mean	2.3609	2.2564	2.2601	2.3456	2.2277	2.3974	2.5069	Range: 1-3=more than 3 episodes
	3	0.072	0.014	0.0292	0.0127	0.2554	0.0211	0.1978	0.0214	0.2603	0.0211	0.1667	0.0236	0.2149	0.0249				dlva0	0.3644	0.1328		dlva0 (1-4)	Duration of LBP (1-4)	0.1645	0.395233	0.0186667	0.4076	0.2998	0.176567	0.302967		dlva0, mean	1.4935	2.1857	1.056	2.2228	1.8994	1.5297	1.9089	Range: 1-4=more than 3 mths
	4	0.0138	0.0041	0.0039	0.0024	0.1343	0.0171	0.0623	0.0114	0.1305	0.0168	0.1285	0.0169	0.0721	0.0145				tlda0	0.2451	0.0601		tlda0 (1,2)	More than 30 days of LBP last year	0.1955	0.3182	0.0613	0.4064	0.2677	0.239	0.3751
	5	0.0062	0.0023	0.0012	0.001	0.1662	0.0218	0.0462	0.0106	0.1539	0.0205	0.2333	0.026	0.0569	0.0148				vasl0	0.5573	0.3106		vasl0 (0-10)	LBP intensity (0-10)	0.65882	0.42831	0.78372	0.67409	0.62737	0.78821	0.65034		vasl0,mean	6.5882	4.2831	7.8372	6.7409	6.2737	7.8821	6.5034
	6	0.0026	0.0012	0.0004	0.0004	0.1936	0.0303	0.0322	0.0094	0.1708	0.0272	0.3983	0.0448	0.0422	0.0141				rm110	0.4435	0.1967		rm110 (0,1)	Back/leg painful almost all the time	0.6268	0.2778	0.8623	0.7492	0.5618	0.9138	0.8577
	Mean	0.5553	0.085	0.2811	0.0798	3.4883	0.2022	1.5718	0.1754	3.3057	0.1933	4.6466	0.1708	1.7729	0.2431				start90	0.5322	0.2833		start90 (0,1)	Very-extremely bothersome BP	0.6129	0.1932	0.9204	0.7882	0.6681	0.9704	0.8032
	fabq140																		domin_bp	0.5366	0.288		domin_bp (0,1)	LBP not dominating	0.0212	0.052	0.0075	0.0315	0.0462	0.0839	0.5648
	0	0.7416	0.0332	0.8452	0.028	0.1115	0.0234	0.4776	0.0407	0.355	0.0389	0.0519	0.0166	0.5323	0.0531				vasb0	0.462	0.2134		vasb0 (0-2)	Leg pain intensity (0-2)	0.32625	0.2489	0.2867	0.42175	0.3909	0.609	0.91545		vasb0, mean	0.6525	0.4978	0.5734	0.8435	0.7818	1.218	1.8309
	1	0.1298	0.0141	0.1018	0.0141	0.0535	0.0095	0.1344	0.0145	0.1172	0.0136	0.0297	0.0078	0.1388	0.0148				start10	0.4278	0.183		start10 (0,1)	Pain has spread down into leg(s)	0.3062	0.2535	0.2666	0.4267	0.4259	0.6925	0.9724
	2	0.0578	0.01	0.0312	0.0083	0.0652	0.0104	0.0964	0.013	0.0984	0.0132	0.0433	0.0092	0.0922	0.0131				pain_dis	0.4202	0.1766		pain_dis_BP (0)	Pain dist: Not only LBP (0)	0.2067	0.19	0.1694	0.256	0.2574	0.5049	0.956	Reverse-scored
	3	0.0423	0.0101	0.0157	0.0062	0.1308	0.016	0.1135	0.0151	0.1359	0.0164	0.1037	0.0156	0.1005	0.0168								pain_dis_BP+one leg (1)	Pain distribution: LBP + pain in one leg (1)	0.1799	0.1572	0.1495	0.1873	0.16	0.4094	0.7714
	4	0.0157	0.0053	0.004	0.0022	0.1327	0.0175	0.0677	0.012	0.095	0.0144	0.1257	0.0171	0.0555	0.0132								pain_dis_BP+two legs (2)	Pain distribution: LBP + pain in both legs (2)	0.0215	0.0066	0.0199	0.0608	0.0896	0.0955	0.0267
	5	0.0075	0.0033	0.0013	0.0009	0.1732	0.0222	0.0519	0.0113	0.0854	0.0148	0.1959	0.0241	0.0394	0.012								pain_dis_only leg pain (3)	Pain distribution: Only leg pain (3)	0.0053	0.0262	0	0.0078	0.0079	0	0.1579
	6	0.0052	0.0028	0.0006	0.0005	0.3331	0.0372	0.0586	0.0152	0.1131	0.0222	0.4498	0.0453	0.0413	0.0154				start20	0.2654	0.0704		start20 (0,1)	Shoulder/neck pain	0.3253	0.5319	0.2914	0.6807	0.5419	0.5455	0.5323
	Mean	0.5041	0.097	0.238	0.0587	3.9716	0.2008	1.5493	0.1891	2.2074	0.212	4.6082	0.1953	1.2915	0.2318				paraspin_debut	0.1815	0.0329		paraspin_debut (0,1)	No paraspinal pain onset	0.3692	0.3904	0.3104	0.3418	0.3245	0.4411	0.6493
	okom0																		fabq20	0.3249	0.1056		fabq20 (0-6)	Physical activity makes worse (0-6)	0.4764	0.4481	0.667267	0.512483	0.618967	0.77345	0.5488		fabq20, mean	2.8584	2.6886	4.0036	3.0749	3.7138	4.6407	3.2928	Range:0-6=completely agree
	0	0.8282	0.0287	0.76	0.0363	0.8921	0.0281	0.5773	0.0461	0.6104	0.0468	0.6101	0.0522	0.6522	0.0585				fabq10	0.2409	0.0581		fabq10 (0-6)	Pain caused by physical activity (0-6)	0.467367	0.4982	0.562567	0.496367	0.700733	0.6541	0.517		fabq10, mean	2.8042	2.9892	3.3754	2.9782	4.2044	3.9246	3.102	Range:0-6=completely agree
	1	0.1718	0.0287	0.24	0.0363	0.1079	0.0281	0.4227	0.0461	0.3896	0.0468	0.3899	0.0522	0.3478	0.0585
	oens0
	0	0.881	0.025	0.7869	0.0337	0.8682	0.0305	0.4954	0.0469	0.7553	0.0399	0.4912	0.0551	0.7158	0.0538		Activity domain								Patient subgroup 1	Patient subgroup 2	Patient subgroup 3	Patient subgroup 4	Patient subgroup 5	Patient subgroup 6	Patient subgroup 7
	1	0.119	0.025	0.2131	0.0337	0.1318	0.0305	0.5046	0.0469	0.2447	0.0399	0.5088	0.0551	0.2842	0.0538				facetwalk	0.1857	0.0345		facetwalk (0,1)	Best activity is not to walk	0.3174	0.2744	0.4968	0.2577	0.3247	0.4413	0.477	Reverse-scored
	start60																		rm80	0.4184	0.1751		rm80 (0,1)	Only stand for short periods of time	0.1839	0.0299	0.5513	0.2859	0.1017	0.5046	0.3954
	0	0.9063	0.0225	0.9197	0.0234	0.8349	0.0366	0.4504	0.0473	0.8266	0.0366	0.4098	0.0497	0.7987	0.0489				rm140	0.5968	0.3562		rm140 (0,1)	Only walk short distances	0.3643	0.0008	0.8386	0.3613	0.0982	0.7771	0.4345
	1	0.0937	0.0225	0.0803	0.0234	0.1651	0.0366	0.5496	0.0473	0.1734	0.0366	0.5902	0.0497	0.2013	0.0489				start30	0.4727	0.2235		start30 (0,1)	Only walked short distances	0.3441	0.0071	0.5551	0.3411	0.1013	0.7125	0.3613
	rm210																		rm50	0.54	0.2916		rm50 (0,1)	Use handrail to get upstairs	0.5032	0.0743	0.8266	0.3397	0.2685	0.868	0.5767
	0	0.6441	0.0363	0.7064	0.0387	0.5937	0.0447	0.3671	0.0452	0.642	0.046	0.2967	0.0462	0.5012	0.0605				rm60	0.5361	0.2874		rm60 (0,1)	Hold on to something to get out of an easy chair	0.6433	0.1535	0.9377	0.5142	0.3754	0.9209	0.5221
	1	0.3559	0.0363	0.2936	0.0387	0.4063	0.0447	0.6329	0.0452	0.358	0.046	0.7033	0.0462	0.4988	0.0605				rm100	0.5604	0.314		rm100 (0,1)	Difficult to get out of a chair	0.7463	0.136	0.9775	0.6078	0.4617	0.8945	0.5798
	start80																		rm120	0.5344	0.2856		rm120 (0,1)	Difficult to turn over in bed	0.8001	0.1981	0.9311	0.6833	0.3645	0.8509	0.611
	0	0.6702	0.0362	0.8824	0.0306	0.5944	0.0489	0.3703	0.0457	0.677	0.0445	0.2678	0.0447	0.5886	0.061				rm90	0.4037	0.163		rm90 (0,1)	Try not to bend or kneel down	0.6738	0.3339	0.9128	0.7164	0.5997	0.9006	0.5272
	1	0.3298	0.0362	0.1176	0.0306	0.4056	0.0489	0.6297	0.0457	0.323	0.0445	0.7322	0.0447	0.4114	0.061				start40	0.3802	0.1445		start40 (0,1)	Dressed more slowly last two weeks	0.7587	0.3288	0.7532	0.6808	0.4719	0.9036	0.6213
	rm170																		rm70	0.4968	0.2468		rm70 (0,1)	Get dressed more slowly	0.773	0.2719	0.9914	0.6867	0.517	0.9065	0.6644
	0	0.7904	0.0323	0.9104	0.0243	0.6633	0.0482	0.311	0.0431	0.7519	0.0445	0.3304	0.0474	0.4675	0.0616				rm130	0.4582	0.2099		rm130 (0,1)	Trouble putting on socks	0.8004	0.2981	0.9485	0.6175	0.5509	0.8879	0.6463
	1	0.2096	0.0323	0.0896	0.0243	0.3367	0.0482	0.689	0.0431	0.2481	0.0445	0.6696	0.0474	0.5325	0.0616				rm30	0.6119	0.3745		rm30 (0,1)	Walk more slowly	0.7778	0.1554	0.9996	0.6702	0.4042	0.9518	0.8203
	mdi2																		rm180	0.5779	0.334		rm180 (0,1)	Go upstairs more slowly	0.6815	0.1472	0.9773	0.582	0.4308	0.9608	0.7864
	0	0.6127	0.0363	0.7468	0.0367	0.5829	0.0523	0.0743	0.0187	0.4521	0.0444	0.1161	0.0259	0.4049	0.0522				rm160	0.522	0.2725		rm160 (0,1)	Avoid heavy job around the house	0.8866	0.317	0.9562	0.83	0.6571	0.9719	0.7835
	1	0.3319	0.0268	0.2311	0.0302	0.3516	0.0347	0.3669	0.0295	0.4248	0.0266	0.4186	0.0276	0.4446	0.0275				rm220	0.6235	0.3887		rm220 (0,1)	Do less daily work around the house	0.767	0.0619	0.9461	0.705	0.523	0.9799	0.5747
	2	0.0554	0.0129	0.0221	0.0074	0.0654	0.0206	0.5589	0.0439	0.1231	0.0259	0.4653	0.0463	0.1505	0.034				rm40	0.4783	0.2288		rm40 (0,1)	Not doing usual jobs around the house	0.6147	0.1351	0.8547	0.4464	0.3894	0.8234	0.4978
	Mean	0.4427	0.0474	0.2752	0.0434	0.4825	0.0716	1.4846	0.0607	0.6709	0.0676	1.3492	0.0697	0.7456	0.0837				fabq50	0.3956	0.1565		fabq50 (0-6)	Cannot do physical activity which (might) make pain worse (0-6)	0.492817	0.303083	0.662783	0.505467	0.431767	0.7353	0.48765		fabq50, mean	2.9569	1.8185	3.9767	3.0328	2.5906	4.4118	2.9259
	mdi8																		fabq130	0.6999	0.4899		fabq130 (0-2)	Cannot work with present pain (0-2)	0.0238	0.00035	0.74005	0.2296	0.3785	0.85315	0.21015		fabq130, mean	0.0476	0.0007	1.4801	0.4592	0.757	1.7063	0.4203
	0	0.4267	0.036	0.5659	0.0402	0.3615	0.0468	0.0203	0.0069	0.2525	0.0349	0.0549	0.0152	0.2361	0.0439				facetsit	0.0913	0.0083		facetsit (0,1)	Best posture to sit	0.2695	0.2052	0.253	0.1615	0.2411	0.2153	0.1708
	1	0.4781	0.0248	0.3871	0.0309	0.5105	0.0256	0.2823	0.0358	0.5413	0.0207	0.4076	0.0349	0.5425	0.0206				rm190	0.3189	0.1017		rm190 (0,1)	Stay in bed most of the time	0.009	0.0001	0.2129	0.0456	0.0162	0.1478	0.0269
	2	0.0952	0.0176	0.047	0.0117	0.1281	0.029	0.6974	0.0419	0.2062	0.0316	0.5375	0.0475	0.2214	0.0425				rm20	0.2497	0.0624		rm20 (0,1)	Change position frequently	0.8678	0.7124	0.8806	0.9469	0.8417	0.9829	0.9414
	Mean	0.6685	0.0509	0.4811	0.0506	0.7666	0.0736	1.6771	0.0483	0.9537	0.0632	1.4825	0.0613	0.9852	0.0839
	mdi5
	0	0.7507	0.0316	0.7895	0.0327	0.66	0.0431	0.1836	0.0314	0.7058	0.0429	0.2026	0.0352	0.6115	0.0587		Participation domain								Patient subgroup 1	Patient subgroup 2	Patient subgroup 3	Patient subgroup 4	Patient subgroup 5	Patient subgroup 6	Patient subgroup 7
	1	0.2068	0.0225	0.1799	0.0242	0.2622	0.0264	0.3416	0.0223	0.2355	0.0279	0.3488	0.0225	0.2875	0.0317				dlsy0	0.3893	0.1516		dlsy0 (0-2)	Days with sick leave last month (0-2)	0.04385	0.01975	0.21505	0.12635	0.10445	0.31925	0.11615		dlsy0,mean	0.0877	0.0395	0.4301	0.2527	0.2089	0.6385	0.2323
	2	0.0425	0.0112	0.0306	0.0098	0.0778	0.0203	0.4748	0.0427	0.0587	0.0174	0.4486	0.0458	0.101	0.0309				rm200	0.4737	0.2244		rm200 (0,1)	Decreased sexual activity	0.3563	0.0202	0.615	0.3895	0.1354	0.7239	0.3713
	Mean	0.2918	0.0418	0.2411	0.0418	0.4178	0.062	1.2912	0.0715	0.3529	0.0593	1.246	0.0786	0.4894	0.0883				rm10	0.6177	0.3816		rm10 (0,1)	Stay home most of the time	0.057	0.0002	0.6578	0.1211	0.0601	0.5984	0.1225
	mdi1																		fabq90	0.5424	0.2941		fabq90 (0-2)	Work is too heavy (0-2)	0.0033	0.02735	0.12265	0.16535	0.46835	0.56595	0.1752		fabq90, mean	0.0066	0.0547	0.2453	0.3307	0.9367	1.1319	0.3504
	0	0.7096	0.0353	0.6754	0.0387	0.636	0.049	0.0781	0.0192	0.5474	0.0454	0.1077	0.0251	0.4307	0.055				fabq100	0.5531	0.3059		fabq100 (0-2)	Work makes/would make pain worse (0-2)	0.0848	0.15155	0.39125	0.3587	0.7261	0.7286	0.33765		fabq100, mean	0.1696	0.3031	0.7825	0.7174	1.4522	1.4572	0.6753
	1	0.2795	0.0323	0.3105	0.035	0.3455	0.0431	0.5456	0.031	0.4207	0.038	0.5819	0.0295	0.5098	0.0411				fabq70	0.4972	0.2472		fabq70 (0-2)	Work-aggravated pain (0-2)	0.14235	0.16865	0.3717	0.49845	0.69695	0.6929	0.4671		fabq70, mean	0.2847	0.3373	0.7434	0.9969	1.3939	1.3858	0.9342
	2	0.0109	0.0038	0.0141	0.0048	0.0185	0.0071	0.3763	0.0417	0.0319	0.01	0.3104	0.0423	0.0596	0.0187				fabq60	0.4055	0.1645		fabq60 (0-2)	Pain caused by work/accident at work (0-2)	0.08985	0.16435	0.28685	0.32565	0.5694	0.5423	0.3529		fabq60, mean	0.1797	0.3287	0.5737	0.6513	1.1388	1.0846	0.7058
	Mean	0.3013	0.0383	0.3387	0.0427	0.3825	0.0551	1.2983	0.0571	0.4845	0.0536	1.2028	0.063	0.6289	0.0712				bfbe0	0.4853	0.2355		bfbe0 (1-4)	Physical work load (1-4)	0.312367	0.3419	0.494733	0.351733	0.766667	0.7136	0.372033		bfbe0, mean	1.9371	2.0257	2.4842	2.0552	3.3	3.1408	2.1161
	mdi3
	0	0.3144	0.0293	0.3961	0.034	0.3194	0.0433	0.034	0.0078	0.2187	0.0285	0.0326	0.0079	0.1551	0.0274
	1	0.5404	0.0196	0.5129	0.0225	0.5395	0.0196	0.2162	0.0283	0.531	0.0216	0.2101	0.0299	0.4845	0.0309		Physical impairment domain								Patient subgroup 1	Patient subgroup 2	Patient subgroup 3	Patient subgroup 4	Patient subgroup 5	Patient subgroup 6	Patient subgroup 7
	2	0.0856	0.0116	0.0612	0.0104	0.084	0.0157	0.1266	0.0141	0.1188	0.0144	0.125	0.0144	0.1395	0.0155				romflex	0.3631	0.1318		romflex - 0	No pain on flexion (AROM) (0)	0.3181	0.5476	0.1423	0.39	0.3045	0.1977	0.3063
	3	0.043	0.0093	0.0232	0.0066	0.0414	0.0144	0.235	0.0226	0.0843	0.0163	0.2357	0.0226	0.1273	0.0222								romflex -1	Back pain on flexion (AROM) (1)	0.6756	0.4383	0.8576	0.6016	0.661	0.6062	0.1622
	4	0.0157	0.0051	0.0064	0.0027	0.0148	0.0079	0.3162	0.0334	0.0433	0.013	0.3221	0.0353	0.0842	0.0232								romflex -2	Leg pain on flexion (AROM) (2)	0.0063	0.0141	0.0001	0.0084	0.0345	0.1961	0.5315
	5	0.001	0.0005	0.0003	0.0002	0.0009	0.0007	0.072	0.0176	0.0038	0.0018	0.0745	0.0187	0.0094	0.0042				romext	0.229	0.0524		romext -0	No pain on extension (AROM) (0)	0.2855	0.4963	0.2611	0.3707	0.347	0.2464	0.4339
	Mean	0.9081	0.0662	0.7317	0.0606	0.8956	0.1076	2.7993	0.1265	1.2138	0.1053	2.8282	0.1362	1.5294	0.15								romext -1	Back pain on extension (AROM) (1)	0.7145	0.4824	0.7304	0.6292	0.6444	0.6359	0.3286
	mdi4																						romext -2	Leg pain on extension (AROM) (2)	0	0.0213	0.0086	0.0001	0.0085	0.1176	0.2375
	0	0.8816	0.0241	0.8469	0.029	0.8017	0.0354	0.2568	0.0375	0.7237	0.039	0.3074	0.0427	0.7554	0.0477				romsideglr	0.196	0.0384		romsideglr - 0	No pain on sideglide, right (AROM) (0)	0.5236	0.6703	0.4733	0.5134	0.511	0.4565	0.5838
	1	0.1096	0.0207	0.1385	0.0239	0.174	0.0274	0.3802	0.0247	0.2294	0.0276	0.3837	0.0248	0.2077	0.0344								romsideglr - 1	Back pain on sideglide, right (AROM) (1)	0.4764	0.3153	0.5266	0.4865	0.4889	0.4898	0.171
	2	0.0088	0.0038	0.0146	0.0059	0.0243	0.0092	0.363	0.041	0.0469	0.0141	0.3089	0.0421	0.0368	0.0149								romsideglr - 2	Leg pain on sideglide, right (AROM) (2)	0	0.0144	0	0	0	0.0538	0.2452
	Mean	0.1272	0.0277	0.1677	0.0344	0.2226	0.0438	1.1062	0.0746	0.3231	0.0517	1.0015	0.0811	0.2814	0.0617				romsidegll	0.198	0.0392		romsidegll - 0	No pain on sideglide, left (AROM) (0)	0.5842	0.638	0.4591	0.5821	0.6402	0.3819	0.4373
	mdi7																						romsidegll - 1	Back pain on sideglide, left (AROM) (1)	0.4158	0.3619	0.5409	0.4039	0.3598	0.5178	0.2829
	0	0.8636	0.0247	0.8685	0.0271	0.7253	0.0485	0.304	0.0395	0.7199	0.0394	0.3729	0.0456	0.5879	0.0558								romsidegll - 2	Leg pain on sideglide, left (AROM) (2)	0	0	0	0.014	0.0001	0.1003	0.2798
	1	0.1251	0.0209	0.121	0.023	0.2297	0.0333	0.3885	0.0236	0.2333	0.0279	0.3832	0.0243	0.3105	0.0319				romrotr	0.1749	0.0306		romrotr - 0	No pain on right rotation (AROM) (0)	0.7455	0.8641	0.6448	0.7566	0.7515	0.6908	0.761
	2	0.0112	0.0043	0.0104	0.0045	0.045	0.0171	0.3075	0.0386	0.0468	0.0139	0.2438	0.0382	0.1016	0.0289								romrotr - 1	Back pain on right rotation (AROM) (1)	0.2545	0.1359	0.3552	0.2434	0.2375	0.297	0.0935
	Mean	0.1476	0.0287	0.1419	0.0314	0.3197	0.0647	1.0035	0.0745	0.3269	0.0521	0.8709	0.0805	0.5136	0.0829								romrotr - 2	Leg pain on right rotation (AROM) (2)	0	0	0	0	0.011	0.0122	0.1455
	mdi10																		romrotl	0.2274	0.0517		romrotl - 0	No pain on left rotation (AROM) (0)	0.7003	0.8918	0.6335	0.7158	0.8119	0.6303	0.7597
	0	0.8607	0.0253	0.8729	0.0264	0.6917	0.0432	0.4202	0.042	0.7402	0.0382	0.4026	0.0442	0.6729	0.0515								romrotl - 1	Back pain on left rotation (AROM) (1)	0.2997	0.1082	0.3665	0.2842	0.1881	0.3357	0.0671
	1	0.1153	0.018	0.1068	0.0191	0.2098	0.0225	0.2836	0.02	0.1868	0.0219	0.285	0.02	0.2179	0.0252								romrotl - 2	Leg pain on left rotation (AROM) (2)	0	0	0	0	0	0.034	0.1733
	2	0.0239	0.0083	0.0202	0.008	0.0985	0.0249	0.2962	0.0378	0.073	0.0194	0.3123	0.0411	0.1092	0.0305				mdtreduce	0.0945	0.0089		mdtreduce	Reducible disc (diagnosis)	0.2953	0.2543	0.2243	0.1817	0.1856	0.2214	0.2242
	Mean	0.1632	0.0331	0.1473	0.034	0.4069	0.0669	0.8761	0.0774	0.3328	0.0565	0.9097	0.0831	0.4364	0.0808				mdtpartlyreduce	0.1234	0.0152		mdtpartlyreduce	Partly reducibel disc (diagnosis)	0.2166	0.164	0.3382	0.2582	0.2313	0.2784	0.2151
	start50																		mdtnonreduce	0.1896	0.036		mdtnonreduce	Non-reducible disc (diagnosis)	0.0865	0.0002	0.0365	0.0536	0.0157	0.1084	0.1438
	0	0.8579	0.0281	0.9732	0.0134	0.7452	0.0411	0.8405	0.0355	0.9053	0.0293	0.5258	0.0521	0.879	0.0412				mdtdysfunc	0.157	0.0246		mdtdysfunc	Dysfunktion syndrome (diagnosis)	0.0975	0.159	0.0534	0.0992	0.1696	0.0553	0.0284
	1	0.1421	0.0281	0.0268	0.0134	0.2548	0.0411	0.1595	0.0355	0.0947	0.0293	0.4742	0.0521	0.121	0.0412				herndiscr	0.2285	0.0522		herndiscr	Indication of herniated disc, right	0.0269	0.0247	0.0477	0.0398	0.0356	0.1884	0.132
	start70																		herndiscl	0.2769	0.0767		herndiscl	Indication of herniated disc, left	0.0106	0.0326	0.0589	0.0168	0.0316	0.1721	0.2114
	0	0.9794	0.0107	0.9777	0.0135	0.9894	0.0119	0.8601	0.0312	0.946	0.0211	0.8176	0.0387	0.9026	0.0352				affstrength	0.2894	0.0838		affstrength	Affected muscular strength	0.0208	0.0067	0.0219	0.0077	0	0.082	0.1957
	1	0.0206	0.0107	0.0223	0.0135	0.0106	0.0119	0.1399	0.0312	0.054	0.0211	0.1824	0.0387	0.0974	0.0352				affsens	0.3313	0.1097		affsens	Affected sensibility	0.0475	0.0324	0.0141	0.0001	0.039	0.0728	0.2998
	rm230																		affdtr	0.2573	0.0662		affdtr	Affected deep tendon reflexes	0.0654	0.0443	0.066	0.0323	0.0259	0.1105	0.2861
	0	0.9432	0.0174	0.9403	0.0194	0.9032	0.0287	0.7396	0.0411	0.8269	0.0364	0.6887	0.0466	0.8546	0.0422				sisep_comb	0.0721	0.0052		sisep_comb	SI-joint: Separation test	0.0819	0.1084	0.1334	0.088	0.1048	0.1486	0.0967
	1	0.0568	0.0174	0.0597	0.0194	0.0968	0.0287	0.2604	0.0411	0.1731	0.0364	0.3113	0.0466	0.1454	0.0422				siP4_comb	0.1975	0.039		siP4_comb	SI-joint: Thigh thrust	0.2017	0.2454	0.1584	0.2946	0.2215	0.4602	0.2959
	fabq30																		sigaens_comb	0.1645	0.0271		sigaens_comb	SI-joint: Gaenslens	0.1946	0.177	0.1939	0.2136	0.176	0.3924	0.1615
	0	0.3143	0.0294	0.3221	0.0328	0.2421	0.0303	0.2792	0.0336	0.1211	0.0223	0.1044	0.0209	0.3379	0.046				sicompres_comb	0.1437	0.0206		sicompres_comb	SI-joint: Compression test	0.1517	0.1179	0.2032	0.1484	0.1281	0.2967	0.1582
	1	0.1295	0.0131	0.1311	0.0135	0.1124	0.0128	0.1217	0.0134	0.072	0.0108	0.065	0.0105	0.1341	0.0149				sithrust_comb	0.1043	0.0109		sithrust_comb	SI-joint: Sacral thrust	0.3687	0.2845	0.3613	0.3319	0.2557	0.4158	0.3575
	2	0.0851	0.0096	0.0851	0.0096	0.0832	0.0095	0.0847	0.0096	0.0683	0.0088	0.0645	0.0087	0.085	0.0096				facetextrot	0.1717	0.0295		facetextrot	Pain on extension/rotation	0.4327	0.5397	0.3871	0.4508	0.4118	0.3512	0.6693
	3	0.3173	0.0195	0.3134	0.0208	0.3495	0.0192	0.3341	0.0207	0.3675	0.0177	0.3628	0.0184	0.3051	0.0271				triggerpoint	0.2002	0.0401		triggerpoint	Trigger point	0.2751	0.2171	0.1746	0.3357	0.179	0.2123	0.4861
	4	0.0603	0.0087	0.0589	0.0089	0.0749	0.0105	0.0672	0.01	0.1008	0.0125	0.1042	0.0128	0.0559	0.0105				musclepalp	0.1503	0.0226		musclepalp	Painful muscle palpation	0.6061	0.5866	0.4692	0.5984	0.5745	0.5105	0.7676
	5	0.0515	0.0089	0.0496	0.0093	0.072	0.0122	0.0607	0.0112	0.1242	0.0177	0.1342	0.0188	0.046	0.0114				musclegroup_palp	0.1787	0.0319		musclegroup_palp - 0	Painful back muscles (1)	0.4038	0.3473	0.3746	0.3204	0.47	0.311	0.1325
	6	0.0419	0.0089	0.0399	0.0093	0.066	0.0138	0.0523	0.0121	0.1459	0.0245	0.165	0.0273	0.036	0.0114								musclegroup_palp - 1	Painful buttock and leg muscles (2)	0.3648	0.4529	0.3033	0.2815	0.3148	0.5098	0.5797
	Mean	2.002	0.1348	1.9643	0.1502	2.3827	0.1637	2.1798	0.1683	3.2112	0.1766	3.36	0.1815	1.8889	0.2105								musclegroup_palp - 2	Painful back and leg muscles (3)	0.2315	0.1998	0.322	0.3981	0.2152	0.1792	0.2878
	fabq40																		post_latshift	0.2835	0.0803		post_latshift	Acute lateral shift	0.126	0.0148	0.2752	0.0364	0.0419	0.153	0.057
	0	0.1112	0.0177	0.1484	0.0224	0.0634	0.0146	0.1054	0.0206	0.0548	0.0139	0.0333	0.011	0.1331	0.0295				post_flexdef	0.1801	0.0324		post_flexdef	Acute flexion deformity	0.0298	0	0.1191	0.0498	0.0302	0.091	0.0303
	1	0.0667	0.0107	0.0819	0.0128	0.0439	0.009	0.0642	0.0116	0.0393	0.0086	0.0267	0.0074	0.0759	0.0147
	2	0.0697	0.0098	0.0787	0.0108	0.053	0.0088	0.068	0.0102	0.0491	0.0086	0.0373	0.008	0.0753	0.0116
	3	0.2455	0.016	0.2553	0.0159	0.2154	0.0178	0.2431	0.0167	0.2065	0.0185	0.1756	0.0211	0.2522	0.0167										Patient subgroup 1	Patient subgroup 2	Patient subgroup 3	Patient subgroup 4	Patient subgroup 5	Patient subgroup 6	Patient subgroup 7
	4	0.0856	0.0094	0.0819	0.0092	0.0867	0.0095	0.086	0.0095	0.086	0.0095	0.0819	0.0095	0.0836	0.0096		Contextual factors		age	0.2538	0.0644		age	Age (18-66 years)	0.612866	0.482337	0.538788	0.472484	0.456537	0.533795	0.622208		age, mean	47.274	40.9838	43.7042	40.509	39.7405	43.4636	47.7242	Range: 17,74-65,93
	5	0.1741	0.0147	0.1533	0.0147	0.2037	0.0162	0.1775	0.0163	0.2092	0.0164	0.2226	0.0164	0.1616	0.0188				bsex0	0.2405	0.0579		bsex0	Sex (males)	0.5826	0.5857	0.5728	0.4797	0.7579	0.4301	0.2933	1=male
	6	0.2472	0.0247	0.2004	0.024	0.3339	0.0332	0.2558	0.0304	0.355	0.0352	0.4226	0.0413	0.2182	0.0356				bhoej0	0.2495	0.0622		bhoej0	Height (153-201 cm)	0.487725	0.49944	0.48306	0.483175	0.560881	0.41554	0.3885		bhoej0, mean	176.411	176.973	176.187	176.192	179.922	172.946	171.648	Range: 153-201
	Mean	3.6386	0.1508	3.3017	0.1688	4.1647	0.17	3.696	0.1881	4.2772	0.1736	4.6041	0.1781	3.4351	0.2491				bmi	0.1945	0.0378		bmi	BMI (18-59)	0.217539	0.170457	0.192696	0.185704	0.199229	0.239101	0.17663		bmi, mean	27.0374	25.0901	26.0099	25.7207	26.2801	27.9292	25.3454	Range: 18,04-59,4
Pain domain	tlep0																		barb0	0.1251	0.0157		barb0	Work: Self-employed (0)	0.1419	0.0794	0.0829	0.0312	0.1783	0.0804	0.1781
	1	0.1482	0.0224	0.1901	0.0276	0.1885	0.0296	0.1541	0.0275	0.2023	0.0314	0.1345	0.0277	0.0963	0.0274									Work: Full-time (1)	0.6305	0.6077	0.6647	0.618	0.6096	0.5173	0.4794
	2	0.3426	0.0194	0.3634	0.019	0.3628	0.0196	0.3462	0.0213	0.3678	0.0192	0.3336	0.0234	0.3005	0.0304									Work: Part-time (2)	0.0837	0.1616	0.1429	0.075	0.0966	0.1848	0.1706
	3	0.5091	0.0349	0.4465	0.0376	0.4487	0.0407	0.4997	0.0425	0.4299	0.0414	0.5319	0.0462	0.6032	0.0552									Work: Student (3)	0.0213	0.0822	0.053	0.12	0.0522	0.0174	0.0189
	Mean	2.3609	0.0553	2.2564	0.0632	2.2601	0.0684	2.3456	0.0684	2.2277	0.0709	2.3974	0.0726	2.5069	0.0817									Work: Unemployed (4)	0.0338	0.0297	0.0222	0.0763	0.0339	0.0677	0.0417
	dlva0																							Work: Early retirement/retired (5)	0.0589	0.0066	0.0087	0.0412	0.0001	0.0431	0.0684
	1	0.7162	0.0306	0.4477	0.0375	0.9514	0.0186	0.4348	0.0418	0.5515	0.0437	0.7004	0.0425	0.5479	0.0526									Work: Health-related retirement (6)	0.0178	0.0066	0.011	0.0228	0.008	0.0499	0.015
	2	0.1399	0.0129	0.157	0.0134	0.0422	0.014	0.1562	0.0134	0.1582	0.0134	0.1429	0.014	0.1583	0.0134									Work: Other (7)	0.012	0.0262	0.0147	0.0156	0.0213	0.0392	0.0279
	3	0.0781	0.0118	0.1573	0.0169	0.0053	0.0037	0.1603	0.0177	0.1297	0.0168	0.0833	0.0154	0.1307	0.0189				nootherdisease	0.1795	0.0322		nootherdisease	Other chronic disease	0.3736	0.3017	0.2475	0.4629	0.3837	0.5311	0.3173	Reverse-scored, 1=other chronic disease
	4	0.0658	0.0147	0.2381	0.0311	0.001	0.0011	0.2486	0.0352	0.1606	0.0303	0.0734	0.021	0.163	0.0365				heartdisease	0.1109	0.0123		heartdisease	Heart disease	0.1206	0.0466	0.0393	0.1136	0.0997	0.0866	0.0949
	Mean	1.4935	0.0674	2.1857	0.1039	1.056	0.0243	2.2228	0.1177	1.8994	0.1133	1.5297	0.0963	1.9089	0.1378				asthma	0.0438	0.0019		asthma	Asthma	0.0761	0.0833	0.0469	0.0796	0.0776	0.0733	0.0753
	tlda0																		psychdisease	0.1734	0.0301		psychdisease	Psychological disease	0.0257	0.0259	0.0157	0.098	0.0079	0.0744	0.0001
	1	0.8045	0.0299	0.6818	0.039	0.9387	0.0212	0.5936	0.0471	0.7323	0.0419	0.761	0.0452	0.6249	0.0601				musculoskeldisease	0.1466	0.0215		musculoskeldisease	Musculoskeletal disease	0.1205	0.0667	0.0767	0.1464	0.1537	0.2047	0.0518
	2	0.1955	0.0299	0.3182	0.039	0.0613	0.0212	0.4064	0.0471	0.2677	0.0419	0.239	0.0452	0.3751	0.0601				otherchronicdisease	0.1248	0.0156		otherchronicdisease	Another chronic disease	0.1137	0.1293	0.0766	0.184	0.0878	0.1746	0.2007
	vasl0																		bfor0	0.1488	0.0221		bfor0	No health insurance	0.4872	0.5174	0.658	0.5075	0.5197	0.6079	0.7062	reverse-scored (1=no health insurance)
	Mean	6.5882	0.1355	4.2831	0.1597	7.8372	0.1413	6.7409	0.1578	6.2737	0.1856	7.8821	0.1421	6.5034	0.2446				budd0	0.2967	0.088		budd0	Lowest educational level (1-5)	0.36315	0.362625	0.4809	0.4107	0.6162	0.554225	0.417825	reverse-scored (5=lowest educational level=no qualification)	budd0, mean	3.5474	3.5495	3.0764	3.3572	2.5352	2.7831	3.3287	Range: 1-5
	rm110																		htil0	0.4411	0.1946		htil0	Self-rated general health (5-100)	0.282948	0.199121	0.399556	0.428015	0.297552	0.503245	0.369322	reverse-scored (100=worst imaginable state)	htil, mean	73.1199	81.0835	62.0422	59.3386	71.7326	52.1917	64.9144	Range: 5-100
	0	0.3732	0.0365	0.7222	0.0375	0.1377	0.032	0.2508	0.0407	0.4382	0.0474	0.0862	0.0327	0.1423	0.0424				bryg0	0.1857	0.0345		bryg0	Smoking status (0-2)	0.27355	0.1932	0.31895	0.3435	0.3271	0.4544	0.2653	reverse-scored (2=smoker)	bryg0, mean	2.4529	2.6136	2.3621	2.313	2.3458	2.0912	2.4694	Range: 1-3
	1	0.6268	0.0365	0.2778	0.0375	0.8623	0.032	0.7492	0.0407	0.5618	0.0474	0.9138	0.0327	0.8577	0.0424				fabq80	0.2131	0.0454		fabq80	Claim for compensation (0-2)	5e-05	0.03305	0.01525	0.06975	0.0862	0.1365	0.0771		fabq80, mean	0.0001	0.0661	0.0305	0.1395	0.1724	0.273	0.1542
	start90
	0	0.3871	0.0375	0.8068	0.0332	0.0796	0.029	0.2118	0.0384	0.3319	0.0472	0.0296	0.0168	0.1968	0.0479
	1	0.6129	0.0375	0.1932	0.0332	0.9204	0.029	0.7882	0.0384	0.6681	0.0472	0.9704	0.0168	0.8032	0.0479
	domin_bp
	0	0.9788	0.0105	0.948	0.018	0.9925	0.0074	0.9685	0.0158	0.9538	0.0191	0.9161	0.0276	0.4352	0.0598
	1	0.0212	0.0105	0.052	0.018	0.0075	0.0074	0.0315	0.0158	0.0462	0.0191	0.0839	0.0276	0.5648	0.0598
	vasb0
	0	0.4983	0.0359	0.598	0.0388	0.5482	0.0446	0.3871	0.0426	0.4217	0.0429	0.2035	0.0345	0.0143	0.0083
	1	0.3509	0.0204	0.3063	0.0233	0.3303	0.024	0.3824	0.0195	0.3749	0.0205	0.3749	0.0205	0.1405	0.0364
	2	0.1508	0.0233	0.0958	0.0197	0.1215	0.0256	0.2306	0.0355	0.2034	0.0325	0.4216	0.045	0.8452	0.0444
	Mean	0.6525	0.057	0.4978	0.057	0.5734	0.0686	0.8435	0.0759	0.7818	0.0732	1.218	0.0776	1.8309	0.0526
	start10
	0	0.6938	0.0358	0.7465	0.0365	0.7334	0.0415	0.5733	0.0481	0.5741	0.0484	0.3075	0.0476	0.0276	0.019
	1	0.3062	0.0358	0.2535	0.0365	0.2666	0.0415	0.4267	0.0481	0.4259	0.0484	0.6925	0.0476	0.9724	0.019
	pain_dis
	0	0.7933	0.031	0.81	0.0326	0.8306	0.0361	0.744	0.0427	0.7426	0.0427	0.4951	0.0509	0.044	0.0246
	1	0.1799	0.0295	0.1572	0.0302	0.1495	0.0322	0.1873	0.0387	0.16	0.0362	0.4094	0.052	0.7714	0.0493
	2	0.0215	0.011	0.0066	0.0065	0.0199	0.0193	0.0608	0.0225	0.0896	0.0263	0.0955	0.0339	0.0267	0.0186
	3	0.0053	0.0053	0.0262	0.013	0	0.0004	0.0078	0.0077	0.0079	0.0078	0	0.0007	0.1579	0.0424
	start20
	0	0.6747	0.0357	0.4681	0.0419	0.7086	0.0422	0.3193	0.0449	0.4581	0.0477	0.4545	0.0561	0.4677	0.061
	1	0.3253	0.0357	0.5319	0.0419	0.2914	0.0422	0.6807	0.0449	0.5419	0.0477	0.5455	0.0561	0.5323	0.061
	paraspin_debut
	0	0.6308	0.0391	0.6096	0.0433	0.6896	0.046	0.6582	0.0467	0.6755	0.0464	0.5589	0.0543	0.3507	0.0667
	1	0.3692	0.0391	0.3904	0.0433	0.3104	0.046	0.3418	0.0467	0.3245	0.0464	0.4411	0.0543	0.6493	0.0667
	fabq10
	0	0.2255	0.0258	0.1985	0.026	0.1474	0.0251	0.2	0.0296	0.0624	0.015	0.0873	0.0192	0.1828	0.0356
	1	0.0948	0.0123	0.0872	0.0119	0.0711	0.0112	0.0876	0.0127	0.0377	0.0078	0.0486	0.0093	0.0825	0.0139
	2	0.0533	0.0081	0.0512	0.0079	0.0459	0.0075	0.0514	0.008	0.0305	0.0058	0.0362	0.0065	0.0498	0.0081
	3	0.2862	0.0155	0.2876	0.0155	0.2827	0.0159	0.2875	0.0155	0.2357	0.019	0.2573	0.0182	0.2872	0.0155
	4	0.0989	0.0103	0.1039	0.0107	0.1121	0.0111	0.1036	0.0109	0.1171	0.0112	0.1178	0.0112	0.1066	0.0116
	5	0.0993	0.0117	0.109	0.0127	0.1291	0.0146	0.1084	0.0137	0.1691	0.0161	0.1565	0.0159	0.1149	0.0163
	6	0.142	0.019	0.1628	0.0218	0.2118	0.0283	0.1615	0.0248	0.3475	0.0353	0.2963	0.0345	0.1763	0.0324
	Mean	2.8042	0.1573	2.9892	0.17	3.3754	0.1922	2.9782	0.1976	4.2044	0.1719	3.9246	0.1888	3.102	0.2529
	fabq20
	0	0.1701	0.0218	0.1927	0.0255	0.0565	0.0125	0.1437	0.0234	0.0793	0.0164	0.0204	0.0073	0.1194	0.026
	1	0.1174	0.0144	0.1272	0.0157	0.0537	0.0098	0.105	0.0147	0.069	0.0118	0.0245	0.0071	0.0925	0.016
	2	0.134	0.0132	0.1388	0.0136	0.0844	0.0113	0.1268	0.0134	0.0993	0.0124	0.0487	0.0103	0.1184	0.0144
	3	0.1944	0.0138	0.1925	0.0138	0.1685	0.0143	0.1948	0.0138	0.1816	0.0142	0.123	0.0166	0.1927	0.0141
	4	0.1493	0.0129	0.1413	0.0132	0.178	0.0135	0.1583	0.0137	0.1759	0.0136	0.1644	0.0143	0.166	0.0144
	5	0.1156	0.013	0.1047	0.0132	0.1899	0.0171	0.1299	0.0154	0.1718	0.017	0.2217	0.0181	0.1443	0.0187
	6	0.1191	0.0167	0.103	0.0167	0.2691	0.0296	0.1416	0.022	0.2231	0.0281	0.3973	0.0408	0.1667	0.0297
	Mean	2.8584	0.1484	2.6886	0.1656	4.0036	0.1587	3.0749	0.1831	3.7138	0.1753	4.6407	0.163	3.2928	0.2318
Activity domain	facetwalk
	0	0.3174	0.0377	0.2744	0.0406	0.4968	0.0478	0.2577	0.0445	0.3247	0.0479	0.4413	0.0535	0.477	0.0671
	1	0.6826	0.0377	0.7256	0.0406	0.5032	0.0478	0.7423	0.0445	0.6753	0.0479	0.5587	0.0535	0.523	0.0671
	rm80
	0	0.8161	0.0298	0.9701	0.0152	0.4487	0.0452	0.7141	0.0438	0.8983	0.0283	0.4954	0.0518	0.6046	0.0594
	1	0.1839	0.0298	0.0299	0.0152	0.5513	0.0452	0.2859	0.0438	0.1017	0.0283	0.5046	0.0518	0.3954	0.0594
	rm140
	0	0.6357	0.0375	0.9992	0.0034	0.1614	0.0346	0.6387	0.0468	0.9018	0.0282	0.2229	0.0417	0.5655	0.0603
	1	0.3643	0.0375	0.0008	0.0034	0.8386	0.0346	0.3613	0.0468	0.0982	0.0282	0.7771	0.0417	0.4345	0.0603
	start30
	0	0.6559	0.0365	0.9929	0.0071	0.4449	0.0453	0.6589	0.0465	0.8987	0.0291	0.2875	0.0473	0.6387	0.0597
	1	0.3441	0.0365	0.0071	0.0071	0.5551	0.0453	0.3411	0.0465	0.1013	0.0291	0.7125	0.0473	0.3613	0.0597
	rm50
	0	0.4968	0.038	0.9257	0.0217	0.1734	0.0348	0.6603	0.0458	0.7315	0.042	0.132	0.035	0.4233	0.0606
	1	0.5032	0.038	0.0743	0.0217	0.8266	0.0348	0.3397	0.0458	0.2685	0.042	0.868	0.035	0.5767	0.0606
	rm60
	0	0.3567	0.0371	0.8465	0.0302	0.0623	0.0225	0.4858	0.0474	0.6246	0.0471	0.0791	0.027	0.4779	0.0616
	1	0.6433	0.0371	0.1535	0.0302	0.9377	0.0225	0.5142	0.0474	0.3754	0.0471	0.9209	0.027	0.5221	0.0616
	rm100
	0	0.2537	0.0341	0.864	0.029	0.0225	0.0135	0.3922	0.047	0.5383	0.0501	0.1055	0.0306	0.4202	0.0604
	1	0.7463	0.0341	0.136	0.029	0.9775	0.0135	0.6078	0.047	0.4617	0.0501	0.8945	0.0306	0.5798	0.0604
	rm120
	0	0.1999	0.0316	0.8019	0.0339	0.0689	0.0282	0.3167	0.044	0.6355	0.047	0.1491	0.0356	0.389	0.0587
	1	0.8001	0.0316	0.1981	0.0339	0.9311	0.0282	0.6833	0.044	0.3645	0.047	0.8509	0.0356	0.611	0.0587
	rm90
	0	0.3262	0.0361	0.6661	0.0391	0.0872	0.0252	0.2836	0.042	0.4003	0.047	0.0994	0.0309	0.4728	0.0619
	1	0.6738	0.0361	0.3339	0.0391	0.9128	0.0252	0.7164	0.042	0.5997	0.047	0.9006	0.0309	0.5272	0.0619
	start40
	0	0.2413	0.0329	0.6712	0.0394	0.2468	0.041	0.3192	0.0444	0.5281	0.0488	0.0964	0.0298	0.3787	0.0592
	1	0.7587	0.0329	0.3288	0.0394	0.7532	0.041	0.6808	0.0444	0.4719	0.0488	0.9036	0.0298	0.6213	0.0592
	rm70
	0	0.227	0.0323	0.7281	0.0377	0.0086	0.0085	0.3133	0.0437	0.483	0.0478	0.0935	0.029	0.3356	0.058
	1	0.773	0.0323	0.2719	0.0377	0.9914	0.0085	0.6867	0.0437	0.517	0.0478	0.9065	0.029	0.6644	0.058
	rm130
	0	0.1996	0.0309	0.7019	0.0384	0.0515	0.02	0.3825	0.0456	0.4491	0.0482	0.1121	0.0312	0.3537	0.0593
	1	0.8004	0.0309	0.2981	0.0384	0.9485	0.02	0.6175	0.0456	0.5509	0.0482	0.8879	0.0312	0.6463	0.0593
	rm30
	0	0.2222	0.0326	0.8446	0.0318	0.0004	0.002	0.3298	0.044	0.5958	0.0468	0.0482	0.0212	0.1797	0.0481
	1	0.7778	0.0326	0.1554	0.0318	0.9996	0.002	0.6702	0.044	0.4042	0.0468	0.9518	0.0212	0.8203	0.0481
	rm180
	0	0.3185	0.0363	0.8528	0.0295	0.0227	0.0134	0.418	0.0484	0.5692	0.0491	0.0392	0.0193	0.2136	0.0513
	1	0.6815	0.0363	0.1472	0.0295	0.9773	0.0134	0.582	0.0484	0.4308	0.0491	0.9608	0.0193	0.7864	0.0513
	rm160
	0	0.1134	0.0242	0.683	0.0395	0.0438	0.0179	0.17	0.0346	0.3429	0.0447	0.0281	0.0161	0.2165	0.0492
	1	0.8866	0.0242	0.317	0.0395	0.9562	0.0179	0.83	0.0346	0.6571	0.0447	0.9719	0.0161	0.7835	0.0492
	rm220
	0	0.233	0.0329	0.9381	0.0215	0.0539	0.0202	0.295	0.043	0.477	0.0492	0.0201	0.014	0.4253	0.0614
	1	0.767	0.0329	0.0619	0.0215	0.9461	0.0202	0.705	0.043	0.523	0.0492	0.9799	0.014	0.5747	0.0614
	rm40
	0	0.3853	0.037	0.8649	0.0296	0.1453	0.032	0.5536	0.0464	0.6106	0.0474	0.1766	0.0381	0.5022	0.0606
	1	0.6147	0.037	0.1351	0.0296	0.8547	0.032	0.4464	0.0464	0.3894	0.0474	0.8234	0.0381	0.4978	0.0606
	fabq50
	0	0.1478	0.0197	0.3229	0.0315	0.0545	0.0122	0.1391	0.0229	0.1948	0.0276	0.0295	0.0096	0.1515	0.0298
	1	0.1126	0.0133	0.1769	0.0176	0.0553	0.0099	0.1081	0.0146	0.1344	0.016	0.0347	0.0089	0.1145	0.0173
	2	0.1279	0.0124	0.1443	0.0132	0.0837	0.0112	0.1253	0.0129	0.1381	0.0131	0.0607	0.0115	0.1289	0.0138
	3	0.2507	0.0154	0.2034	0.0165	0.2185	0.0168	0.2507	0.0154	0.2451	0.0157	0.1833	0.0205	0.2505	0.0154
	4	0.1043	0.0111	0.0609	0.0088	0.1211	0.0121	0.1065	0.0117	0.0923	0.0111	0.1176	0.0122	0.1034	0.0124
	5	0.1209	0.0138	0.0507	0.0091	0.187	0.0182	0.126	0.016	0.0969	0.0141	0.2102	0.0197	0.1189	0.0184
	6	0.1358	0.0186	0.041	0.0093	0.2798	0.0318	0.1444	0.0233	0.0985	0.0184	0.364	0.042	0.1324	0.0274
	Mean	2.9569	0.1468	1.8185	0.1454	3.9767	0.1652	3.0328	0.1852	2.5906	0.1818	4.4118	0.1863	2.9259	0.2365
	fabq130
	0	0.9621	0.0141	0.9993	0.0024	0.2053	0.0397	0.7183	0.044	0.5601	0.0468	0.1044	0.032	0.7397	0.054
	1	0.0282	0.0086	0.0007	0.0023	0.1093	0.015	0.1041	0.0147	0.1228	0.0159	0.0848	0.0145	0.1003	0.0158
	2	0.0097	0.006	0	0	0.6854	0.0461	0.1776	0.0368	0.3171	0.0434	0.8108	0.0423	0.16	0.0441
	Mean	0.0476	0.0199	0.0007	0.0024	1.4801	0.0846	0.4592	0.0797	0.757	0.0889	1.7063	0.0736	0.4203	0.0973
	facetsit
	0	0.7305	0.0358	0.7948	0.0359	0.747	0.0408	0.8385	0.0389	0.7589	0.0436	0.7847	0.0449	0.8292	0.0477
	1	0.2695	0.0358	0.2052	0.0359	0.253	0.0408	0.1615	0.0389	0.2411	0.0436	0.2153	0.0449	0.1708	0.0477
	rm190
	0	0.991	0.0106	0.9999	0.0006	0.7871	0.0376	0.9544	0.0187	0.9838	0.0114	0.8522	0.035	0.9731	0.0187
	1	0.009	0.0106	0.0001	0.0006	0.2129	0.0376	0.0456	0.0187	0.0162	0.0114	0.1478	0.035	0.0269	0.0187
	rm20
	0	0.1322	0.0279	0.2876	0.0375	0.1194	0.0332	0.0531	0.021	0.1583	0.0366	0.0171	0.0138	0.0586	0.0296
	1	0.8678	0.0279	0.7124	0.0375	0.8806	0.0332	0.9469	0.021	0.8417	0.0366	0.9829	0.0138	0.9414	0.0296
Participation domain	dlsy0
	0	0.9142	0.0216	0.9609	0.016	0.6165	0.0421	0.7634	0.0388	0.8021	0.0365	0.4641	0.0512	0.7813	0.0496
	1	0.0838	0.0206	0.0387	0.0156	0.3368	0.0341	0.2205	0.0337	0.1869	0.0325	0.4334	0.0382	0.205	0.0433
	2	0.0019	0.0011	0.0004	0.0003	0.0466	0.0141	0.0161	0.0067	0.011	0.005	0.1025	0.0264	0.0136	0.0072
	Mean	0.0877	0.0226	0.0395	0.0163	0.4301	0.0527	0.2527	0.0443	0.2089	0.0407	0.6385	0.0719	0.2323	0.056
	rm200
	0	0.6437	0.0367	0.9798	0.0124	0.385	0.0481	0.6105	0.0456	0.8646	0.0332	0.2761	0.0466	0.6287	0.0589
	1	0.3563	0.0367	0.0202	0.0124	0.615	0.0481	0.3895	0.0456	0.1354	0.0332	0.7239	0.0466	0.3713	0.0589
	rm10
	0	0.943	0.0205	0.9998	0.0011	0.3422	0.0463	0.8789	0.0297	0.9399	0.0221	0.4016	0.0532	0.8775	0.0386
	1	0.057	0.0205	0.0002	0.0011	0.6578	0.0463	0.1211	0.0297	0.0601	0.0221	0.5984	0.0532	0.1225	0.0386
	fabq90
	0	0.9937	0.0062	0.9553	0.0212	0.8324	0.0339	0.7821	0.0385	0.4567	0.0461	0.3597	0.0585	0.7708	0.0535
	1	0.006	0.0056	0.0346	0.0134	0.09	0.0147	0.1051	0.0156	0.15	0.018	0.1488	0.0178	0.1081	0.0183
	2	0.0003	0.0006	0.01	0.0081	0.0777	0.023	0.1128	0.0284	0.3934	0.0447	0.4916	0.0605	0.1211	0.0398
	Mean	0.0066	0.0067	0.0547	0.0291	0.2453	0.056	0.3307	0.0659	0.9367	0.089	1.1319	0.1176	0.3504	0.0925
	fabq100
	0	0.8646	0.0268	0.7757	0.0401	0.4985	0.0444	0.5336	0.0475	0.176	0.033	0.1738	0.0464	0.5565	0.0616
	1	0.1012	0.0162	0.1456	0.0193	0.2205	0.0179	0.2155	0.0181	0.1959	0.018	0.1951	0.0211	0.2116	0.0196
	2	0.0342	0.0118	0.0787	0.0237	0.281	0.0392	0.2509	0.0404	0.6282	0.0434	0.631	0.0615	0.2319	0.0505
	Mean	0.1696	0.0381	0.3031	0.063	0.7825	0.0819	0.7174	0.0863	1.4522	0.0749	1.4572	0.1069	0.6753	0.1109
	fabq70
	0	0.783	0.0307	0.749	0.0357	0.5113	0.0443	0.3792	0.0415	0.1937	0.0339	0.1972	0.0355	0.4108	0.0562
	1	0.1493	0.0166	0.1648	0.0179	0.2339	0.0168	0.2448	0.0163	0.2187	0.0174	0.2198	0.0177	0.2441	0.0164
	2	0.0677	0.0166	0.0863	0.0208	0.2547	0.0378	0.376	0.0414	0.5876	0.044	0.583	0.046	0.3451	0.0539
	Mean	0.2847	0.0465	0.3373	0.0556	0.7434	0.0806	0.9969	0.0813	1.3939	0.0766	1.3858	0.0802	0.9342	0.1089
	fabq60
	0	0.8693	0.0255	0.7784	0.0345	0.6399	0.0411	0.5978	0.0433	0.3488	0.0421	0.3753	0.0469	0.5688	0.0588
	1	0.0818	0.0123	0.1145	0.0136	0.1466	0.014	0.153	0.0141	0.1635	0.0141	0.1647	0.0141	0.1567	0.0148
	2	0.0489	0.0149	0.1071	0.0244	0.2136	0.0342	0.2491	0.0375	0.4876	0.0443	0.46	0.0485	0.2746	0.0521
	Mean	0.1797	0.04	0.3287	0.0582	0.5737	0.0743	0.6513	0.0798	1.1388	0.0852	1.0846	0.0944	0.7058	0.1102
	bfbe0
	1	0.3648	0.0313	0.3289	0.0347	0.1818	0.0263	0.3175	0.0369	0.0351	0.01	0.0543	0.0166	0.2951	0.0465
	2	0.4073	0.0187	0.4082	0.0187	0.3628	0.0223	0.4076	0.0188	0.1655	0.0255	0.2104	0.0331	0.4053	0.0195
	3	0.1538	0.0167	0.1713	0.0191	0.2448	0.0191	0.1769	0.0204	0.2637	0.019	0.2754	0.0187	0.1882	0.0254
	4	0.074	0.0146	0.0917	0.0193	0.2106	0.031	0.0979	0.0215	0.5357	0.0432	0.4599	0.0531	0.1115	0.0297
	Mean	1.9371	0.0696	2.0257	0.085	2.4842	0.094	2.0552	0.093	3.3	0.0852	3.1408	0.1157	2.1161	0.1254
Physical impairment domain	romflex
	0	0.3181	0.0378	0.5476	0.0431	0.1423	0.033	0.39	0.0466	0.3045	0.0459	0.1977	0.0427	0.3063	0.0581
	1	0.6756	0.038	0.4383	0.043	0.8576	0.033	0.6016	0.0468	0.661	0.047	0.6062	0.0547	0.1622	0.0523
	2	0.0063	0.0063	0.0141	0.0101	0.0001	0.0009	0.0084	0.0083	0.0345	0.0195	0.1961	0.0414	0.5315	0.064
	romext
	0	0.2855	0.0369	0.4963	0.0432	0.2611	0.0418	0.3707	0.0459	0.347	0.0461	0.2464	0.0461	0.4339	0.0624
	1	0.7145	0.0369	0.4824	0.0432	0.7304	0.0422	0.6292	0.0459	0.6444	0.0463	0.6359	0.0522	0.3286	0.06
	2	0	0.0004	0.0213	0.0122	0.0086	0.0085	0.0001	0.0011	0.0085	0.0085	0.1176	0.034	0.2375	0.0526
	romsideglr
	0	0.5236	0.0427	0.6703	0.041	0.4733	0.0519	0.5134	0.0498	0.511	0.0495	0.4565	0.0566	0.5838	0.0606
	1	0.4764	0.0427	0.3153	0.0406	0.5266	0.0519	0.4865	0.0498	0.4889	0.0495	0.4898	0.0559	0.171	0.0464
	2	0	0.0005	0.0144	0.0101	0	0.0007	0	0.0006	0	0.0006	0.0538	0.0241	0.2452	0.0524
	romsidegll
	0	0.5842	0.0422	0.638	0.0429	0.4591	0.0505	0.5821	0.0492	0.6402	0.0482	0.3819	0.0538	0.4373	0.0616
	1	0.4158	0.0422	0.3619	0.0429	0.5409	0.0505	0.4039	0.0474	0.3598	0.0482	0.5178	0.0548	0.2829	0.0556
	2	0	0.0005	0	0.0006	0	0.0007	0.014	0.017	0.0001	0.0007	0.1003	0.0323	0.2798	0.0554
	romrotr
	0	0.7455	0.0364	0.8641	0.0307	0.6448	0.0479	0.7566	0.0433	0.7515	0.0443	0.6908	0.0517	0.761	0.0543
	1	0.2545	0.0364	0.1359	0.0307	0.3552	0.0479	0.2434	0.0433	0.2375	0.0433	0.297	0.0511	0.0935	0.0373
	2	0	0.0003	0	0.0004	0	0.0004	0	0.0004	0.011	0.0121	0.0122	0.0122	0.1455	0.0444
	romrotl
	0	0.7003	0.0389	0.8918	0.0283	0.6335	0.0491	0.7158	0.0464	0.8119	0.0403	0.6303	0.0571	0.7597	0.0556
	1	0.2997	0.0389	0.1082	0.0283	0.3665	0.0491	0.2842	0.0464	0.1881	0.0403	0.3357	0.0568	0.0671	0.0349
	2	0	0.0003	0	0.0004	0	0.0005	0	0.0005	0	0.0005	0.034	0.0194	0.1733	0.0479
	mdtreduce
	0	0.7047	0.0345	0.7457	0.0358	0.7757	0.0371	0.8183	0.0359	0.8144	0.0364	0.7786	0.0413	0.7758	0.0496
	1	0.2953	0.0345	0.2543	0.0358	0.2243	0.0371	0.1817	0.0359	0.1856	0.0364	0.2214	0.0413	0.2242	0.0496
	mdtpartlyreduce
	0	0.7834	0.0312	0.836	0.0304	0.6618	0.0439	0.7418	0.0421	0.7687	0.039	0.7216	0.0491	0.7849	0.0511
	1	0.2166	0.0312	0.164	0.0304	0.3382	0.0439	0.2582	0.0421	0.2313	0.039	0.2784	0.0491	0.2151	0.0511
	mdtnonreduce
	0	0.9135	0.021	0.9998	0.0018	0.9635	0.017	0.9464	0.02	0.9843	0.011	0.8916	0.0316	0.8562	0.0405
	1	0.0865	0.021	0.0002	0.0018	0.0365	0.017	0.0536	0.02	0.0157	0.011	0.1084	0.0316	0.1438	0.0405
	mdtdysfunc
	0	0.9025	0.0237	0.841	0.0328	0.9466	0.0228	0.9008	0.027	0.8304	0.0379	0.9447	0.0224	0.9716	0.0198
	1	0.0975	0.0237	0.159	0.0328	0.0534	0.0228	0.0992	0.027	0.1696	0.0379	0.0553	0.0224	0.0284	0.0198
	herndiscr
	0	0.9731	0.0124	0.9753	0.0129	0.9523	0.0194	0.9602	0.0177	0.9644	0.0174	0.8116	0.0394	0.868	0.0393
	1	0.0269	0.0124	0.0247	0.0129	0.0477	0.0194	0.0398	0.0177	0.0356	0.0174	0.1884	0.0394	0.132	0.0393
	herndiscl
	0	0.9894	0.0075	0.9674	0.0144	0.9411	0.0263	0.9832	0.0119	0.9684	0.0162	0.8279	0.0403	0.7886	0.0479
	1	0.0106	0.0075	0.0326	0.0144	0.0589	0.0263	0.0168	0.0119	0.0316	0.0162	0.1721	0.0403	0.2114	0.0479
	affstrength
	0	0.9792	0.0104	0.9933	0.0066	0.9781	0.0126	0.9923	0.0076	1	0.0005	0.918	0.0269	0.8043	0.0462
	1	0.0208	0.0104	0.0067	0.0066	0.0219	0.0126	0.0077	0.0076	0	0.0005	0.082	0.0269	0.1957	0.0462
	affsens
	0	0.9525	0.0156	0.9676	0.0144	0.9859	0.0103	0.9999	0.0009	0.961	0.0172	0.9272	0.0255	0.7002	0.054
	1	0.0475	0.0156	0.0324	0.0144	0.0141	0.0103	0.0001	0.0009	0.039	0.0172	0.0728	0.0255	0.2998	0.054
	affdtr
	0	0.9346	0.0185	0.9557	0.0168	0.934	0.0215	0.9677	0.0165	0.9741	0.0154	0.8895	0.0311	0.7139	0.0534
	1	0.0654	0.0185	0.0443	0.0168	0.066	0.0215	0.0323	0.0165	0.0259	0.0154	0.1105	0.0311	0.2861	0.0534
	sisep_comb
	0	0.9181	0.0219	0.8916	0.0264	0.8666	0.0318	0.912	0.0265	0.8952	0.0292	0.8514	0.0381	0.9033	0.0351
	1	0.0819	0.0219	0.1084	0.0264	0.1334	0.0318	0.088	0.0265	0.1048	0.0292	0.1486	0.0381	0.0967	0.0351
	siP4_comb
	0	0.7983	0.032	0.7546	0.0368	0.8416	0.0346	0.7054	0.0446	0.7785	0.0407	0.5398	0.0576	0.7041	0.0578
	1	0.2017	0.032	0.2454	0.0368	0.1584	0.0346	0.2946	0.0446	0.2215	0.0407	0.4602	0.0576	0.2959	0.0578
	sigaens_comb
	0	0.8054	0.0314	0.823	0.0333	0.8061	0.0377	0.7864	0.0387	0.824	0.0389	0.6076	0.0563	0.8385	0.0447
	1	0.1946	0.0314	0.177	0.0333	0.1939	0.0377	0.2136	0.0387	0.176	0.0389	0.3924	0.0563	0.1615	0.0447
	sicompres_comb
	0	0.8483	0.0287	0.8821	0.0279	0.7968	0.0376	0.8516	0.0332	0.8719	0.0327	0.7033	0.0487	0.8418	0.0434
	1	0.1517	0.0287	0.1179	0.0279	0.2032	0.0376	0.1484	0.0332	0.1281	0.0327	0.2967	0.0487	0.1582	0.0434
	sithrust_comb
	0	0.6313	0.0379	0.7155	0.0386	0.6387	0.0444	0.6681	0.0446	0.7443	0.0429	0.5842	0.0524	0.6425	0.0581
	1	0.3687	0.0379	0.2845	0.0386	0.3613	0.0444	0.3319	0.0446	0.2557	0.0429	0.4158	0.0524	0.3575	0.0581
	facetextrot
	1	0.5673	0.0389	0.4603	0.0433	0.6129	0.0456	0.5492	0.0478	0.5882	0.0476	0.6488	0.0511	0.3307	0.0613
	2	0.4327	0.0389	0.5397	0.0433	0.3871	0.0456	0.4508	0.0478	0.4118	0.0476	0.3512	0.0511	0.6693	0.0613
	triggerpoint
	0	0.7249	0.0438	0.7829	0.0416	0.8254	0.0427	0.6643	0.0535	0.821	0.0509	0.7877	0.054	0.5139	0.0729
	1	0.2751	0.0438	0.2171	0.0416	0.1746	0.0427	0.3357	0.0535	0.179	0.0509	0.2123	0.054	0.4861	0.0729
	musclepalp
	0	0.3939	0.041	0.4134	0.0442	0.5308	0.0526	0.4016	0.0498	0.4255	0.0525	0.4895	0.0613	0.2324	0.0562
	1	0.6061	0.041	0.5866	0.0442	0.4692	0.0526	0.5984	0.0498	0.5745	0.0525	0.5105	0.0613	0.7676	0.0562
	musclegroup_palp
	1	0.4038	0.0534	0.3473	0.0558	0.3746	0.0703	0.3204	0.0617	0.47	0.0682	0.311	0.07	0.1325	0.0567
	2	0.3648	0.0529	0.4529	0.0577	0.3033	0.0709	0.2815	0.0571	0.3148	0.0638	0.5098	0.0762	0.5797	0.0747
	3	0.2315	0.0452	0.1998	0.0463	0.322	0.0681	0.3981	0.0637	0.2152	0.0585	0.1792	0.0577	0.2878	0.0659
	post_latshift
	0	0.874	0.0259	0.9852	0.0103	0.7248	0.0413	0.9636	0.0184	0.9581	0.0192	0.847	0.0382	0.943	0.0277
	1	0.126	0.0259	0.0148	0.0103	0.2752	0.0413	0.0364	0.0184	0.0419	0.0192	0.153	0.0382	0.057	0.0277
	post_flexdef
	0	0.9702	0.0136	1	0.0006	0.8809	0.0293	0.9502	0.0207	0.9698	0.0173	0.909	0.0303	0.9697	0.0213
	1	0.0298	0.0136	0	0.0006	0.1191	0.0293	0.0498	0.0207	0.0302	0.0173	0.091	0.0303	0.0303	0.0213
Contextual factors	age
	Mean	47.274	0.7793	40.9838	0.9445	43.7042	0.9647	40.509	1.1133	39.7405	1.2477	43.4636	1.1584	47.7242	1.3443
	bsex0
	0	0.4174	0.0381	0.4143	0.0407	0.4272	0.0455	0.5203	0.0488	0.2421	0.0403	0.5699	0.0503	0.7067	0.054
	1	0.5826	0.0381	0.5857	0.0407	0.5728	0.0455	0.4797	0.0488	0.7579	0.0403	0.4301	0.0503	0.2933	0.054
	bhoej0
	Mean	176.411	0.7126	176.973	0.7501	176.187	0.913	176.192	0.7801	179.922	0.7831	172.946	0.8195	171.648	0.9077
	bmi
	Mean	27.0374	0.3947	25.0901	0.2967	26.0099	0.3275	25.7207	0.4259	26.2801	0.4113	27.9292	0.6223	25.3454	0.3963
	barb0
	1	0.1419	0.0258	0.0794	0.0225	0.0829	0.0299	0.0312	0.0159	0.1783	0.0356	0.0804	0.0344	0.1781	0.0468
	2	0.6305	0.0364	0.6077	0.0405	0.6647	0.0432	0.618	0.0453	0.6096	0.0458	0.5173	0.0516	0.4794	0.0627
	3	0.0837	0.0215	0.1616	0.0305	0.1429	0.0319	0.075	0.0246	0.0966	0.0276	0.1848	0.0403	0.1706	0.0463
	4	0.0213	0.0111	0.0822	0.0227	0.053	0.0196	0.12	0.0319	0.0522	0.0205	0.0174	0.015	0.0189	0.0268
	5	0.0338	0.0139	0.0297	0.0148	0.0222	0.0127	0.0763	0.0253	0.0339	0.0186	0.0677	0.0255	0.0417	0.0237
	6	0.0589	0.0178	0.0066	0.0066	0.0087	0.0089	0.0412	0.0187	0.0001	0.0008	0.0431	0.022	0.0684	0.0311
	7	0.0178	0.0101	0.0066	0.0066	0.011	0.0105	0.0228	0.0133	0.008	0.008	0.0499	0.0223	0.015	0.0151
	8	0.012	0.0086	0.0262	0.0129	0.0147	0.0104	0.0156	0.011	0.0213	0.0138	0.0392	0.0194	0.0279	0.0195
	nootherdisease
	0	0.3736	0.0366	0.3017	0.0379	0.2475	0.04	0.4629	0.0467	0.3837	0.0466	0.5311	0.0544	0.3173	0.0584
	1	0.6264	0.0366	0.6983	0.0379	0.7525	0.04	0.5371	0.0467	0.6163	0.0466	0.4689	0.0544	0.6827	0.0584
	heartdisease
	0	0.8794	0.0253	0.9534	0.0177	0.9607	0.0194	0.8864	0.0292	0.9003	0.0288	0.9134	0.0283	0.9051	0.0344
	1	0.1206	0.0253	0.0466	0.0177	0.0393	0.0194	0.1136	0.0292	0.0997	0.0288	0.0866	0.0283	0.0949	0.0344
	asthma
	0	0.9239	0.0199	0.9167	0.0226	0.9531	0.0188	0.9204	0.0251	0.9224	0.0252	0.9267	0.0257	0.9247	0.0314
	1	0.0761	0.0199	0.0833	0.0226	0.0469	0.0188	0.0796	0.0251	0.0776	0.0252	0.0733	0.0257	0.0753	0.0314
	psychdisease
	0	0.9743	0.0117	0.9741	0.0128	0.9843	0.0111	0.902	0.0265	0.9921	0.0078	0.9256	0.0257	0.9999	0.0009
	1	0.0257	0.0117	0.0259	0.0128	0.0157	0.0111	0.098	0.0265	0.0079	0.0078	0.0744	0.0257	0.0001	0.0009
	musculoskeldisease
	0	0.8795	0.0242	0.9333	0.0205	0.9233	0.0239	0.8536	0.0316	0.8463	0.0337	0.7953	0.0415	0.9482	0.0281
	1	0.1205	0.0242	0.0667	0.0205	0.0767	0.0239	0.1464	0.0316	0.1537	0.0337	0.2047	0.0415	0.0518	0.0281
	otherchronicdisease
	0	0.8863	0.0234	0.8707	0.0274	0.9234	0.0233	0.816	0.0373	0.9122	0.0259	0.8254	0.0374	0.7993	0.0507
	1	0.1137	0.0234	0.1293	0.0274	0.0766	0.0233	0.184	0.0373	0.0878	0.0259	0.1746	0.0374	0.2007	0.0507
	bfor0
	0	0.4872	0.0409	0.5174	0.0456	0.658	0.0488	0.5075	0.0508	0.5197	0.0554	0.6079	0.0557	0.7062	0.0622
	1	0.5128	0.0409	0.4826	0.0456	0.342	0.0488	0.4925	0.0508	0.4803	0.0554	0.3921	0.0557	0.2938	0.0622
	budd0
	1	0.0454	0.0092	0.0453	0.0102	0.0981	0.0178	0.0639	0.0135	0.1923	0.0276	0.1439	0.0254	0.067	0.0172
	2	0.1881	0.0213	0.1877	0.0239	0.2914	0.0271	0.2303	0.0264	0.3931	0.0266	0.3503	0.0296	0.2366	0.0335
	3	0.1497	0.0125	0.1496	0.0129	0.1663	0.0129	0.1595	0.013	0.1545	0.0131	0.164	0.013	0.1606	0.0134
	4	0.407	0.0213	0.4073	0.0224	0.3243	0.0259	0.3772	0.0245	0.2074	0.0267	0.2623	0.0301	0.3722	0.0295
	5	0.2097	0.0233	0.2102	0.026	0.1199	0.0194	0.1691	0.024	0.0528	0.012	0.0795	0.0169	0.1635	0.0295
	Mean	3.5474	0.088	3.5495	0.1011	3.0764	0.1121	3.3572	0.1105	2.5352	0.1134	2.7831	0.1295	3.3287	0.1443
	htil0
	Mean	73.1199	1.3752	81.0835	0.9388	62.0422	2.147	59.3386	1.7988	71.7326	1.5736	52.1917	2.2555	64.9144	2.4479
	bryg0
	1	0.1622	0.0246	0.0993	0.0211	0.2005	0.0315	0.222	0.0348	0.2076	0.0338	0.3248	0.0428	0.1554	0.0376
	2	0.2227	0.0164	0.1877	0.0178	0.2369	0.017	0.243	0.017	0.239	0.0173	0.2592	0.0161	0.2198	0.0209
	3	0.6151	0.0345	0.713	0.0354	0.5626	0.0409	0.535	0.0435	0.5534	0.0435	0.416	0.0456	0.6248	0.0541
	Mean	2.4529	0.0577	2.6136	0.0555	2.3621	0.071	2.313	0.0769	2.3458	0.0759	2.0912	0.087	2.4694	0.0908
	fabq80
	0	0.9999	0.0006	0.9541	0.0162	0.9769	0.0125	0.9105	0.0248	0.8916	0.0275	0.8355	0.0369	0.902	0.0338
	1	0.0001	0.0006	0.0258	0.0075	0.0158	0.0068	0.0396	0.0098	0.0444	0.0106	0.056	0.0127	0.0419	0.0115
	2	0	0	0.0202	0.0102	0.0074	0.0062	0.0499	0.0183	0.064	0.0211	0.1085	0.0304	0.0562	0.0254
	Mean	0.0001	0.0007	0.0661	0.026	0.0305	0.0185	0.1395	0.0425	0.1724	0.0479	0.273	0.0664	0.1542	0.0587

## Sheet: 8PS
8 patient subgroups, single-stage LCA
"Domain"	Subgroup size, probability, mean, s.e.																		"Domain"	Loadings				Profile plots
		Patient subgroup 1	s.e.	Patient subgroup 2	s.e.	Patient subgroup 3	s.e.	Patient subgroup 4	s.e.	Patient subgroup 5	s.e.	Patient subgroup 6	s.e.	Patient subgroup 7	s.e.	Patient subgroup 8	s.e.				Clusters	R²				Patient subgroup 1	Patient subgroup 2	Patient subgroup 3	Patient subgroup 4	Patient subgroup 5	Patient subgroup 6	Patient subgroup 7	Patient subgroup 8		Mean-scores (used for rescaling)
	Patient subgroup Size	0.1842	0.0138	0.1451	0.0122	0.1434	0.0124	0.1358	0.0122	0.1199	0.0113	0.1054	0.0111	0.0872	0.0102	0.0789	0.0092		Psychology domain	obeh0	0.1366	0.0187		obeh0 (0-10)	Treatment not essential (0-10)	0.34024	0.3461	0.24672	0.26288	0.2688	0.34251	0.27553	0.37568		obeh0, mean	3.4024	3.461	2.4672	2.6288	2.688	3.4251	2.7553	3.7568	Range:0-10=fully agree
	Variables																			rm150	0.3912	0.1531		rm150 (0,1)	Sleep less well	0.6047	0.2493	0.7045	0.7664	0.7597	0.5181	0.7071	0.2482
Psychology domain	obeh0																			mdi9	0.4325	0.1871		mdi9 (0-5)	Had trouble sleeping at night (0-5)	0.26606	0.13114	0.22026	0.49162	0.44432	0.23786	0.28378	0.1166		mdi9, mean	1.3303	0.6557	1.1013	2.4581	2.2216	1.1893	1.4189	0.583	Range: 0-5=all the time
	Mean	3.4024	0.2649	3.461	0.3068	2.4672	0.3077	2.6288	0.2917	2.688	0.3242	3.4251	0.3872	2.7553	0.3653	3.7568	0.3382			okon0	0.3446	0.1188		okon0 (0-10)	Able to decrease pain (0-10)	0.38479	0.34561	0.45428	0.46368	0.54059	0.45696	0.38876	0.2066		okon0, mean	3.8479	3.4561	4.5428	4.6368	5.4059	4.5696	3.8876	2.066	Range:0-10= not at all
	rm150																			fabq110	0.5871	0.3447		fabq110 (0-6)	Work might harm back (0-6)	0.129383	0.41755	0.3857	0.38235	0.636967	0.783767	0.302533	0.0951333		fabq110, mean	0.7763	2.5053	2.3142	2.2941	3.8218	4.7026	1.8152	0.5708	Range:0-6=agree
	0	0.3953	0.041	0.7507	0.0397	0.2955	0.0418	0.2336	0.0397	0.2403	0.0418	0.4819	0.054	0.2929	0.054	0.7518	0.0531			fabq120	0.7174	0.5147		fabq120 (0-6)	Should not do normal work with present pain (0-6)	0.100383	0.16245	0.581933	0.281483	0.755117	0.676167	0.181183	0.00853333		fabq120, mean	0.6023	0.9747	3.4916	1.6889	4.5307	4.057	1.0871	0.0512	Range:0-6=agree
	1	0.6047	0.041	0.2493	0.0397	0.7045	0.0418	0.7664	0.0397	0.7597	0.0418	0.5181	0.054	0.7071	0.054	0.2482	0.0531			fabq140	0.7179	0.5153		fabq140 (0-6)	Cannot work till pain is treated (0-6)	0.0741	0.112033	0.683033	0.285633	0.738933	0.50035	0.105533	0.00316667		fabq140, mean	0.4446	0.6722	4.0982	1.7138	4.4336	3.0021	0.6332	0.019	Range: 0-6=agree
	mdi9																			okom0	0.2786	0.0776		oens0(0,1)	Feel socially isolated	0.1309	0.3382	0.1313	0.4845	0.4807	0.2359	0.2564	0.0594
	0	0.3048	0.0279	0.5199	0.0394	0.3626	0.033	0.1206	0.0191	0.1499	0.0225	0.3391	0.0383	0.2851	0.0365	0.5548	0.0494			oens0	0.3367	0.1133		start80 (0,1)	Not enjoyed things used to enjoy	0.3453	0.2076	0.4074	0.6566	0.726	0.3347	0.3573	0.0731
	1	0.3812	0.0183	0.3695	0.0207	0.3929	0.0178	0.2484	0.0234	0.2812	0.0241	0.3896	0.0185	0.3743	0.021	0.355	0.0264			start60	0.4415	0.1949		okom0 (0,1)	Negative recovery belief	0.1803	0.3072	0.0852	0.4131	0.3664	0.4479	0.3513	0.141
	2	0.116	0.012	0.0639	0.0112	0.1036	0.012	0.1245	0.0124	0.1284	0.0126	0.109	0.0129	0.1196	0.0129	0.0553	0.0128			rm210	0.2937	0.0862		start60 (0,1)	Worrying thoughts a lot of the time	0.0984	0.1284	0.1582	0.5614	0.546	0.2405	0.1826	0.0166
	3	0.0969	0.0132	0.0303	0.0087	0.075	0.0129	0.1711	0.0179	0.1609	0.0176	0.0836	0.0155	0.1049	0.0171	0.0236	0.009			start80	0.3907	0.1527		mdi2 (0-2)	Lost interest in daily activities (0-2)	0.23765	0.2594	0.2391	0.75405	0.63525	0.3695	0.33615	0.02405		mdi2, mean	0.4753	0.5188	0.4782	1.5081	1.2705	0.739	0.6723	0.0481	Range:0-2=slightly-all the time
	4	0.079	0.0145	0.0141	0.0057	0.053	0.0129	0.2297	0.0277	0.1969	0.0266	0.0626	0.0168	0.0898	0.0211	0.0099	0.0053			rm170	0.4488	0.2014		mdi8 (0-2)	Felt restless/subdued/slowed down (0-2)	0.3506	0.3563	0.3778	0.8658	0.7239	0.49345	0.4518	0.1386		mdi8, mean	0.7012	0.7126	0.7556	1.7316	1.4478	0.9869	0.9036	0.2772	Range:0-2=slightly-all the time
	5	0.0221	0.0063	0.0022	0.0012	0.0128	0.0046	0.1058	0.0209	0.0826	0.0183	0.0161	0.0062	0.0264	0.0092	0.0014	0.001			mdi2	0.564	0.3181		mdi5 (0-2)	Had a bad conscience (0-2)	0.1461	0.2134	0.21575	0.66305	0.5674	0.2129	0.2206	0.01075		mdi5, mean	0.2922	0.4268	0.4315	1.3261	1.1348	0.4258	0.4412	0.0215	Range:0-2=slightly-all the time
	Mean	1.3303	0.1078	0.6557	0.0847	1.1013	0.1106	2.4581	0.1486	2.2216	0.1552	1.1893	0.1404	1.4189	0.1598	0.583	0.0964			mdi8	0.561	0.3147		mdi1 (0-2)	Felt low in spirits/sad (0-2)	0.16645	0.2677	0.1869	0.65	0.5787	0.2561	0.2937	0.02885		mdi1, mean	0.3329	0.5354	0.3738	1.3	1.1574	0.5122	0.5874	0.0577	Range:0-2=slightly-all the time
	okon0																			mdi5	0.5369	0.2882		mdi3 (0-5)	Felt lacking in energy and strength (0-5)	0.19354	0.20844	0.17914	0.57776	0.54264	0.25036	0.27046	0.08998		mdi3, mean	0.9677	1.0422	0.8957	2.8888	2.7132	1.2518	1.3523	0.4499	Range: 0-5=all the time
	Mean	3.8479	0.1813	3.4561	0.2061	4.5428	0.2374	4.6368	0.2084	5.4059	0.2122	4.5696	0.2543	3.8876	0.2794	2.066	0.2134			mdi1	0.5759	0.3316		mdi4 (0-2)	Felt less self-confident (0-2)	0.0601	0.1646	0.12555	0.54635	0.47715	0.1715	0.124	0.0073		mdi4, mean	0.1202	0.3292	0.2511	1.0927	0.9543	0.343	0.248	0.0146	Range:0-2=slightly-all the time
	fabq110																			mdi3	0.6143	0.3774		mdi7 (0-2)	Had difficulty in concentrating (0-2)	0.08105	0.0945	0.149	0.53115	0.42155	0.19875	0.2068	0.05615		mdi7, mean	0.1621	0.189	0.298	1.0623	0.8431	0.3975	0.4136	0.1123	Range:0-2=slightly-all the time
	0	0.66	0.0352	0.2709	0.0345	0.3046	0.0371	0.3083	0.0377	0.09	0.0226	0.0222	0.0087	0.4021	0.0503	0.7247	0.0487			mdi4	0.5427	0.2945		mdi10 (0-2)	Have suffered from reduced/ increased appetite (0-2)	0.0825	0.0944	0.2005	0.46825	0.4454	0.2217	0.1616	0.03835		mdi10, mean	0.165	0.1888	0.401	0.9365	0.8908	0.4434	0.3232	0.0767	Range:0-2=slightly-all the time
	1	0.1304	0.0141	0.096	0.0122	0.1028	0.0128	0.1035	0.0129	0.0451	0.0093	0.0154	0.0049	0.1186	0.0142	0.1244	0.0146			mdi7	0.493	0.2431		rm170 (0,1)	More irritable with people than usual	0.2291	0.1402	0.3289	0.6843	0.6779	0.3272	0.4674	0.0287
	2	0.0584	0.0089	0.0771	0.0106	0.0787	0.0107	0.0788	0.0107	0.0512	0.0089	0.0243	0.0061	0.0793	0.0108	0.0484	0.0101			mdi10	0.4368	0.1908		rm210(0,1)	Rubbing/holding areas that hurt/ are uncomfortable	0.347	0.3883	0.4268	0.6214	0.7117	0.3863	0.4474	0.1717
	3	0.1012	0.0161	0.24	0.0185	0.2332	0.0187	0.2324	0.0188	0.2253	0.0197	0.1478	0.0216	0.2055	0.0217	0.073	0.021			start50	0.3371	0.1137		start50 (0,1)	Not safe to be physically active	0.152	0.0161	0.2731	0.1684	0.4515	0.1264	0.1121	0.0436
	4	0.031	0.0074	0.1321	0.0159	0.1222	0.0156	0.1211	0.0156	0.1753	0.0178	0.1592	0.0178	0.0941	0.0164	0.0195	0.008			start70	0.2272	0.0516		start70 (0,1)	Terrible back pain, will never get better	0.0266	0.0304	0.0167	0.1414	0.171	0.086	0.0513	0.0144
	5	0.0127	0.004	0.0967	0.0151	0.0852	0.0145	0.084	0.0144	0.1815	0.0226	0.2281	0.0247	0.0573	0.0137	0.0069	0.0037			rm230	0.2513	0.0632		rm230 (0,1)	Often express concern	0.0663	0.0624	0.1034	0.2761	0.2829	0.2034	0.1205	0.0711
	6	0.0064	0.0025	0.0872	0.0171	0.0733	0.0158	0.0719	0.0157	0.2316	0.035	0.403	0.044	0.0431	0.0132	0.003	0.002			fabq30	0.3387	0.1147		fabq30 (0-6)	Physical activity might harm back (0-6)	0.336783	0.3925	0.394933	0.37095	0.54235	0.609933	0.2757	0.251067		fabq30, mean	2.0207	2.355	2.3696	2.2257	3.2541	3.6596	1.6542	1.5064	Range: 0-6=agree
	Mean	0.7763	0.1131	2.5053	0.1895	2.3142	0.1947	2.2941	0.1967	3.8218	0.2068	4.7026	0.1603	1.8152	0.2328	0.5708	0.1434			fabq40	0.2755	0.0759		fabq40 (0-6)	Should not do physical activity which (might) make pain worse (0-6)	0.614833	0.616283	0.692517	0.611683	0.75745	0.787817	0.527833	0.4691		fabq40, mean	3.689	3.6977	4.1551	3.6701	4.5447	4.7269	3.167	2.8146	Range: 0-6=agree
	fabq120
	0	0.6986	0.0344	0.584	0.0408	0.1171	0.0241	0.4087	0.0414	0.0294	0.0106	0.062	0.0183	0.5532	0.0528	0.9542	0.0252
	1	0.1441	0.0154	0.1519	0.0158	0.0651	0.011	0.1397	0.0153	0.023	0.0066	0.0408	0.0095	0.1516	0.0158	0.0416	0.0204		Pain domain							Patient subgroup 1	Patient subgroup 2	Patient subgroup 3	Patient subgroup 4	Patient subgroup 5	Patient subgroup 6	Patient subgroup 7	Patient subgroup 8
	2	0.0522	0.0091	0.0693	0.0109	0.0635	0.0103	0.0838	0.0122	0.0316	0.0073	0.0471	0.0092	0.0729	0.0118	0.0032	0.0033			tlep0	0.1314	0.0173		tlep0 (1-3)	Previous LBP episodes (0-2)	0.67315	0.65405	0.60935	0.66655	0.7044	0.65415	0.7686	0.567		tlep0,mean	2.3463	2.3081	2.2187	2.3331	2.4088	2.3083	2.5372	2.134	Range: 1-3=more than 3 episodes
	3	0.0796	0.0158	0.1333	0.0204	0.2611	0.022	0.212	0.0222	0.1827	0.0238	0.229	0.0232	0.1479	0.0261	0.001	0.0016			dlva0	0.3556	0.1264		dlva0 (1-4)	Duration of LBP (1-4)	0.146767	0.3671	0.0166	0.387967	0.192867	0.277833	0.373167	0.3423		dlva0, mean	1.4403	2.1013	1.0498	2.1639	1.5786	1.8335	2.1195	2.0269	Range: 1-4=more than 3 mths
	4	0.0156	0.0047	0.033	0.008	0.1382	0.0176	0.069	0.0122	0.136	0.0175	0.1433	0.0179	0.0386	0.0107	0	0.0001			tlda0	0.2618	0.0685		tlda0 (1,2)	More than 30 days of LBP last year	0.1718	0.2945	0.0623	0.409	0.241	0.2682	0.4384	0.2707
	5	0.007	0.0027	0.0187	0.0058	0.1671	0.0216	0.0513	0.0115	0.2313	0.0259	0.205	0.0249	0.023	0.0084	0	0			vasl0	0.5321	0.2831		vasl0 (0-10)	LBP intensity (0-10)	0.67294	0.49126	0.78387	0.67974	0.77197	0.65137	0.6431	0.42969		vasl0,mean	6.7294	4.9126	7.8387	6.7974	7.7197	6.5137	6.431	4.2969
	6	0.0029	0.0014	0.0098	0.0039	0.188	0.0293	0.0355	0.0102	0.366	0.0429	0.2728	0.0388	0.0128	0.0058	0	0			rm110	0.4363	0.1903		rm110 (0,1)	Back/leg painful almost all the time	0.6405	0.3701	0.8585	0.7506	0.9377	0.6117	0.8006	0.2668
	Mean	0.6023	0.0966	0.9747	0.1384	3.4916	0.1926	1.6889	0.1817	4.5307	0.1718	4.057	0.2012	1.0871	0.1917	0.0512	0.0318			start90	0.5143	0.2645		start90 (0,1)	Very-extremely bothersome BP	0.6354	0.3283	0.924	0.8274	0.9577	0.7243	0.7094	0.1971
	fabq140																			domin_bp	0.4354	0.1896		domin_bp (0,1)	LBP not dominating	0.0267	0.0151	0.0077	0.0298	0.177	0.0375	0.4292	0.0831
	0	0.7532	0.0317	0.6772	0.0379	0.0902	0.0214	0.4289	0.0411	0.0604	0.0181	0.2181	0.0351	0.6892	0.0477	0.9818	0.0163			vasb0	0.4971	0.2471		vasb0 (0-2)	Leg pain intensity (0-2)	0.31975	0.23875	0.2887	0.4335	0.6867	0.3745	0.88545	0.24		vasb0, mean	0.6395	0.4775	0.5774	0.867	1.3734	0.749	1.7709	0.48
	1	0.1358	0.0151	0.1482	0.0157	0.0509	0.0099	0.1415	0.0154	0.0374	0.0091	0.0961	0.0136	0.1468	0.016	0.0175	0.015			start10	0.489	0.2391		start10 (0,1)	Pain has spread down into leg(s)	0.2981	0.2282	0.2637	0.4406	0.7783	0.4161	0.9859	0.2089
	2	0.0551	0.0101	0.073	0.0118	0.0646	0.0108	0.105	0.014	0.0522	0.0104	0.0953	0.0133	0.0703	0.0134	0.0007	0.0012			pain_dis	0.4631	0.2144		pain_dis_BP (0)	Pain dist: Not only LBP (0)	0.1964	0.109	0.1661	0.2729	0.5912	0.2783	0.9307	0.1915	Reverse-scored
	3	0.0361	0.0092	0.0581	0.0122	0.1327	0.0165	0.1259	0.0163	0.1177	0.0166	0.1528	0.0177	0.0545	0.0148	0	0.0001			start20	0.2705	0.0732		pain_dis_BP+one leg (1)	Pain distribution: LBP + pain in one leg (1)	0.1692	0.0931	0.1538	0.1779	0.4706	0.1791	0.8021	0.1232
	4	0.0118	0.0042	0.023	0.0068	0.1357	0.0178	0.0752	0.0129	0.1323	0.0176	0.122	0.0169	0.021	0.0081	0	0			paraspin_debut	0.1767	0.0312		pain_dis_BP+two legs (2)	Pain distribution: LBP + pain in both legs (2)	0.0272	0.0083	0.0123	0.0869	0.0836	0.0893	0.0278	0.0137
	5	0.0049	0.0023	0.0117	0.0044	0.178	0.0227	0.0577	0.0122	0.1907	0.0237	0.125	0.019	0.0104	0.0051	0	0			fabq10	0.2685	0.0721		pain_dis_only leg pain (3)	Pain distribution: Only leg pain (3)	0	0.0076	0	0.008	0.037	0.0099	0.1008	0.0546
	6	0.0031	0.0017	0.0089	0.0041	0.3479	0.0389	0.0659	0.0166	0.4094	0.0445	0.1907	0.0319	0.0077	0.0046	0	0			fabq20	0.3342	0.1117		start20 (0,1)	Shoulder/neck pain	0.327	0.5433	0.2921	0.6962	0.5287	0.5474	0.567	0.3978
	Mean	0.4446	0.0821	0.6722	0.118	4.0982	0.2017	1.7138	0.1983	4.4336	0.2055	3.0021	0.2388	0.6332	0.1479	0.019	0.0178							paraspin_debut (0,1)	No paraspinal pain onset	0.3562	0.3508	0.2974	0.3555	0.4776	0.3078	0.5952	0.4506
	okom0																							fabq10 (0-6)	Pain caused by physical activity (0-6)	0.47225	0.54785	0.5537	0.4865	0.654217	0.756033	0.48255	0.464		fabq10, mean	2.8335	3.2871	3.3222	2.919	3.9253	4.5362	2.8953	2.784	Range:0-6=completely agree
	0	0.8197	0.0314	0.6928	0.0416	0.9148	0.0269	0.5869	0.0469	0.6336	0.048	0.5521	0.0541	0.6487	0.0561	0.859	0.0418							fabq20 (0-6)	Physical activity makes worse (0-6)	0.483083	0.503483	0.672933	0.52585	0.76545	0.659467	0.48755	0.403117		fabq20, mean	2.8985	3.0209	4.0376	3.1551	4.5927	3.9568	2.9253	2.4187	Range:0-6=completely agree
	1	0.1803	0.0314	0.3072	0.0416	0.0852	0.0269	0.4131	0.0469	0.3664	0.048	0.4479	0.0541	0.3513	0.0561	0.141	0.0418
	oens0
	0	0.8691	0.0276	0.6618	0.0421	0.8687	0.031	0.5155	0.0471	0.5193	0.0496	0.7641	0.0456	0.7436	0.0516	0.9406	0.0299		Activity domain							Patient subgroup 1	Patient subgroup 2	Patient subgroup 3	Patient subgroup 4	Patient subgroup 5	Patient subgroup 6	Patient subgroup 7	Patie nt subgroup 8
	1	0.1309	0.0276	0.3382	0.0421	0.1313	0.031	0.4845	0.0471	0.4807	0.0496	0.2359	0.0456	0.2564	0.0516	0.0594	0.0299			facetwalk	0.1658	0.0275		facetwalk (0,1)	Best activity is not to walk	0.3295	0.3309	0.5007	0.2669	0.4273	0.3081	0.4199	0.2553	Reverse-scored
	start60																			rm80	0.4239	0.1797		rm80 (0,1)	Only stand for short periods of time	0.2001	0.0637	0.5782	0.3192	0.5083	0.1351	0.2652	0.0005
	0	0.9016	0.0257	0.8716	0.0295	0.8418	0.0339	0.4386	0.0476	0.454	0.0493	0.7595	0.0498	0.8174	0.0473	0.9834	0.0166			rm140	0.6176	0.3814		rm140 (0,1)	Only walk short distances	0.3903	0.0254	0.8604	0.3987	0.8148	0.1735	0.236	0.0145
	1	0.0984	0.0257	0.1284	0.0295	0.1582	0.0339	0.5614	0.0476	0.546	0.0493	0.2405	0.0498	0.1826	0.0473	0.0166	0.0166			start30	0.4783	0.2288		start30 (0,1)	Only walked short distances	0.3754	0.0347	0.5412	0.3822	0.7258	0.1842	0.2166	0.0006
	rm210																			rm50	0.5559	0.3091		rm50 (0,1)	Use handrail to get upstairs	0.5287	0.0519	0.8157	0.3623	0.8985	0.413	0.4799	0.1145
	0	0.653	0.0381	0.6117	0.0439	0.5732	0.0456	0.3786	0.0455	0.2883	0.0448	0.6137	0.053	0.5526	0.0594	0.8283	0.0454			rm60	0.5774	0.3334		rm60 (0,1)	Hold on to something to get out of an easy chair	0.7067	0.0946	0.926	0.5489	0.9385	0.5347	0.3311	0.3005
	1	0.347	0.0381	0.3883	0.0439	0.4268	0.0456	0.6214	0.0455	0.7117	0.0448	0.3863	0.053	0.4474	0.0594	0.1717	0.0454			rm100	0.6228	0.3879		rm100 (0,1)	Difficult to get out of a chair	0.8257	0.0768	0.9744	0.6478	0.8932	0.6283	0.4627	0.2433
	start80																			rm120	0.5242	0.2748		rm120 (0,1)	Difficult to turn over in bed	0.8415	0.232	0.9171	0.6891	0.8344	0.5069	0.5499	0.2213
	0	0.6547	0.0385	0.7924	0.0371	0.5926	0.0449	0.3434	0.0447	0.274	0.0455	0.6653	0.0516	0.6427	0.0591	0.9269	0.0333			rm90	0.4237	0.1795		rm90 (0,1)	Try not to bend or kneel down	0.7084	0.3716	0.9046	0.7187	0.9141	0.6988	0.4104	0.4019
	1	0.3453	0.0385	0.2076	0.0371	0.4074	0.0449	0.6566	0.0447	0.726	0.0455	0.3347	0.0516	0.3573	0.0591	0.0731	0.0333			start40	0.4216	0.1778		start40 (0,1)	Dressed more slowly last two weeks	0.8276	0.3029	0.7388	0.7193	0.8885	0.6006	0.4868	0.3627
	rm170																			rm70	0.5419	0.2936		rm70 (0,1)	Get dressed more slowly	0.8602	0.2622	0.9862	0.7051	0.9196	0.6227	0.5115	0.3377
	0	0.7709	0.0353	0.8598	0.0318	0.6711	0.0435	0.3157	0.0434	0.3221	0.0457	0.6728	0.0514	0.5326	0.0595	0.9713	0.0198			rm130	0.5162	0.2665		rm130 (0,1)	Trouble putting on socks	0.8745	0.2412	0.9404	0.6318	0.9081	0.6745	0.5252	0.4261
	1	0.2291	0.0353	0.1402	0.0318	0.3289	0.0435	0.6843	0.0434	0.6779	0.0457	0.3272	0.0514	0.4674	0.0595	0.0287	0.0198			rm30	0.6114	0.3739		rm30 (0,1)	Walk more slowly	0.8119	0.1667	0.9996	0.7075	0.9642	0.5223	0.6983	0.2417
	mdi2																			rm180	0.5973	0.3567		rm180 (0,1)	Go upstairs more slowly	0.7266	0.1405	0.9708	0.6229	0.9732	0.5717	0.6785	0.1882
	0	0.5888	0.0382	0.5571	0.0416	0.5867	0.0429	0.0685	0.0175	0.1452	0.0283	0.4099	0.0475	0.4521	0.053	0.9526	0.0276			rm160	0.5161	0.2664		rm160 (0,1)	Avoid heavy job around the house	0.8875	0.4187	0.9621	0.843	0.9807	0.7948	0.6911	0.3243
	1	0.3471	0.0271	0.3671	0.0283	0.3484	0.0298	0.3549	0.0303	0.439	0.0251	0.4412	0.0258	0.4236	0.0294	0.0467	0.0267			rm220	0.6362	0.4047		rm220 (0,1)	Do less daily work around the house	0.8019	0.2067	0.9498	0.7122	0.9886	0.6955	0.4039	0.0588
	2	0.0641	0.0146	0.0758	0.0173	0.0649	0.0163	0.5766	0.0445	0.4158	0.0447	0.1489	0.0303	0.1244	0.0298	0.0007	0.0009			rm40	0.4929	0.2429		rm40 (0,1)	Not doing usual jobs around the house	0.6389	0.2065	0.8652	0.4561	0.8455	0.4987	0.3582	0.1457
	Mean	0.4753	0.0511	0.5188	0.057	0.4782	0.0576	1.5081	0.0604	1.2705	0.0705	0.739	0.0753	0.6723	0.0808	0.0481	0.0284			fabq50	0.3958	0.1567		fabq50 (0-6)	Cannot do physical activity which (might) make pain worse (0-6)	0.500467	0.348767	0.6786	0.5051	0.720783	0.484867	0.435333	0.2916		fabq50, mean	3.0028	2.0926	4.0716	3.0306	4.3247	2.9092	2.612	1.7496
	mdi8																			fabq130	0.7151	0.5113		fabq130 (0-2)	Cannot work with present pain (0-2)	0.02425	0.0481	0.7466	0.25525	0.8283	0.5349	0.10025	0.0006		fabq130, mean	0.0485	0.0962	1.4932	0.5105	1.6566	1.0698	0.2005	0.0012
	0	0.4021	0.0371	0.3945	0.0399	0.3661	0.0403	0.0133	0.0052	0.0615	0.016	0.2325	0.0384	0.2769	0.0446	0.7371	0.052			facetsit	0.1306	0.017		facetsit (0,1)	Best posture to sit	0.2709	0.2369	0.2771	0.1598	0.2176	0.2487	0.0954	0.2
	1	0.4945	0.0246	0.4985	0.0258	0.5121	0.0246	0.2417	0.0369	0.4292	0.0337	0.548	0.0202	0.5425	0.0217	0.2486	0.0459			rm190	0.3306	0.1093		rm190 (0,1)	Stay in bed most of the time	0.0064	0.0001	0.2227	0.0482	0.1465	0.0313	0.0129	0.0001
	2	0.1034	0.0193	0.1071	0.0209	0.1217	0.0236	0.745	0.0417	0.5093	0.0468	0.2195	0.0373	0.1806	0.036	0.0143	0.0065			rm20	0.2578	0.0665		rm20 (0,1)	Change position frequently	0.8771	0.746	0.8653	0.9564	0.9786	0.9073	0.9121	0.692
	Mean	0.7012	0.0537	0.7126	0.0583	0.7556	0.0613	1.7316	0.0465	1.4478	0.0613	0.9869	0.073	0.9036	0.0781	0.2772	0.0582
	mdi5
	0	0.7506	0.0337	0.654	0.0403	0.6508	0.0417	0.1697	0.0306	0.2524	0.0373	0.6547	0.0484	0.6441	0.0513	0.9788	0.0203		Participation domain							Patient subgroup 1	Patient subgroup 2	Patient subgroup 3	Patient subgroup 4	Patient subgroup 5	Patient subgroup 6	Patient subgroup 7	Patient subgroup 8
	1	0.2066	0.0236	0.2651	0.0249	0.2669	0.0254	0.3345	0.0225	0.3605	0.0211	0.2648	0.0287	0.2705	0.0299	0.0209	0.0197			dlsy0	0.3964	0.1572		dlsy0 (0-2)	Days with sick leave last month (0-2)	0.0501	0.0184	0.2237	0.1496	0.30575	0.1412	0.0689	0.02155		dlsy0,mean	0.1002	0.0368	0.4474	0.2992	0.6115	0.2824	0.1378	0.0431
	2	0.0428	0.012	0.0808	0.0193	0.0823	0.0201	0.4958	0.0436	0.3872	0.0429	0.0805	0.0229	0.0854	0.0247	0.0003	0.0006			rm200	0.498	0.248		rm200 (0,1)	Decreased sexual activity	0.4158	0.0237	0.6186	0.3987	0.7431	0.2367	0.223	0.0154
	Mean	0.2922	0.0447	0.4268	0.0581	0.4315	0.0603	1.3261	0.0719	1.1348	0.0775	0.4258	0.07	0.4412	0.0748	0.0215	0.021			rm10	0.6464	0.4178		rm10 (0,1)	Stay home most of the time	0.0565	0.0149	0.6956	0.1315	0.6031	0.0766	0.0519	0.0004
	mdi1																			fabq90	0.5186	0.2689		fabq90 (0-2)	Work is too heavy (0-2)	0.00385	0.0991	0.1257	0.17755	0.52745	0.52195	0.19735	0.0004		fabq90, mean	0.0077	0.1982	0.2514	0.3551	1.0549	1.0439	0.3947	0.0008
	0	0.6815	0.0375	0.507	0.0431	0.6448	0.0427	0.0806	0.0191	0.1278	0.0266	0.526	0.0512	0.4654	0.0555	0.9427	0.0278			fabq100	0.5308	0.2817		fabq100 (0-2)	Work makes/would make pain worse (0-2)	0.0861	0.35885	0.3874	0.3607	0.7012	0.75095	0.3242	0.02395		fabq100, mean	0.1722	0.7177	0.7748	0.7214	1.4024	1.5019	0.6484	0.0479
	1	0.3042	0.0338	0.4507	0.035	0.3366	0.0377	0.5388	0.0305	0.5871	0.0269	0.4358	0.0414	0.4819	0.0423	0.0569	0.0274			fabq70	0.4994	0.2494		fabq70 (0-2)	Work-aggravated pain (0-2)	0.14035	0.3537	0.3636	0.5128	0.65385	0.7536	0.45655	0.02225		fabq70, mean	0.2807	0.7074	0.7272	1.0256	1.3077	1.5072	0.9131	0.0445
	2	0.0144	0.0047	0.0424	0.0115	0.0186	0.0062	0.3806	0.0421	0.2852	0.04	0.0382	0.0123	0.0528	0.0167	0.0004	0.0004			fabq60	0.4437	0.1969		fabq60 (0-2)	Pain caused by work/accident at work (0-2)	0.0696	0.303	0.2826	0.32625	0.53435	0.63815	0.3579	0.01635		fabq60, mean	0.1392	0.606	0.5652	0.6525	1.0687	1.2763	0.7158	0.0327
	Mean	0.3329	0.0415	0.5354	0.0525	0.3738	0.048	1.3	0.0579	1.1574	0.0624	0.5122	0.0618	0.5874	0.0702	0.0577	0.0281			bfbe0	0.4926	0.2426		bfbe0 (1-4)	Physical work load (1-4)	0.303767	0.4687	0.486567	0.353433	0.6845	0.835933	0.3964	0.2532		bfbe0, mean	1.9113	2.4061	2.4597	2.0603	3.0535	3.5078	2.1892	1.7596
	mdi3
	0	0.2897	0.0285	0.2646	0.0294	0.3171	0.0339	0.0296	0.0071	0.0385	0.0088	0.2078	0.029	0.186	0.0286	0.5837	0.0562
	1	0.5472	0.019	0.547	0.0191	0.5435	0.0196	0.2	0.0285	0.2369	0.0311	0.5307	0.0224	0.5173	0.0254	0.3883	0.0461		Physical impairment domain							Patient subgroup 1	Patient subgroup 2	Patient subgroup 3	Patient subgroup 4	Patient subgroup 5	Patient subgroup 6	Patient subgroup 7	Patient subgroup 8
	2	0.0917	0.012	0.1003	0.013	0.0826	0.0127	0.1199	0.0137	0.1292	0.0142	0.1202	0.0146	0.1276	0.0149	0.0229	0.0081			romflex	0.3649	0.1332		romflex - 0	No pain on flexion (AROM) (0)	0.2745	0.5743	0.1389	0.3569	0.2105	0.2371	0.4082	0.4412
	3	0.05	0.0105	0.0599	0.0125	0.0409	0.0106	0.2339	0.0224	0.2295	0.0223	0.0887	0.0173	0.1025	0.0194	0.0044	0.0026							romflex -1	Back pain on flexion (AROM) (1)	0.7086	0.4257	0.861	0.6176	0.5392	0.7221	0.1699	0.5586
	4	0.0201	0.0063	0.0263	0.0083	0.0149	0.0058	0.3357	0.0348	0.3	0.0344	0.0481	0.0144	0.0606	0.0177	0.0006	0.0005							romflex -2	Leg pain on flexion (AROM) (2)	0.0169	0.0001	0.0001	0.0254	0.2504	0.0408	0.4219	0.0001
	5	0.0014	0.0006	0.0019	0.0009	0.0009	0.0005	0.0809	0.0195	0.0658	0.0171	0.0044	0.002	0.006	0.0028	0	0			romext	0.191	0.0365		romext -0	No pain on extension (AROM) (0)	0.3302	0.4685	0.2429	0.373	0.2691	0.2952	0.4229	0.3965
	Mean	0.9677	0.072	1.0422	0.0838	0.8957	0.079	2.8888	0.1294	2.7132	0.1385	1.2518	0.1138	1.3523	0.1282	0.4499	0.0699							romext -1	Back pain on extension (AROM) (1)	0.6697	0.5315	0.7466	0.6185	0.5926	0.6934	0.3997	0.5593
	mdi4																							romext -2	Leg pain on extension (AROM) (2)	0	0	0.0105	0.0086	0.1384	0.0114	0.1774	0.0442
	0	0.888	0.0257	0.7202	0.0378	0.7798	0.0366	0.2655	0.0382	0.3337	0.0427	0.7101	0.0463	0.7822	0.0458	0.9856	0.014			romsideglr	0.1742	0.0304		romsideglr - 0	No pain on sideglide, right (AROM) (0)	0.522	0.6202	0.4622	0.4847	0.4873	0.4969	0.5847	0.6932
	1	0.1039	0.0221	0.2303	0.0265	0.1893	0.0273	0.3764	0.024	0.3784	0.0241	0.2369	0.0313	0.1876	0.034	0.0143	0.0137							romsideglr - 1	Back pain on sideglide, right (AROM) (1)	0.4708	0.3798	0.5378	0.5153	0.4176	0.503	0.253	0.276
	2	0.0082	0.0039	0.0494	0.0141	0.0309	0.0108	0.3581	0.0416	0.288	0.0403	0.053	0.0176	0.0302	0.013	0.0001	0.0003							romsideglr - 2	Leg pain on sideglide, right (AROM) (2)	0.0072	0	0	0	0.095	0	0.1622	0.0308
	Mean	0.1202	0.0294	0.3292	0.0506	0.2511	0.0465	1.0927	0.0761	0.9543	0.0794	0.343	0.0627	0.248	0.0581	0.0146	0.0143			romsidegll	0.189	0.0357		romsidegll - 0	No pain on sideglide, left (AROM) (0)	0.5975	0.5855	0.4306	0.5773	0.4065	0.6083	0.4726	0.7191
	mdi7																							romsidegll - 1	Back pain on sideglide, left (AROM) (1)	0.4025	0.4144	0.5694	0.4052	0.4434	0.3916	0.3275	0.2808
	0	0.8511	0.0279	0.8285	0.0351	0.7414	0.0389	0.2742	0.0384	0.3871	0.0438	0.6676	0.0474	0.6561	0.0514	0.8943	0.0356							romsidegll - 2	Leg pain on sideglide, left (AROM) (2)	0	0	0.0001	0.0175	0.1502	0.0001	0.1999	0.0001
	1	0.1357	0.0232	0.1541	0.0283	0.2191	0.0282	0.3893	0.0236	0.3827	0.0242	0.2673	0.0311	0.2742	0.0329	0.099	0.0312			romrotr	0.1693	0.0287		romrotr - 0	No pain on right rotation (AROM) (0)	0.7377	0.7931	0.6308	0.7579	0.705	0.7607	0.78	0.8928
	2	0.0132	0.0053	0.0174	0.0075	0.0394	0.0127	0.3365	0.0404	0.2302	0.0362	0.0651	0.0195	0.0697	0.0218	0.0067	0.0046							romrotr - 1	Back pain on right rotation (AROM) (1)	0.2623	0.2069	0.3692	0.242	0.2615	0.2272	0.1054	0.1072
	Mean	0.1621	0.0327	0.189	0.0422	0.298	0.0505	1.0623	0.0752	0.8431	0.0766	0.3975	0.0654	0.4136	0.0718	0.1123	0.0401							romrotr - 2	Leg pain on right rotation (AROM) (2)	0	0	0	0	0.0335	0.0121	0.1146	0
	mdi10																			romrotl	0.236	0.0557		romrotl - 0	No pain on left rotation (AROM) (0)	0.6904	0.859	0.6063	0.7017	0.619	0.8017	0.8275	0.9091
	0	0.8587	0.0263	0.8407	0.0324	0.6939	0.0392	0.3863	0.0424	0.4099	0.0441	0.6667	0.0463	0.7453	0.0466	0.9298	0.0305							romrotl - 1	Back pain on left rotation (AROM) (1)	0.3096	0.1409	0.3937	0.2983	0.293	0.1982	0.0851	0.0909
	1	0.1176	0.0188	0.1298	0.0221	0.2113	0.0216	0.2909	0.0203	0.2893	0.0203	0.2232	0.0237	0.1862	0.0264	0.0638	0.0252							romrotl - 2	Leg pain on left rotation (AROM) (2)	0	0	0	0	0.088	0	0.0874	0
	2	0.0237	0.0085	0.0295	0.0113	0.0948	0.0221	0.3228	0.0399	0.3008	0.0403	0.1101	0.0274	0.0685	0.0227	0.0064	0.0054			mdtreduce	0.1067	0.0114		mdtreduce	Reducible disc (diagnosis)	0.3143	0.1812	0.2207	0.1808	0.2406	0.236	0.2189	0.242
	Mean	0.165	0.0342	0.1888	0.0432	0.401	0.0598	0.9365	0.0798	0.8908	0.0821	0.4434	0.0723	0.3232	0.0685	0.0767	0.0358			mdtpartlyreduce	0.1143	0.0131		mdtpartlyreduce	Partly reducibel disc (diagnosis)	0.2491	0.1773	0.319	0.2889	0.257	0.2131	0.18	0.1948
	start50																			mdtnonreduce	0.1828	0.0334		mdtnonreduce	Non-reducible disc (diagnosis)	0.0676	0.0001	0.037	0.0551	0.1263	0.0216	0.1351	0.0393
	0	0.848	0.029	0.9839	0.0112	0.7269	0.0409	0.8316	0.0364	0.5485	0.0501	0.8736	0.0376	0.8879	0.0377	0.9564	0.0246			mdtdysfunc	0.1866	0.0348		mdtdysfunc	Dysfunktion syndrome (diagnosis)	0.0777	0.2154	0.0546	0.0959	0.0567	0.1402	0.033	0.1244
	1	0.152	0.029	0.0161	0.0112	0.2731	0.0409	0.1684	0.0364	0.4515	0.0501	0.1264	0.0376	0.1121	0.0377	0.0436	0.0246			herndiscr	0.2725	0.0743		herndiscr	Indication of herniated disc, right	0.0303	0.0075	0.0431	0.0376	0.2148	0.0391	0.1327	0.0137
	start70																			herndiscl	0.2782	0.0774		herndiscl	Indication of herniated disc, left	0.0136	0.0223	0.0564	0.023	0.216	0.0338	0.1419	0.0289
	0	0.9734	0.0131	0.9696	0.015	0.9833	0.0157	0.8586	0.0328	0.829	0.0386	0.914	0.0301	0.9487	0.0252	0.9856	0.0143			affstrength	0.2361	0.0557		affstrength	Affected muscular strength	0.0292	0.0074	0.0238	0.0079	0.1172	0	0.1208	0.0001
	1	0.0266	0.0131	0.0304	0.015	0.0167	0.0157	0.1414	0.0328	0.171	0.0386	0.086	0.0301	0.0513	0.0252	0.0144	0.0143			affsens	0.2698	0.0728		affsens	Affected sensibility	0.0484	0.037	0.0164	0.0078	0.115	0.0326	0.2296	0.0137
	rm230																			affdtr	0.2225	0.0495		affdtr	Affected deep tendon reflexes	0.0662	0.0299	0.0673	0.0375	0.1826	0.0435	0.19	0.014
	0	0.9337	0.0209	0.9376	0.0234	0.8966	0.0295	0.7239	0.0419	0.7171	0.0445	0.7966	0.0447	0.8795	0.0396	0.9289	0.0311			sisep_comb	0.0923	0.0085		sisep_comb	SI-joint: Separation test	0.0762	0.0787	0.1345	0.1054	0.1463	0.1145	0.0752	0.1484
	1	0.0663	0.0209	0.0624	0.0234	0.1034	0.0295	0.2761	0.0419	0.2829	0.0445	0.2034	0.0447	0.1205	0.0396	0.0711	0.0311			siP4_comb	0.2264	0.0512		siP4_comb	SI-joint: Thigh thrust	0.179	0.2877	0.1663	0.3165	0.4821	0.1972	0.2519	0.1853
	fabq30																			sigaens_comb	0.1509	0.0228		sigaens_comb	SI-joint: Gaenslens	0.1831	0.1864	0.1979	0.2234	0.3725	0.1845	0.1542	0.1873
	0	0.3067	0.031	0.2429	0.0309	0.2403	0.0308	0.2666	0.0338	0.1125	0.022	0.072	0.0183	0.387	0.0469	0.4226	0.0509			sicompres_comb	0.1322	0.0175		sicompres_comb	SI-joint: Compression test	0.1307	0.1271	0.2076	0.1692	0.2773	0.1284	0.1695	0.1305
	1	0.1295	0.0133	0.1141	0.013	0.1134	0.013	0.1202	0.0135	0.0695	0.0109	0.0506	0.0101	0.1439	0.0149	0.1486	0.015			sithrust_comb	0.1651	0.0273		sithrust_comb	SI-joint: Sacral thrust	0.323	0.3474	0.3908	0.3337	0.4204	0.1855	0.4491	0.21
	2	0.0864	0.0098	0.0847	0.0097	0.0846	0.0097	0.0857	0.0097	0.0679	0.0089	0.0563	0.0087	0.0846	0.0098	0.0827	0.0098			facetextrot	0.1335	0.0178		facetextrot	Pain on extension/rotation	0.4876	0.4361	0.355	0.4388	0.3862	0.4633	0.585	0.5462
	3	0.3239	0.0205	0.3533	0.0198	0.3543	0.0197	0.3432	0.021	0.3728	0.0182	0.3513	0.0216	0.2794	0.0291	0.2582	0.0318			triggerpoint	0.181	0.0328		triggerpoint	Trigger point	0.2162	0.2077	0.1912	0.3161	0.2403	0.2212	0.4787	0.2485
	4	0.0613	0.009	0.0744	0.0105	0.0749	0.0106	0.0694	0.0103	0.1033	0.0128	0.1107	0.0133	0.0466	0.0095	0.0407	0.0092			musclepalp	0.1528	0.0234		musclepalp	Painful muscle palpation	0.5674	0.636	0.4671	0.5934	0.557	0.5329	0.7665	0.5603
	5	0.0515	0.0093	0.0695	0.012	0.0703	0.0122	0.0622	0.0116	0.127	0.0183	0.1549	0.0214	0.0345	0.0092	0.0285	0.0085			musclegroup_palp	0.1985	0.0394		musclegroup_palp - 0	Painful back muscles (1)	0.4203	0.4534	0.3635	0.3437	0.2881	0.4343	0.1084	0.291
	6	0.0407	0.0091	0.0611	0.0132	0.0622	0.0135	0.0526	0.0124	0.1471	0.0255	0.2041	0.0339	0.024	0.0082	0.0188	0.0071							musclegroup_palp - 1	Painful buttock and leg muscles (2)	0.3134	0.2988	0.3451	0.278	0.4863	0.3665	0.6558	0.545
	Mean	2.0207	0.1432	2.355	0.1644	2.3696	0.165	2.2257	0.172	3.2541	0.1808	3.6596	0.1968	1.6542	0.1951	1.5064	0.2015							musclegroup_palp - 2	Painful back and leg muscles (3)	0.2663	0.2478	0.2913	0.3783	0.2255	0.1992	0.2358	0.164
	fabq40																			post_latshift	0.2805	0.0787		post_latshift	Acute lateral shift	0.1442	0.0001	0.2765	0.0594	0.1262	0.0511	0.0521	0.0452
	0	0.1034	0.0178	0.1026	0.0193	0.0621	0.0143	0.1053	0.0201	0.0354	0.0105	0.0254	0.0091	0.1615	0.0317	0.2081	0.0374			post_flexdef	0.2031	0.0413		post_flexdef	Acute flexion deformity	0.0474	0	0.128	0.0438	0.0939	0.0381	0.0001	0.0001
	1	0.0642	0.0107	0.0638	0.0112	0.0439	0.009	0.0651	0.0116	0.0285	0.0072	0.022	0.0065	0.0881	0.0156	0.1042	0.0174
	2	0.0689	0.0099	0.0686	0.0101	0.0536	0.0089	0.0694	0.0103	0.0396	0.0078	0.0328	0.0075	0.0829	0.012	0.0902	0.0124
	3	0.2473	0.0164	0.2469	0.0168	0.2192	0.018	0.2481	0.0169	0.184	0.0199	0.1637	0.0218	0.2615	0.0162	0.2613	0.0162									Patient subgroup 1	Patient subgroup 2	Patient subgroup 3	Patient subgroup 4	Patient subgroup 5	Patient subgroup 6	Patient subgroup 7	Patient subgroup 8
	4	0.0872	0.0096	0.0872	0.0096	0.088	0.0097	0.087	0.0096	0.084	0.0096	0.0803	0.0096	0.081	0.0096	0.0743	0.0096		Contextual factors	age	0.2533	0.0642		age	Age (18-66 years)	0.605271	0.462631	0.538319	0.451417	0.567475	0.504345	0.620484	0.479014		age, mean	46.908	40.0342	43.6816	39.4938	45.0866	42.0444	47.6411	40.8237	Range: 17,74-65,93
	5	0.1778	0.0152	0.1784	0.016	0.2044	0.0163	0.1767	0.0162	0.2221	0.0164	0.2279	0.0163	0.145	0.0182	0.1224	0.0181			bsex0	0.2479	0.0614		bsex0	Sex (males)	0.5753	0.5996	0.5479	0.4578	0.3928	0.8015	0.3662	0.6628	1=male
	6	0.2512	0.0262	0.2525	0.0288	0.3287	0.0328	0.2484	0.0295	0.4064	0.0377	0.4479	0.0421	0.1799	0.0311	0.1395	0.028			bhoej0	0.2432	0.0591		bhoej0	Height (153-201 cm)	0.484104	0.521035	0.474519	0.481383	0.398977	0.554258	0.418013	0.515602		bhoej0, mean	176.237	178.01	175.777	176.106	172.151	179.604	173.065	177.749	Range: 153-201
	Mean	3.689	0.1584	3.6977	0.1763	4.1551	0.168	3.6701	0.183	4.5447	0.1642	4.7269	0.1694	3.167	0.241	2.8146	0.2506			bmi	0.1994	0.0398		bmi	BMI (18-59)	0.219635	0.182592	0.193445	0.186199	0.23918	0.200984	0.176083	0.162096		bmi, mean	27.1241	25.592	26.0409	25.7412	27.9325	26.3527	25.3228	24.7443	Range: 18,04-59,4
Pain domain	tlep0																			barb0	0.131	0.0172		barb0	Work: Self-employed (0)	0.1433	0.1001	0.0614	0.0327	0.1066	0.1991	0.1548	0.0839
	1	0.1534	0.0241	0.1684	0.0277	0.2055	0.0309	0.1585	0.0285	0.1298	0.0272	0.1683	0.033	0.0861	0.0253	0.2431	0.0443								Work: Full-time (1)	0.6319	0.585	0.6768	0.6199	0.5034	0.5684	0.5513	0.6409
	2	0.347	0.0198	0.3551	0.0202	0.3702	0.0191	0.3499	0.0214	0.3315	0.0238	0.3551	0.0221	0.2905	0.031	0.3797	0.0189								Work: Part-time (2)	0.0721	0.1564	0.149	0.0642	0.197	0.0926	0.1562	0.1525
	3	0.4996	0.0369	0.4765	0.0406	0.4242	0.0404	0.4916	0.0434	0.5387	0.0463	0.4766	0.0486	0.6234	0.054	0.3772	0.0522								Work: Student (3)	0.0262	0.0504	0.0541	0.1358	0.0001	0.052	0.013	0.1085
	Mean	2.3463	0.0591	2.3081	0.0665	2.2187	0.0693	2.3331	0.0703	2.4088	0.0721	2.3083	0.0801	2.5372	0.0785	2.134	0.095								Work: Unemployed (4)	0.0285	0.0629	0.0243	0.0746	0.0645	0.0397	0.0234	0.0001
	dlva0																								Work: Early retirement/retired (5)	0.0627	0.0077	0.0077	0.0269	0.0476	0.0239	0.0612	0.0001
	1	0.7401	0.0317	0.4776	0.0403	0.9562	0.019	0.4555	0.0421	0.6796	0.0424	0.5768	0.0467	0.4712	0.0524	0.5045	0.0538								Work: Health-related retirement (6)	0.0188	0	0.0115	0.021	0.0527	0.0119	0.0142	0.0139
	2	0.1347	0.013	0.1582	0.0134	0.0386	0.0147	0.1573	0.0134	0.1464	0.0138	0.1571	0.0135	0.158	0.0134	0.1587	0.0134								Work: Other (7)	0.0165	0.0374	0.0152	0.0249	0.0282	0.0124	0.026	0
	3	0.0699	0.0119	0.1494	0.0169	0.0044	0.0035	0.1549	0.0174	0.0899	0.0155	0.122	0.0173	0.151	0.019	0.1424	0.0191			nootherdisease	0.2362	0.0558		nootherdisease	Other chronic disease	0.381	0.3653	0.2383	0.4659	0.5598	0.4396	0.2817	0.1523	Reverse-scored, 1=other chronic disease
	4	0.0553	0.0142	0.2148	0.0317	0.0008	0.0009	0.2322	0.0342	0.0841	0.0224	0.1442	0.0307	0.2198	0.0414	0.1945	0.0403			heartdisease	0.1326	0.0176		heartdisease	Heart disease	0.1245	0.0729	0.0361	0.0904	0.0881	0.1458	0.0887	0.0196
	Mean	1.4403	0.0685	2.1013	0.1098	1.0498	0.0243	2.1639	0.1167	1.5786	0.0986	1.8335	0.1189	2.1195	0.1452	2.0269	0.1456			asthma	0.0562	0.0032		asthma	Asthma	0.078	0.0888	0.0485	0.0794	0.0932	0.063	0.0687	0.0566
	tlda0																			psychdisease	0.176	0.031		psychdisease	Psychological disease	0.025	0.0224	0.0208	0.1028	0.0716	0.0103	0.0001	0.0137
	1	0.8282	0.0301	0.7055	0.0411	0.9377	0.0215	0.591	0.0471	0.759	0.0442	0.7318	0.0477	0.5616	0.0601	0.7293	0.055			musculoskeldisease	0.1841	0.0339		musculoskeldisease	Musculoskeletal disease	0.1234	0.074	0.0635	0.1509	0.2089	0.2053	0.051	0.0411
	2	0.1718	0.0301	0.2945	0.0411	0.0623	0.0215	0.409	0.0471	0.241	0.0442	0.2682	0.0477	0.4384	0.0601	0.2707	0.055			otherchronicdisease	0.1344	0.0181		otherchronicdisease	Another chronic disease	0.1173	0.1448	0.077	0.1936	0.1964	0.0952	0.1492	0.0622
	vasl0																			bfor0	0.1723	0.0297		bfor0	No health insurance	0.4858	0.5928	0.653	0.4966	0.6645	0.5314	0.6358	0.3833	reverse-scored (1=no health insurance)
	Mean	6.7294	0.1398	4.9126	0.1833	7.8387	0.1293	6.7974	0.1466	7.7197	0.1621	6.5137	0.1949	6.431	0.2426	4.2969	0.2371			budd0	0.3356	0.1126		budd0	Lowest educational level (1-5)	0.359875	0.4506	0.469175	0.41345	0.54555	0.6745	0.4152	0.273325	reverse-scored (5=lowest educational level=no qualification)	budd0, mean	3.5605	3.1976	3.1233	3.3462	2.8178	2.302	3.3392	3.9067	Range: 1-5
	rm110																			htil0	0.4561	0.208		htil0	Self-rated general health (5-100)	0.284342	0.244204	0.389974	0.438131	0.505782	0.344597	0.336265	0.151868	reverse-scored (100=worst imaginable state)	htil, mean	72.9875	76.8006	62.9525	58.3776	51.9507	67.2633	68.0548	85.5725	Range: 5-100
	0	0.3595	0.0387	0.6299	0.0432	0.1415	0.0322	0.2494	0.0418	0.0623	0.0253	0.3883	0.0526	0.1994	0.0493	0.7332	0.0532			bryg0	0.2111	0.0446		bryg0	Smoking status (0-2)	0.29565	0.22535	0.306	0.34315	0.44895	0.3771	0.274	0.12175	reverse-scored (2=smoker)	bryg0, mean	2.4087	2.5493	2.388	2.3137	2.1021	2.2458	2.452	2.7565	Range: 1-3
	1	0.6405	0.0387	0.3701	0.0432	0.8585	0.0322	0.7506	0.0418	0.9377	0.0253	0.6117	0.0526	0.8006	0.0493	0.2668	0.0532			fabq80	0.2124	0.0451		fabq80	Claim for compensation (0-2)	5e-05	0.05355	0.0158	0.0732	0.1232	0.10615	0.06665	0.0001		fabq80, mean	0.0001	0.1071	0.0316	0.1464	0.2464	0.2123	0.1333	0.0002
	start90
	0	0.3646	0.0395	0.6717	0.0429	0.076	0.0242	0.1726	0.0355	0.0423	0.0213	0.2757	0.0478	0.2906	0.053	0.8029	0.0488
	1	0.6354	0.0395	0.3283	0.0429	0.924	0.0242	0.8274	0.0355	0.9577	0.0213	0.7243	0.0478	0.7094	0.053	0.1971	0.0488
	domin_bp
	0	0.9733	0.0143	0.9849	0.0113	0.9923	0.0077	0.9702	0.017	0.823	0.0374	0.9625	0.0253	0.5708	0.0578	0.9169	0.0326
	1	0.0267	0.0143	0.0151	0.0113	0.0077	0.0077	0.0298	0.017	0.177	0.0374	0.0375	0.0253	0.4292	0.0578	0.0831	0.0326
	vasb0
	0	0.5027	0.0394	0.6089	0.0417	0.5421	0.0437	0.3698	0.0405	0.1373	0.0281	0.4365	0.0483	0.0236	0.0112	0.6072	0.0553
	1	0.3552	0.0219	0.3048	0.0256	0.3383	0.0242	0.3933	0.0198	0.3519	0.0243	0.3781	0.0223	0.1819	0.0366	0.3057	0.0324
	2	0.1421	0.0247	0.0864	0.0197	0.1195	0.0247	0.2369	0.0343	0.5108	0.0463	0.1855	0.0348	0.7945	0.0473	0.0871	0.0257
	Mean	0.6395	0.062	0.4775	0.06	0.5774	0.0667	0.867	0.0723	1.3734	0.0727	0.749	0.0812	1.7709	0.0581	0.48	0.08
	start10
	0	0.7019	0.0384	0.7718	0.0378	0.7363	0.0419	0.5594	0.0471	0.2217	0.0423	0.5839	0.0545	0.0141	0.0136	0.7911	0.0503
	1	0.2981	0.0384	0.2282	0.0378	0.2637	0.0419	0.4406	0.0471	0.7783	0.0423	0.4161	0.0545	0.9859	0.0136	0.2089	0.0503
	pain_dis
	0	0.8036	0.0327	0.891	0.0277	0.8339	0.0362	0.7271	0.043	0.4088	0.0501	0.7217	0.0494	0.0693	0.031	0.8085	0.0464
	1	0.1692	0.0305	0.0931	0.0258	0.1538	0.0346	0.1779	0.0376	0.4706	0.0508	0.1791	0.0432	0.8021	0.0467	0.1232	0.0386
	2	0.0272	0.0143	0.0083	0.0084	0.0123	0.013	0.0869	0.0259	0.0836	0.0271	0.0893	0.0306	0.0278	0.0197	0.0137	0.0136
	3	0	0.0003	0.0076	0.0075	0	0.0007	0.008	0.008	0.037	0.0184	0.0099	0.0103	0.1008	0.0342	0.0546	0.0266
	start20
	0	0.673	0.0378	0.4567	0.0451	0.7079	0.0414	0.3038	0.0462	0.4713	0.0503	0.4526	0.055	0.433	0.0588	0.6022	0.0595
	1	0.327	0.0378	0.5433	0.0451	0.2921	0.0414	0.6962	0.0462	0.5287	0.0503	0.5474	0.055	0.567	0.0588	0.3978	0.0595
	paraspin_debut
	0	0.6438	0.0425	0.6492	0.0459	0.7026	0.0451	0.6445	0.0487	0.5224	0.055	0.6922	0.0528	0.4048	0.0625	0.5494	0.0644
	1	0.3562	0.0425	0.3508	0.0459	0.2974	0.0451	0.3555	0.0487	0.4776	0.055	0.3078	0.0528	0.5952	0.0625	0.4506	0.0644
	fabq10
	0	0.2195	0.0265	0.1569	0.0245	0.1524	0.0248	0.2069	0.0295	0.0859	0.0187	0.0374	0.0117	0.2103	0.0364	0.2269	0.0387
	1	0.0935	0.0124	0.0746	0.0112	0.0731	0.0112	0.09	0.0127	0.0483	0.0092	0.0255	0.0067	0.0909	0.0141	0.0955	0.0146
	2	0.0533	0.0082	0.0474	0.0076	0.0469	0.0075	0.0523	0.0081	0.0362	0.0065	0.0233	0.0052	0.0526	0.0083	0.0538	0.0084
	3	0.289	0.0156	0.2871	0.0158	0.2864	0.0159	0.2898	0.0156	0.2592	0.0182	0.2031	0.0225	0.2896	0.0156	0.2884	0.0159
	4	0.1006	0.0105	0.1115	0.0111	0.1122	0.0112	0.1029	0.0109	0.1189	0.0113	0.1133	0.0114	0.1023	0.0116	0.0992	0.0117
	5	0.101	0.0121	0.1249	0.0141	0.1268	0.0144	0.1055	0.0134	0.1574	0.0159	0.1825	0.0166	0.1042	0.0153	0.0984	0.0153
	6	0.1432	0.0198	0.1976	0.0258	0.2023	0.0269	0.1526	0.0235	0.2941	0.034	0.4148	0.0416	0.15	0.0282	0.1379	0.0275
	Mean	2.8335	0.1643	3.2871	0.1803	3.3222	0.1861	2.919	0.1922	3.9253	0.1851	4.5362	0.1755	2.8953	0.2399	2.784	0.2458
	fabq20
	0	0.1643	0.0226	0.1493	0.023	0.0537	0.0125	0.1338	0.0227	0.0222	0.0072	0.0595	0.0152	0.161	0.0305	0.231	0.0381
	1	0.1152	0.0146	0.1081	0.0146	0.0519	0.0099	0.1004	0.0145	0.0263	0.0069	0.056	0.0115	0.1136	0.0174	0.1425	0.0192
	2	0.1332	0.0133	0.1291	0.0133	0.0827	0.0115	0.1242	0.0134	0.0515	0.01	0.087	0.0128	0.1323	0.0143	0.1449	0.0141
	3	0.1953	0.0139	0.1956	0.0139	0.1671	0.0146	0.195	0.0139	0.1275	0.0157	0.1714	0.0153	0.1955	0.0139	0.1869	0.0148
	4	0.1513	0.0132	0.1565	0.0136	0.1784	0.0136	0.1616	0.0138	0.1668	0.014	0.1784	0.0136	0.1525	0.0151	0.1274	0.0159
	5	0.1181	0.0137	0.1262	0.0148	0.1919	0.0174	0.1351	0.0158	0.22	0.0179	0.1871	0.0183	0.1199	0.0176	0.0875	0.016
	6	0.1225	0.018	0.1352	0.0203	0.2743	0.0308	0.1499	0.0229	0.3855	0.038	0.2606	0.0341	0.1252	0.025	0.0798	0.0194
	Mean	2.8985	0.1593	3.0209	0.1732	4.0376	0.1636	3.1551	0.1845	4.5927	0.1538	3.9568	0.1925	2.9253	0.2313	2.4187	0.2345
Activity domain	facetwalk
	0	0.3295	0.0409	0.3309	0.0449	0.5007	0.0489	0.2669	0.0447	0.4273	0.054	0.3081	0.0523	0.4199	0.0653	0.2553	0.0556
	1	0.6705	0.0409	0.6691	0.0449	0.4993	0.0489	0.7331	0.0447	0.5727	0.054	0.6919	0.0523	0.5801	0.0653	0.7447	0.0556
	rm80
	0	0.7999	0.0332	0.9363	0.0239	0.4218	0.0453	0.6808	0.0443	0.4917	0.0499	0.8649	0.0378	0.7348	0.0519	0.9995	0.0025
	1	0.2001	0.0332	0.0637	0.0239	0.5782	0.0453	0.3192	0.0443	0.5083	0.0499	0.1351	0.0378	0.2652	0.0519	0.0005	0.0025
	rm140
	0	0.6097	0.04	0.9746	0.018	0.1396	0.0314	0.6013	0.047	0.1852	0.0383	0.8265	0.0414	0.764	0.0515	0.9855	0.0141
	1	0.3903	0.04	0.0254	0.018	0.8604	0.0314	0.3987	0.047	0.8148	0.0383	0.1735	0.0414	0.236	0.0515	0.0145	0.0141
	start30
	0	0.6246	0.0397	0.9653	0.0191	0.4588	0.0461	0.6178	0.0465	0.2742	0.0453	0.8158	0.0448	0.7834	0.0517	0.9994	0.0031
	1	0.3754	0.0397	0.0347	0.0191	0.5412	0.0461	0.3822	0.0465	0.7258	0.0453	0.1842	0.0448	0.2166	0.0517	0.0006	0.0031
	rm50
	0	0.4713	0.0404	0.9481	0.0215	0.1843	0.0356	0.6377	0.0457	0.1015	0.0307	0.587	0.0538	0.5201	0.0603	0.8855	0.0396
	1	0.5287	0.0404	0.0519	0.0215	0.8157	0.0356	0.3623	0.0457	0.8985	0.0307	0.413	0.0538	0.4799	0.0603	0.1145	0.0396
	rm60
	0	0.2933	0.038	0.9054	0.0275	0.074	0.0241	0.4511	0.0473	0.0615	0.0249	0.4653	0.0543	0.6689	0.0591	0.6995	0.0562
	1	0.7067	0.038	0.0946	0.0275	0.926	0.0241	0.5489	0.0473	0.9385	0.0249	0.5347	0.0543	0.3311	0.0591	0.3005	0.0562
	rm100
	0	0.1743	0.0332	0.9232	0.0256	0.0256	0.0155	0.3522	0.0452	0.1068	0.032	0.3717	0.0531	0.5373	0.0614	0.7567	0.0525
	1	0.8257	0.0332	0.0768	0.0256	0.9744	0.0155	0.6478	0.0452	0.8932	0.032	0.6283	0.0531	0.4627	0.0614	0.2433	0.0525
	rm120
	0	0.1585	0.0311	0.768	0.0382	0.0829	0.0261	0.3109	0.0435	0.1656	0.036	0.4931	0.0548	0.4501	0.0602	0.7787	0.0526
	1	0.8415	0.0311	0.232	0.0382	0.9171	0.0261	0.6891	0.0435	0.8344	0.036	0.5069	0.0548	0.5499	0.0602	0.2213	0.0526
	rm90
	0	0.2916	0.0365	0.6284	0.0442	0.0954	0.0276	0.2813	0.0418	0.0859	0.0294	0.3012	0.049	0.5896	0.0602	0.5981	0.0596
	1	0.7084	0.0365	0.3716	0.0442	0.9046	0.0276	0.7187	0.0418	0.9141	0.0294	0.6988	0.049	0.4104	0.0602	0.4019	0.0596
	start40
	0	0.1724	0.0324	0.6971	0.042	0.2612	0.0397	0.2807	0.0428	0.1115	0.032	0.3994	0.0532	0.5132	0.0616	0.6373	0.0592
	1	0.8276	0.0324	0.3029	0.042	0.7388	0.0397	0.7193	0.0428	0.8885	0.032	0.6006	0.0532	0.4868	0.0616	0.3627	0.0592
	rm70
	0	0.1398	0.0308	0.7378	0.0412	0.0138	0.0114	0.2949	0.0429	0.0804	0.0275	0.3773	0.0522	0.4885	0.0613	0.6623	0.0573
	1	0.8602	0.0308	0.2622	0.0412	0.9862	0.0114	0.7051	0.0429	0.9196	0.0275	0.6227	0.0522	0.5115	0.0613	0.3377	0.0573
	rm130
	0	0.1255	0.0301	0.7588	0.0396	0.0596	0.0214	0.3682	0.0452	0.0919	0.0278	0.3255	0.0507	0.4748	0.0615	0.5739	0.0599
	1	0.8745	0.0301	0.2412	0.0396	0.9404	0.0214	0.6318	0.0452	0.9081	0.0278	0.6745	0.0507	0.5252	0.0615	0.4261	0.0599
	rm30
	0	0.1881	0.0335	0.8333	0.0338	0.0004	0.0019	0.2925	0.0443	0.0358	0.0189	0.4777	0.0541	0.3017	0.0548	0.7583	0.052
	1	0.8119	0.0335	0.1667	0.0338	0.9996	0.0019	0.7075	0.0443	0.9642	0.0189	0.5223	0.0541	0.6983	0.0548	0.2417	0.052
	rm180
	0	0.2734	0.0371	0.8595	0.0317	0.0292	0.0155	0.3771	0.0469	0.0268	0.0167	0.4283	0.0532	0.3215	0.0556	0.8118	0.0477
	1	0.7266	0.0371	0.1405	0.0317	0.9708	0.0155	0.6229	0.0469	0.9732	0.0167	0.5717	0.0532	0.6785	0.0556	0.1882	0.0477
	rm160
	0	0.1125	0.0256	0.5813	0.0452	0.0379	0.017	0.157	0.0356	0.0193	0.0135	0.2052	0.0438	0.3089	0.0557	0.6757	0.0584
	1	0.8875	0.0256	0.4187	0.0452	0.9621	0.017	0.843	0.0356	0.9807	0.0135	0.7948	0.0438	0.6911	0.0557	0.3243	0.0584
	rm220
	0	0.1981	0.0326	0.7933	0.038	0.0502	0.0215	0.2878	0.0426	0.0114	0.0118	0.3045	0.0501	0.5961	0.0588	0.9412	0.0295
	1	0.8019	0.0326	0.2067	0.038	0.9498	0.0215	0.7122	0.0426	0.9886	0.0118	0.6955	0.0501	0.4039	0.0588	0.0588	0.0295
	rm40
	0	0.3611	0.0386	0.7935	0.0373	0.1348	0.0323	0.5439	0.0469	0.1545	0.0367	0.5013	0.0541	0.6418	0.0574	0.8543	0.0432
	1	0.6389	0.0386	0.2065	0.0373	0.8652	0.0323	0.4561	0.0469	0.8455	0.0367	0.4987	0.0541	0.3582	0.0574	0.1457	0.0432
	fabq50
	0	0.1425	0.0206	0.2724	0.0311	0.0484	0.0112	0.1394	0.0228	0.0339	0.0095	0.1536	0.0274	0.1919	0.0338	0.3367	0.0465
	1	0.1099	0.0136	0.1627	0.0171	0.0505	0.0094	0.1082	0.0145	0.0385	0.0087	0.1154	0.0163	0.133	0.0181	0.18	0.0194
	2	0.1263	0.0125	0.1449	0.0132	0.0788	0.0109	0.1253	0.0129	0.0653	0.0108	0.1294	0.0134	0.1376	0.0136	0.1436	0.0133
	3	0.2507	0.0154	0.2229	0.0165	0.212	0.017	0.2507	0.0154	0.1914	0.0187	0.2505	0.0154	0.2457	0.0161	0.1977	0.0218
	4	0.1056	0.0114	0.0728	0.0099	0.121	0.0121	0.1064	0.0117	0.119	0.0121	0.1029	0.012	0.0931	0.0123	0.0578	0.0114
	5	0.1239	0.0146	0.0661	0.0112	0.1925	0.0184	0.1258	0.0159	0.206	0.0192	0.1177	0.017	0.0983	0.017	0.047	0.0124
	6	0.141	0.0202	0.0583	0.0125	0.2968	0.0324	0.1442	0.0232	0.3459	0.0375	0.1306	0.0248	0.1005	0.0231	0.0371	0.0126
	Mean	3.0028	0.1592	2.0926	0.1637	4.0716	0.162	3.0306	0.184	4.3247	0.1703	2.9092	0.2134	2.612	0.2326	1.7496	0.2204
	fabq130
	0	0.9615	0.0152	0.9295	0.0225	0.1996	0.0385	0.6908	0.0451	0.1262	0.0343	0.4021	0.0519	0.8652	0.0395	0.9989	0.0041
	1	0.0284	0.0091	0.0447	0.0111	0.1076	0.0149	0.1079	0.015	0.091	0.0146	0.1261	0.0162	0.069	0.0148	0.0011	0.004
	2	0.01	0.0065	0.0257	0.0125	0.6928	0.0448	0.2013	0.0386	0.7828	0.0437	0.4719	0.0528	0.0657	0.0271	0	0.0001
	Mean	0.0485	0.0215	0.0962	0.0347	1.4932	0.0822	0.5105	0.0826	1.6566	0.0773	1.0698	0.1035	0.2005	0.0661	0.0012	0.0042
	facetsit
	0	0.7291	0.038	0.7631	0.0399	0.7229	0.0429	0.8402	0.0372	0.7824	0.0463	0.7513	0.0475	0.9046	0.0379	0.8	0.0507
	1	0.2709	0.038	0.2369	0.0399	0.2771	0.0429	0.1598	0.0372	0.2176	0.0463	0.2487	0.0475	0.0954	0.0379	0.2	0.0507
	rm190
	0	0.9936	0.0064	0.9999	0.0007	0.7773	0.0373	0.9518	0.0193	0.8535	0.0342	0.9687	0.018	0.9871	0.0128	0.9999	0.0014
	1	0.0064	0.0064	0.0001	0.0007	0.2227	0.0373	0.0482	0.0193	0.1465	0.0342	0.0313	0.018	0.0129	0.0128	0.0001	0.0014
	rm20
	0	0.1229	0.0267	0.254	0.0385	0.1347	0.0323	0.0436	0.0194	0.0214	0.02	0.0927	0.0319	0.0879	0.0329	0.308	0.0555
	1	0.8771	0.0267	0.746	0.0385	0.8653	0.0323	0.9564	0.0194	0.9786	0.02	0.9073	0.0319	0.9121	0.0329	0.692	0.0555
Participation domain	dlsy0
	0	0.9022	0.0242	0.9635	0.0175	0.6023	0.0427	0.723	0.0411	0.4815	0.0484	0.7374	0.047	0.8669	0.0401	0.9573	0.0241
	1	0.0953	0.023	0.0362	0.0172	0.348	0.0345	0.2548	0.0349	0.4255	0.0369	0.2429	0.0401	0.1284	0.0372	0.0422	0.0235
	2	0.0025	0.0014	0.0003	0.0003	0.0497	0.0147	0.0222	0.0085	0.093	0.0239	0.0198	0.0087	0.0047	0.0032	0.0005	0.0005
	Mean	0.1002	0.0255	0.0368	0.0179	0.4474	0.0538	0.2992	0.048	0.6115	0.0668	0.2824	0.0544	0.1378	0.043	0.0431	0.0246
	rm200
	0	0.5842	0.0411	0.9763	0.0138	0.3814	0.0452	0.6013	0.0464	0.2569	0.0453	0.7633	0.0479	0.777	0.0554	0.9846	0.015
	1	0.4158	0.0411	0.0237	0.0138	0.6186	0.0452	0.3987	0.0464	0.7431	0.0453	0.2367	0.0479	0.223	0.0554	0.0154	0.015
	rm10
	0	0.9435	0.0204	0.9851	0.0112	0.3044	0.043	0.8685	0.0311	0.3969	0.0494	0.9234	0.0287	0.9481	0.0253	0.9996	0.0022
	1	0.0565	0.0204	0.0149	0.0112	0.6956	0.043	0.1315	0.0311	0.6031	0.0494	0.0766	0.0287	0.0519	0.0253	0.0004	0.0022
	fabq90
	0	0.9927	0.0071	0.8619	0.03	0.8299	0.0342	0.7694	0.0396	0.3996	0.0519	0.405	0.0522	0.7469	0.0504	0.9992	0.0036
	1	0.0069	0.0064	0.078	0.0135	0.0889	0.0143	0.106	0.0153	0.146	0.0172	0.1461	0.0172	0.1114	0.0169	0.0008	0.0036
	2	0.0004	0.0008	0.0601	0.0192	0.0812	0.0236	0.1245	0.0299	0.4545	0.0527	0.4489	0.0528	0.1416	0.039	0	0
	Mean	0.0077	0.0079	0.1982	0.0485	0.2514	0.057	0.3551	0.0685	1.0549	0.1032	1.0439	0.1036	0.3947	0.0885	0.0008	0.0037
	fabq100
	0	0.8629	0.0282	0.5338	0.0438	0.503	0.0451	0.5317	0.0472	0.1978	0.0395	0.1554	0.0359	0.5718	0.0582	0.9567	0.0246
	1	0.102	0.0168	0.2148	0.0176	0.2191	0.0176	0.2151	0.0178	0.202	0.0187	0.1873	0.0194	0.208	0.0193	0.0388	0.0198
	2	0.0351	0.0125	0.2515	0.0371	0.2778	0.0396	0.2532	0.0401	0.6002	0.0505	0.6573	0.0497	0.2202	0.047	0.0046	0.0048
	Mean	0.1722	0.0402	0.7177	0.0792	0.7748	0.083	0.7214	0.0858	1.4024	0.0887	1.5019	0.0845	0.6484	0.104	0.0479	0.0294
	fabq70
	0	0.7846	0.032	0.529	0.0413	0.5181	0.0429	0.3628	0.0415	0.2297	0.0372	0.1446	0.0351	0.4196	0.0537	0.9589	0.0242
	1	0.1501	0.0175	0.2345	0.0169	0.2365	0.017	0.2489	0.0165	0.233	0.0174	0.2036	0.0202	0.2478	0.0167	0.0378	0.0204
	2	0.0653	0.0168	0.2364	0.034	0.2454	0.0358	0.3883	0.0422	0.5373	0.0457	0.6518	0.0508	0.3326	0.0507	0.0034	0.0038
	Mean	0.2807	0.048	0.7074	0.0737	0.7272	0.0772	1.0256	0.0821	1.3077	0.0815	1.5072	0.0849	0.9131	0.1032	0.0445	0.0279
	fabq60
	0	0.8942	0.0255	0.6189	0.0414	0.6412	0.0414	0.5937	0.0442	0.3793	0.0458	0.2793	0.045	0.5598	0.0552	0.971	0.0216
	1	0.0724	0.0134	0.1563	0.0147	0.1524	0.0147	0.1601	0.0148	0.1727	0.0148	0.165	0.015	0.1645	0.0153	0.0252	0.0166
	2	0.0334	0.013	0.2249	0.0347	0.2064	0.034	0.2462	0.038	0.448	0.047	0.5557	0.0504	0.2756	0.0488	0.0037	0.005
	Mean	0.1392	0.0381	0.606	0.0749	0.5652	0.0743	0.6525	0.0811	1.0687	0.0916	1.2763	0.0943	0.7158	0.103	0.0327	0.0266
	bfbe0
	1	0.3749	0.0335	0.2018	0.0278	0.1872	0.0267	0.3146	0.0372	0.066	0.0161	0.0161	0.0067	0.2686	0.0418	0.4453	0.0516
	2	0.4073	0.0187	0.376	0.0212	0.3676	0.022	0.4084	0.0188	0.2341	0.0287	0.1054	0.0255	0.4014	0.0205	0.3936	0.0223
	3	0.1493	0.0174	0.2364	0.0195	0.2435	0.0194	0.1789	0.0207	0.2803	0.0187	0.2332	0.0227	0.2024	0.024	0.1174	0.0229
	4	0.0684	0.0146	0.1858	0.0283	0.2017	0.0299	0.098	0.0219	0.4196	0.045	0.6453	0.0497	0.1276	0.0304	0.0438	0.0154
	Mean	1.9113	0.0735	2.4061	0.0917	2.4597	0.093	2.0603	0.0946	3.0535	0.101	3.5078	0.0866	2.1892	0.1195	1.7596	0.1018
Physical impairment domain	romflex
	0	0.2745	0.0395	0.5743	0.0466	0.1389	0.0327	0.3569	0.0471	0.2105	0.0412	0.2371	0.0479	0.4082	0.062	0.4412	0.0623
	1	0.7086	0.0399	0.4257	0.0466	0.861	0.0327	0.6176	0.0476	0.5392	0.0508	0.7221	0.0513	0.1699	0.0523	0.5586	0.0623
	2	0.0169	0.0129	0.0001	0.0008	0.0001	0.0009	0.0254	0.0148	0.2504	0.0432	0.0408	0.0235	0.4219	0.0613	0.0001	0.0015
	romext
	0	0.3302	0.0417	0.4685	0.0473	0.2429	0.0423	0.373	0.0467	0.2691	0.0472	0.2952	0.0521	0.4229	0.0622	0.3965	0.061
	1	0.6697	0.0417	0.5315	0.0473	0.7466	0.043	0.6185	0.0468	0.5926	0.0528	0.6934	0.0526	0.3997	0.0615	0.5593	0.0618
	2	0	0.0006	0	0.0006	0.0105	0.0121	0.0086	0.0086	0.1384	0.0362	0.0114	0.0113	0.1774	0.0475	0.0442	0.025
	romsideglr
	0	0.522	0.0443	0.6202	0.0461	0.4622	0.05	0.4847	0.0511	0.4873	0.0536	0.4969	0.0588	0.5847	0.06	0.6932	0.0581
	1	0.4708	0.0443	0.3798	0.0461	0.5378	0.05	0.5153	0.0511	0.4176	0.0532	0.503	0.0588	0.253	0.0537	0.276	0.0563
	2	0.0072	0.0072	0	0.0005	0	0.0006	0	0.0006	0.095	0.0309	0	0.0007	0.1622	0.0435	0.0308	0.0214
	romsidegll
	0	0.5975	0.0439	0.5855	0.0477	0.4306	0.0501	0.5773	0.0486	0.4065	0.0535	0.6083	0.0573	0.4726	0.061	0.7191	0.057
	1	0.4025	0.0439	0.4144	0.0477	0.5694	0.0501	0.4052	0.0482	0.4434	0.0546	0.3916	0.0573	0.3275	0.059	0.2808	0.057
	2	0	0.0005	0	0.0006	0.0001	0.0008	0.0175	0.0123	0.1502	0.0374	0.0001	0.0008	0.1999	0.0474	0.0001	0.0011
	romrotr
	0	0.7377	0.0402	0.7931	0.0405	0.6308	0.0494	0.7579	0.0444	0.705	0.05	0.7607	0.0514	0.78	0.0513	0.8928	0.0391
	1	0.2623	0.0402	0.2069	0.0405	0.3692	0.0494	0.242	0.0444	0.2615	0.0484	0.2272	0.0505	0.1054	0.0385	0.1072	0.0391
	2	0	0.0003	0	0.0004	0	0.0004	0	0.0004	0.0335	0.0191	0.0121	0.0128	0.1146	0.0385	0	0.0007
	romrotl
	0	0.6904	0.0412	0.859	0.0338	0.6063	0.0504	0.7017	0.0475	0.619	0.0547	0.8017	0.0483	0.8275	0.0479	0.9091	0.0355
	1	0.3096	0.0412	0.1409	0.0338	0.3937	0.0504	0.2983	0.0475	0.293	0.0523	0.1982	0.0483	0.0851	0.0371	0.0909	0.0355
	2	0	0.0003	0	0.0004	0	0.0004	0	0.0005	0.088	0.0299	0	0.0006	0.0874	0.0344	0	0.0007
	mdtreduce
	0	0.6857	0.0378	0.8188	0.0344	0.7793	0.038	0.8192	0.0367	0.7594	0.0422	0.764	0.0453	0.7811	0.0484	0.758	0.0515
	1	0.3143	0.0378	0.1812	0.0344	0.2207	0.038	0.1808	0.0367	0.2406	0.0422	0.236	0.0453	0.2189	0.0484	0.242	0.0515
	mdtpartlyreduce
	0	0.7509	0.0346	0.8227	0.0336	0.681	0.0419	0.7111	0.0421	0.743	0.0429	0.7869	0.0433	0.82	0.0452	0.8052	0.047
	1	0.2491	0.0346	0.1773	0.0336	0.319	0.0419	0.2889	0.0421	0.257	0.0429	0.2131	0.0433	0.18	0.0452	0.1948	0.047
	mdtnonreduce
	0	0.9324	0.0199	0.9999	0.0006	0.963	0.0168	0.9449	0.0207	0.8737	0.032	0.9784	0.0151	0.8649	0.0389	0.9607	0.0234
	1	0.0676	0.0199	0.0001	0.0006	0.037	0.0168	0.0551	0.0207	0.1263	0.032	0.0216	0.0151	0.1351	0.0389	0.0393	0.0234
	mdtdysfunc
	0	0.9223	0.0222	0.7846	0.0362	0.9454	0.0206	0.9041	0.0278	0.9433	0.0228	0.8598	0.0367	0.967	0.0225	0.8756	0.0413
	1	0.0777	0.0222	0.2154	0.0362	0.0546	0.0206	0.0959	0.0278	0.0567	0.0228	0.1402	0.0367	0.033	0.0225	0.1244	0.0413
	herndiscr
	0	0.9697	0.0137	0.9925	0.0074	0.9569	0.0186	0.9624	0.0181	0.7852	0.0411	0.9609	0.024	0.8673	0.0404	0.9863	0.0136
	1	0.0303	0.0137	0.0075	0.0074	0.0431	0.0186	0.0376	0.0181	0.2148	0.0411	0.0391	0.024	0.1327	0.0404	0.0137	0.0136
	herndiscl
	0	0.9864	0.0097	0.9777	0.0128	0.9436	0.0217	0.977	0.0143	0.784	0.0407	0.9662	0.0195	0.8581	0.0401	0.9711	0.0201
	1	0.0136	0.0097	0.0223	0.0128	0.0564	0.0217	0.023	0.0143	0.216	0.0407	0.0338	0.0195	0.1419	0.0401	0.0289	0.0201
	affstrength
	0	0.9708	0.013	0.9926	0.0074	0.9762	0.0148	0.9921	0.0079	0.8828	0.0316	1	0.0007	0.8792	0.0394	0.9999	0.0009
	1	0.0292	0.013	0.0074	0.0074	0.0238	0.0148	0.0079	0.0079	0.1172	0.0316	0	0.0007	0.1208	0.0394	0.0001	0.0009
	affsens
	0	0.9516	0.017	0.963	0.0163	0.9836	0.0128	0.9922	0.0081	0.885	0.0318	0.9674	0.019	0.7704	0.0502	0.9863	0.0136
	1	0.0484	0.017	0.037	0.0163	0.0164	0.0128	0.0078	0.0081	0.115	0.0318	0.0326	0.019	0.2296	0.0502	0.0137	0.0136
	affdtr
	0	0.9338	0.0199	0.9701	0.0148	0.9327	0.0219	0.9625	0.0183	0.8174	0.0376	0.9565	0.0219	0.81	0.0449	0.986	0.0139
	1	0.0662	0.0199	0.0299	0.0148	0.0673	0.0219	0.0375	0.0183	0.1826	0.0376	0.0435	0.0219	0.19	0.0449	0.014	0.0139
	sisep_comb
	0	0.9238	0.0219	0.9213	0.0248	0.8655	0.0334	0.8946	0.0299	0.8537	0.0384	0.8855	0.0346	0.9248	0.0318	0.8516	0.0438
	1	0.0762	0.0219	0.0787	0.0248	0.1345	0.0334	0.1054	0.0299	0.1463	0.0384	0.1145	0.0346	0.0752	0.0318	0.1484	0.0438
	siP4_comb
	0	0.821	0.0324	0.7123	0.042	0.8337	0.0359	0.6835	0.0441	0.5179	0.0517	0.8028	0.0444	0.7481	0.0518	0.8147	0.0483
	1	0.179	0.0324	0.2877	0.042	0.1663	0.0359	0.3165	0.0441	0.4821	0.0517	0.1972	0.0444	0.2519	0.0518	0.1853	0.0483
	sigaens_comb
	0	0.8169	0.033	0.8136	0.037	0.8021	0.0389	0.7766	0.0401	0.6275	0.0508	0.8155	0.0455	0.8458	0.0463	0.8127	0.0482
	1	0.1831	0.033	0.1864	0.037	0.1979	0.0389	0.2234	0.0401	0.3725	0.0508	0.1845	0.0455	0.1542	0.0463	0.1873	0.0482
	sicompres_comb
	0	0.8693	0.028	0.8729	0.0306	0.7924	0.0385	0.8308	0.0363	0.7227	0.0477	0.8716	0.0382	0.8305	0.045	0.8695	0.0409
	1	0.1307	0.028	0.1271	0.0306	0.2076	0.0385	0.1692	0.0363	0.2773	0.0477	0.1284	0.0382	0.1695	0.045	0.1305	0.0409
	sithrust_comb
	0	0.677	0.0395	0.6526	0.0442	0.6092	0.0461	0.6663	0.0458	0.5796	0.0517	0.8145	0.0429	0.5509	0.0602	0.79	0.0513
	1	0.323	0.0395	0.3474	0.0442	0.3908	0.0461	0.3337	0.0458	0.4204	0.0517	0.1855	0.0429	0.4491	0.0602	0.21	0.0513
	facetextrot
	1	0.5124	0.0417	0.5639	0.046	0.645	0.0457	0.5612	0.0488	0.6138	0.052	0.5367	0.0561	0.415	0.0607	0.4538	0.0622
	2	0.4876	0.0417	0.4361	0.046	0.355	0.0457	0.4388	0.0488	0.3862	0.052	0.4633	0.0561	0.585	0.0607	0.5462	0.0622
	triggerpoint
	0	0.7838	0.0427	0.7923	0.0459	0.8088	0.0456	0.6839	0.0545	0.7597	0.0586	0.7788	0.0584	0.5213	0.0674	0.7515	0.0602
	1	0.2162	0.0427	0.2077	0.0459	0.1912	0.0456	0.3161	0.0545	0.2403	0.0586	0.2212	0.0584	0.4787	0.0674	0.2485	0.0602
	musclepalp
	0	0.4326	0.0445	0.364	0.0485	0.5329	0.0507	0.4066	0.0513	0.443	0.0574	0.4671	0.0604	0.2335	0.0547	0.4397	0.0666
	1	0.5674	0.0445	0.636	0.0485	0.4671	0.0507	0.5934	0.0513	0.557	0.0574	0.5329	0.0604	0.7665	0.0547	0.5603	0.0666
	musclegroup_palp
	1	0.4203	0.0576	0.4534	0.0596	0.3635	0.0706	0.3437	0.0624	0.2881	0.0662	0.4343	0.0798	0.1084	0.0483	0.291	0.0831
	2	0.3134	0.0544	0.2988	0.0555	0.3451	0.0714	0.278	0.0585	0.4863	0.0734	0.3665	0.0776	0.6558	0.0685	0.545	0.0907
	3	0.2663	0.0522	0.2478	0.0519	0.2913	0.0668	0.3783	0.0635	0.2255	0.0605	0.1992	0.0659	0.2358	0.0598	0.164	0.068
	post_latshift
	0	0.8558	0.0291	0.9999	0.001	0.7235	0.0421	0.9406	0.0229	0.8738	0.0359	0.9489	0.0251	0.9479	0.0254	0.9548	0.0259
	1	0.1442	0.0291	0.0001	0.001	0.2765	0.0421	0.0594	0.0229	0.1262	0.0359	0.0511	0.0251	0.0521	0.0254	0.0452	0.0259
	post_flexdef
	0	0.9526	0.018	1	0.0006	0.872	0.0305	0.9562	0.0212	0.9061	0.0301	0.9619	0.0242	0.9999	0.001	0.9999	0.0011
	1	0.0474	0.018	0	0.0006	0.128	0.0305	0.0438	0.0212	0.0939	0.0301	0.0381	0.0242	0.0001	0.001	0.0001	0.0011
Contextual factors	age
	Mean	46.908	0.848	40.0342	1.0629	43.6816	0.9559	39.4938	1.1167	45.0866	1.1056	42.0444	1.3871	47.6411	1.2148	40.8237	1.3115
	bsex0
	0	0.4247	0.0399	0.4004	0.0437	0.4521	0.0459	0.5422	0.0482	0.6072	0.0482	0.1985	0.0428	0.6338	0.0575	0.3372	0.0568
	1	0.5753	0.0399	0.5996	0.0437	0.5479	0.0459	0.4578	0.0482	0.3928	0.0482	0.8015	0.0428	0.3662	0.0575	0.6628	0.0568
	bhoej0
	Mean	176.237	0.724	178.01	0.812	175.777	0.904	176.106	0.7291	172.151	0.7806	179.604	0.8644	173.065	0.9889	177.749	1.0827
	bmi
	Mean	27.1241	0.4277	25.592	0.3566	26.0409	0.3373	25.7412	0.4228	27.9325	0.6053	26.3527	0.4587	25.3228	0.3672	24.7443	0.3171
	barb0
	1	0.1433	0.0278	0.1001	0.0275	0.0614	0.0217	0.0327	0.0165	0.1066	0.0318	0.1991	0.0426	0.1548	0.0426	0.0839	0.033
	2	0.6319	0.0389	0.585	0.0441	0.6768	0.0423	0.6199	0.0456	0.5034	0.0512	0.5684	0.0541	0.5513	0.0614	0.6409	0.0577
	3	0.0721	0.0213	0.1564	0.0319	0.149	0.0326	0.0642	0.0225	0.197	0.0408	0.0926	0.0312	0.1562	0.0433	0.1525	0.0427
	4	0.0262	0.0129	0.0504	0.0206	0.0541	0.02	0.1358	0.0319	0.0001	0.0011	0.052	0.0239	0.013	0.013	0.1085	0.0372
	5	0.0285	0.0144	0.0629	0.022	0.0243	0.0149	0.0746	0.0254	0.0645	0.0261	0.0397	0.0245	0.0234	0.0253	0.0001	0.0019
	6	0.0627	0.0202	0.0077	0.0077	0.0077	0.0078	0.0269	0.0154	0.0476	0.0213	0.0239	0.0182	0.0612	0.0286	0.0001	0.0009
	7	0.0188	0.0108	0	0.0003	0.0115	0.0107	0.021	0.014	0.0527	0.0233	0.0119	0.0119	0.0142	0.0141	0.0139	0.0138
	8	0.0165	0.0103	0.0374	0.0164	0.0152	0.0107	0.0249	0.0143	0.0282	0.0166	0.0124	0.0127	0.026	0.0182	0	0.0008
	nootherdisease
	0	0.381	0.0389	0.3653	0.0429	0.2383	0.0384	0.4659	0.0468	0.5598	0.0495	0.4396	0.0532	0.2817	0.0525	0.1523	0.0463
	1	0.619	0.0389	0.6347	0.0429	0.7617	0.0384	0.5341	0.0468	0.4402	0.0495	0.5604	0.0532	0.7183	0.0525	0.8477	0.0463
	heartdisease
	0	0.8755	0.0266	0.9271	0.0229	0.9639	0.0171	0.9096	0.0283	0.9119	0.0293	0.8542	0.0371	0.9113	0.0324	0.9804	0.0209
	1	0.1245	0.0266	0.0729	0.0229	0.0361	0.0171	0.0904	0.0283	0.0881	0.0293	0.1458	0.0371	0.0887	0.0324	0.0196	0.0209
	asthma
	0	0.922	0.0211	0.9112	0.0251	0.9515	0.0193	0.9206	0.0258	0.9068	0.0282	0.937	0.0254	0.9313	0.0303	0.9434	0.0275
	1	0.078	0.0211	0.0888	0.0251	0.0485	0.0193	0.0794	0.0258	0.0932	0.0282	0.063	0.0254	0.0687	0.0303	0.0566	0.0275
	psychdisease
	0	0.975	0.0126	0.9776	0.0128	0.9792	0.0133	0.8972	0.0274	0.9284	0.0246	0.9897	0.0102	0.9999	0.0008	0.9863	0.0137
	1	0.025	0.0126	0.0224	0.0128	0.0208	0.0133	0.1028	0.0274	0.0716	0.0246	0.0103	0.0102	0.0001	0.0008	0.0137	0.0137
	musculoskeldisease
	0	0.8766	0.0256	0.926	0.0228	0.9365	0.0222	0.8491	0.0326	0.7911	0.0396	0.7947	0.0423	0.949	0.025	0.9589	0.0232
	1	0.1234	0.0256	0.074	0.0228	0.0635	0.0222	0.1509	0.0326	0.2089	0.0396	0.2053	0.0423	0.051	0.025	0.0411	0.0232
	otherchronicdisease
	0	0.8827	0.0253	0.8552	0.0313	0.923	0.0235	0.8064	0.0363	0.8036	0.0382	0.9048	0.0308	0.8508	0.0406	0.9378	0.0311
	1	0.1173	0.0253	0.1448	0.0313	0.077	0.0235	0.1936	0.0363	0.1964	0.0382	0.0952	0.0308	0.1492	0.0406	0.0622	0.0311
	bfor0
	0	0.4858	0.0433	0.5928	0.0501	0.653	0.0482	0.4966	0.0517	0.6645	0.0534	0.5314	0.0651	0.6358	0.0624	0.3833	0.0639
	1	0.5142	0.0433	0.4072	0.0501	0.347	0.0482	0.5034	0.0517	0.3355	0.0534	0.4686	0.0651	0.3642	0.0624	0.6167	0.0639
	budd0
	1	0.0426	0.0093	0.0798	0.0152	0.0892	0.0163	0.063	0.0139	0.1346	0.0232	0.2443	0.0356	0.0637	0.0163	0.0189	0.0072
	2	0.1851	0.0224	0.2664	0.0265	0.2828	0.0267	0.2333	0.0279	0.3464	0.0287	0.4281	0.0265	0.2349	0.0331	0.1103	0.0265
	3	0.1508	0.0128	0.1668	0.0131	0.1682	0.0131	0.1621	0.0132	0.1671	0.0131	0.1407	0.0145	0.1624	0.0136	0.121	0.016
	4	0.412	0.0219	0.3501	0.0251	0.3354	0.0254	0.3778	0.0256	0.2704	0.0286	0.1551	0.0283	0.3765	0.0292	0.4451	0.0205
	5	0.2095	0.0245	0.1368	0.0206	0.1245	0.0194	0.1639	0.0246	0.0815	0.0162	0.0318	0.0096	0.1625	0.0289	0.3048	0.0426
	Mean	3.5605	0.093	3.1976	0.1078	3.1233	0.1084	3.3462	0.1158	2.8178	0.1207	2.302	0.124	3.3392	0.1404	3.9067	0.1256
	htil0
	Mean	72.9875	1.3651	76.8006	1.1909	62.9525	2.1564	58.3776	1.839	51.9507	2.1736	67.2633	2.0634	68.0548	2.3409	85.5725	1.0226
	bryg0
	1	0.1798	0.0274	0.1229	0.0248	0.1885	0.0313	0.2207	0.0346	0.3185	0.042	0.2512	0.0415	0.1617	0.0372	0.0501	0.0212
	2	0.2318	0.0168	0.2049	0.0182	0.235	0.0174	0.2448	0.0171	0.2609	0.0162	0.2519	0.0172	0.2246	0.0204	0.1433	0.0266
	3	0.5884	0.0371	0.6722	0.0388	0.5765	0.0417	0.5345	0.0434	0.4206	0.0452	0.497	0.0495	0.6137	0.0528	0.8066	0.0467
	Mean	2.4087	0.063	2.5493	0.0626	2.388	0.0716	2.3137	0.0766	2.1021	0.0857	2.2458	0.0897	2.452	0.089	2.7565	0.0675
	fabq80
	0	0.9999	0.0007	0.929	0.0215	0.976	0.0129	0.906	0.0257	0.8496	0.0344	0.8686	0.0343	0.9136	0.0311	0.9998	0.0015
	1	0.0001	0.0007	0.0349	0.0091	0.0164	0.007	0.0415	0.0102	0.0544	0.0124	0.0505	0.012	0.0395	0.0112	0.0002	0.0015
	2	0	0	0.0361	0.015	0.0076	0.0064	0.0524	0.019	0.096	0.0278	0.0809	0.0271	0.0469	0.0225	0	0
	Mean	0.0001	0.0007	0.1071	0.036	0.0316	0.0191	0.1464	0.044	0.2464	0.0614	0.2123	0.0606	0.1333	0.0532	0.0002	0.0016

## Sheet: 9PS
9 patient subgroups, single-stage LCA
"Domain"	Subgroup size, probability, mean, s.e.																				"Domain"	Loadings				Profile plots
		Patient subgroup 1	s.e.	Patient subgroup 2	s.e.	Patient subgroup 3	s.e.	Patient subgroup 4	s.e.	Patient subgroup 5	s.e.	Patient subgroup 6	s.e.	Patient subgroup 7	s.e.	Patient subgroup 8	s.e.	Patient subgroup 9	s.e.				Clusters	R²				Patient subgroup 1	Patient subgroup 2	Patient subgroup 3	Patient subgroup 4	Patient subgroup 5	Patient subgroup 6	Patient subgroup 7	Patient subgroup 8	Patient subgroup 9		Mean-scores (used for rescaling)
	Patient subgroup Size	0.1513	0.0131	0.1497	0.0128	0.1394	0.012	0.1201	0.0122	0.1074	0.0109	0.1028	0.0104	0.0952	0.0109	0.0746	0.0097	0.0595	0.0081		Psychology domain	obeh0	0.1337	0.0179		obeh0 (0-10)	Treatment not essential (0-10)	0.3705	0.253	0.32397	0.29947	0.30016	0.24108	0.27875	0.35367	0.34981		obeh0, mean	3.705	2.53	3.2397	2.9947	3.0016	2.4108	2.7875	3.5367	3.4981	Range:0-10=fully agree
	Variables																					rm150	0.4312	0.1859		rm150 (0,1)	Sleep less well	0.4059	0.7049	0.2038	0.8449	0.562	0.7455	0.7757	0.392	0.7159
Psychology domain	obeh0																					mdi9	0.4973	0.2473		mdi9 (0-5)	Had trouble sleeping at night (0-5)	0.1687	0.2073	0.09996	0.46246	0.33354	0.40322	0.32164	0.13378	0.58456		mdi9, mean	0.8435	1.0365	0.4998	2.3123	1.6677	2.0161	1.6082	0.6689	2.9228	Range: 0-5=all the time
	Mean	3.705	0.2956	2.53	0.2956	3.2397	0.2792	2.9947	0.3297	3.0016	0.3246	2.4108	0.3276	2.7875	0.352	3.5367	0.4858	3.4981	0.4517			okon0	0.3438	0.1182		okon0 (0-10)	Able to decrease pain (0-10)	0.35042	0.45861	0.26948	0.43205	0.38885	0.56297	0.39315	0.45267	0.51189		okon0, mean	3.5042	4.5861	2.6948	4.3205	3.8885	5.6297	3.9315	4.5267	5.1189	Range:0-10= not at all
	rm150																					fabq110	0.6052	0.3662		fabq110 (0-6)	Work might harm back (0-6)	0.100767	0.3348	0.271517	0.2632	0.5493	0.71925	0.240317	0.77415	0.59145		fabq110, mean	0.6046	2.0088	1.6291	1.5792	3.2958	4.3155	1.4419	4.6449	3.5487	Range:0-6=agree
	0	0.5941	0.0451	0.2951	0.0407	0.7962	0.0372	0.1551	0.0377	0.438	0.0522	0.2545	0.0459	0.2243	0.0473	0.608	0.0658	0.2841	0.0628			fabq120	0.7019	0.4927		fabq120 (0-6)	Should not do normal work with present pain (0-6)	0.0939667	0.5156	0.0586667	0.193833	0.3587	0.823183	0.163017	0.684767	0.468033		fabq120, mean	0.5638	3.0936	0.352	1.163	2.1522	4.9391	0.9781	4.1086	2.8082	Range:0-6=agree
	1	0.4059	0.0451	0.7049	0.0407	0.2038	0.0372	0.8449	0.0377	0.562	0.0522	0.7455	0.0459	0.7757	0.0473	0.392	0.0658	0.7159	0.0628			fabq140	0.7025	0.4935		fabq140 (0-6)	Cannot work till pain is treated (0-6)	0.0843667	0.6312	0.02605	0.193233	0.286133	0.8218	0.0935333	0.459983	0.416233		fabq140, mean	0.5062	3.7872	0.1563	1.1594	1.7168	4.9308	0.5612	2.7599	2.4974	Range: 0-6=agree
	mdi9																					okom0	0.3118	0.0972		oens0(0,1)	Feel socially isolated	0.1096	0.1128	0.1919	0.3133	0.4654	0.4158	0.2127	0.1733	0.736
	0	0.4312	0.0368	0.3669	0.033	0.5923	0.0383	0.1267	0.0211	0.2214	0.0298	0.1656	0.0252	0.2323	0.0326	0.5036	0.0593	0.0656	0.0185			oens0	0.3838	0.1473		start80 (0,1)	Not enjoyed things used to enjoy	0.2421	0.3783	0.1139	0.6507	0.3458	0.6603	0.3571	0.3386	0.8256
	1	0.4052	0.0188	0.4097	0.0184	0.3421	0.025	0.2745	0.0261	0.3618	0.0232	0.3169	0.0257	0.3686	0.0237	0.3849	0.0268	0.1827	0.0332			start60	0.4479	0.2006		okom0 (0,1)	Negative recovery belief	0.1265	0.1079	0.2479	0.2918	0.3901	0.3288	0.3513	0.3339	0.6723
	2	0.0864	0.0123	0.1038	0.0124	0.0448	0.0095	0.1349	0.0133	0.1342	0.0134	0.1376	0.0134	0.1327	0.0135	0.0668	0.0166	0.1154	0.0146			rm210	0.3019	0.0912		start60 (0,1)	Worrying thoughts a lot of the time	0.0685	0.0905	0.0594	0.3985	0.2646	0.5379	0.2245	0.241	0.699
	3	0.0478	0.011	0.0683	0.0123	0.0152	0.0053	0.172	0.0185	0.1291	0.0174	0.1551	0.0182	0.124	0.018	0.03	0.0128	0.1892	0.019			start80	0.4148	0.1721		mdi2 (0-2)	Lost interest in daily activities (0-2)	0.17245	0.1935	0.11575	0.6091	0.54155	0.5755	0.30275	0.26405	0.91065		mdi2, mean	0.3449	0.387	0.2315	1.2182	1.0831	1.151	0.6055	0.5281	1.8213	Range:0-2=slightly-all the time
	4	0.025	0.0083	0.0424	0.0109	0.0049	0.0024	0.2074	0.0281	0.1174	0.0222	0.1653	0.0261	0.1096	0.0228	0.0128	0.0078	0.2933	0.0378			rm170	0.4424	0.1957		mdi8 (0-2)	Felt restless/subdued/slowed down (0-2)	0.2924	0.3323	0.2275	0.72495	0.6389	0.6748	0.4402	0.39845	0.92095		mdi8, mean	0.5848	0.6646	0.455	1.4499	1.2778	1.3496	0.8804	0.7969	1.8419	Range:0-2=slightly-all the time
	5	0.0044	0.002	0.0089	0.0033	0.0005	0.0003	0.0845	0.0191	0.0361	0.0106	0.0595	0.0152	0.0327	0.0104	0.0018	0.0015	0.1536	0.0345			mdi2	0.6068	0.3682		mdi5 (0-2)	Had a bad conscience (0-2)	0.1236	0.1717	0.10065	0.43945	0.4234	0.54005	0.1929	0.1425	0.81135		mdi5, mean	0.2472	0.3434	0.2013	0.8789	0.8468	1.0801	0.3858	0.285	1.6227	Range:0-2=slightly-all the time
	Mean	0.8435	0.0947	1.0365	0.1008	0.4998	0.0635	2.3123	0.1599	1.6677	0.1513	2.0161	0.1606	1.6082	0.1608	0.6689	0.1272	2.9228	0.2131			mdi8	0.5615	0.3152		mdi1 (0-2)	Felt low in spirits/sad (0-2)	0.1148	0.15415	0.1422	0.4928	0.47815	0.50235	0.264	0.17935	0.80265		mdi1, mean	0.2296	0.3083	0.2844	0.9856	0.9563	1.0047	0.528	0.3587	1.6053	Range:0-2=slightly-all the time
	okon0																					mdi5	0.5382	0.2897		mdi3 (0-5)	Felt lacking in energy and strength (0-5)	0.13626	0.15084	0.1253	0.45152	0.38964	0.51282	0.25746	0.1975	0.73122		mdi3, mean	0.6813	0.7542	0.6265	2.2576	1.9482	2.5641	1.2873	0.9875	3.6561	Range: 0-5=all the time
	Mean	3.5042	0.1998	4.5861	0.2174	2.6948	0.1979	4.3205	0.2411	3.8885	0.233	5.6297	0.2446	3.9315	0.2676	4.5267	0.3123	5.1189	0.2825			mdi1	0.5983	0.3579		mdi4 (0-2)	Felt less self-confident (0-2)	0.05715	0.08445	0.0495	0.34125	0.3352	0.40785	0.09745	0.13805	0.7941		mdi4, mean	0.1143	0.1689	0.099	0.6825	0.6704	0.8157	0.1949	0.2761	1.5882	Range:0-2=slightly-all the time
	fabq110																					mdi3	0.6714	0.4508		mdi7 (0-2)	Had difficulty in concentrating (0-2)	0.04605	0.13175	0.07	0.36235	0.35225	0.31655	0.1756	0.10555	0.6901		mdi7, mean	0.0921	0.2635	0.14	0.7247	0.7045	0.6331	0.3512	0.2111	1.3802	Range:0-2=slightly-all the time
	0	0.713	0.036	0.3595	0.039	0.4396	0.0411	0.4508	0.0465	0.1478	0.0305	0.044	0.0149	0.4826	0.0509	0.0237	0.0123	0.1166	0.0349			mdi4	0.5872	0.3449		mdi10 (0-2)	Have suffered from reduced/ increased appetite (0-2)	0.03845	0.16685	0.07205	0.31675	0.2792	0.3755	0.1372	0.1732	0.69905		mdi10, mean	0.0769	0.3337	0.1441	0.6335	0.5584	0.751	0.2744	0.3464	1.3981	Range:0-2=slightly-all the time
	1	0.1258	0.014	0.1127	0.0133	0.1234	0.0139	0.1246	0.0141	0.0648	0.0112	0.0265	0.0072	0.1275	0.0142	0.0164	0.0067	0.0548	0.0129			mdi7	0.5085	0.2586		rm170 (0,1)	More irritable with people than usual	0.1564	0.3212	0.0492	0.6274	0.4222	0.5989	0.4292	0.219	0.7361
	2	0.0507	0.0086	0.0807	0.0109	0.0791	0.0108	0.0786	0.0108	0.0649	0.01	0.0364	0.0078	0.0769	0.0108	0.0258	0.008	0.0588	0.0108			mdi10	0.4707	0.2215		rm210(0,1)	Rubbing/holding areas that hurt/ are uncomfortable	0.2893	0.4133	0.2644	0.4995	0.6079	0.7297	0.4589	0.3103	0.5888
	3	0.0787	0.016	0.2226	0.0195	0.1952	0.0198	0.191	0.0215	0.2505	0.0192	0.1924	0.0224	0.1786	0.0232	0.1567	0.0282	0.2432	0.021			start50	0.3291	0.1083		start50 (0,1)	Not safe to be physically active	0.105	0.2599	0.0345	0.1778	0.07	0.4604	0.1201	0.1126	0.2892
	4	0.0212	0.0063	0.1066	0.0148	0.0837	0.0135	0.0806	0.0145	0.1677	0.0181	0.1767	0.0182	0.072	0.0148	0.1652	0.0191	0.1745	0.0187			start70	0.2852	0.0813		start70 (0,1)	Terrible back pain, will never get better	0.0355	0.0001	0.0268	0.0549	0.0249	0.1832	0.0575	0.1065	0.262
	5	0.0075	0.0029	0.0666	0.0125	0.0468	0.0102	0.0444	0.0109	0.1467	0.0208	0.2119	0.0243	0.0379	0.0106	0.2275	0.0256	0.1636	0.0253			rm230	0.2578	0.0665		rm230 (0,1)	Often express concern	0.0477	0.0674	0.0677	0.2359	0.1823	0.2954	0.0914	0.1897	0.2855
	6	0.0032	0.0015	0.0512	0.0125	0.0322	0.009	0.03	0.0094	0.1576	0.029	0.3122	0.0421	0.0245	0.0087	0.3848	0.0554	0.1884	0.0408			fabq30	0.3504	0.1228		fabq30 (0-6)	Physical activity might harm back (0-6)	0.3365	0.375317	0.327817	0.345633	0.370367	0.554683	0.299083	0.687567	0.475467		fabq30, mean	2.019	2.2519	1.9669	2.0738	2.2222	3.3281	1.7945	4.1254	2.8528	Range: 0-6=agree
	Mean	0.6046	0.106	2.0088	0.1868	1.6291	0.1768	1.5792	0.1989	3.2958	0.2223	4.3155	0.1918	1.4419	0.2096	4.6449	0.2199	3.5487	0.2902			fabq40	0.2853	0.0814		fabq40 (0-6)	Should not do physical activity which (might) make pain worse (0-6)	0.596583	0.65915	0.56245	0.641383	0.609533	0.804767	0.514183	0.842683	0.63595		fabq40, mean	3.5795	3.9549	3.3747	3.8483	3.6572	4.8286	3.0851	5.0561	3.8157	Range: 0-6=agree
	fabq120
	0	0.7188	0.0353	0.1719	0.0291	0.7974	0.0351	0.5422	0.0454	0.3243	0.0428	0.0118	0.0057	0.5918	0.0506	0.0603	0.0198	0.2131	0.0495
	1	0.1337	0.0145	0.0786	0.0115	0.1177	0.0147	0.1418	0.0148	0.1164	0.0141	0.0103	0.004	0.1426	0.0148	0.0368	0.0096	0.0906	0.016		Pain domain							Patient subgroup 1	Patient subgroup 2	Patient subgroup 3	Patient subgroup 4	Patient subgroup 5	Patient subgroup 6	Patient subgroup 7	Patient subgroup 8	Patient subgroup 9
	2	0.0484	0.0088	0.07	0.0107	0.0338	0.0081	0.0721	0.0111	0.0813	0.0118	0.0175	0.0054	0.0668	0.0111	0.0437	0.0093	0.075	0.0118			tlep0	0.1785	0.0319		tlep0 (1-3)	Previous LBP episodes (0-2)	0.64205	0.60875	0.6316	0.6723	0.5673	0.6721	0.784	0.70645	0.80325		tlep0,mean	2.2841	2.2175	2.2632	2.3446	2.1346	2.3442	2.568	2.4129	2.6065	Range: 1-3=more than 3 episodes
	3	0.0748	0.0161	0.2659	0.0215	0.0415	0.0139	0.1568	0.0226	0.2425	0.0224	0.127	0.0237	0.1339	0.0247	0.2221	0.0248	0.265	0.0217			dlva0	0.4285	0.1836		dlva0 (1-4)	Duration of LBP (1-4)	0.146233	0.0229667	0.421133	0.194833	0.391267	0.1426	0.350733	0.203167	0.5714		dlva0, mean	1.4387	1.0689	2.2634	1.5845	2.1738	1.4278	2.0522	1.6095	2.7142	Range: 1-4=more than 3 mths
	4	0.0149	0.0048	0.1304	0.0171	0.0066	0.0031	0.044	0.0102	0.0933	0.015	0.1189	0.0173	0.0346	0.0099	0.1454	0.0182	0.1208	0.0187			tlda0	0.3339	0.1115		tlda0 (1,2)	More than 30 days of LBP last year	0.1386	0.0586	0.3442	0.2134	0.3392	0.202	0.4458	0.209	0.6063
	5	0.0067	0.0027	0.1434	0.02	0.0023	0.0014	0.0276	0.0083	0.0805	0.016	0.2496	0.0271	0.02	0.0074	0.2135	0.0264	0.1235	0.0251			vasl0	0.5429	0.2948		vasl0 (0-10)	LBP intensity (0-10)	0.63943	0.77093	0.40746	0.70436	0.61291	0.77591	0.65934	0.66296	0.66918		vasl0,mean	6.3943	7.7093	4.0746	7.0436	6.1291	7.7591	6.5934	6.6296	6.6918
	6	0.0026	0.0013	0.1398	0.0244	0.0007	0.0005	0.0154	0.0059	0.0616	0.0159	0.4648	0.0479	0.0103	0.0048	0.2781	0.0436	0.112	0.0311			rm110	0.4617	0.2132		rm110 (0,1)	Back/leg painful almost all the time	0.5304	0.8638	0.2515	0.7962	0.5986	0.9254	0.8033	0.5083	0.8433
	Mean	0.5638	0.0991	3.0936	0.195	0.352	0.0846	1.163	0.1697	2.1522	0.217	4.9391	0.1519	0.9781	0.1771	4.1086	0.2249	2.8082	0.3162			start90	0.5636	0.3176		start90 (0,1)	Very-extremely bothersome BP	0.5079	0.8921	0.1297	0.8946	0.6327	0.9675	0.7372	0.753	0.8069
	fabq140																					domin_bp	0.4263	0.1817		domin_bp (0,1)	LBP not dominating	0.0073	0.0218	0.0618	0.0004	0.0308	0.129	0.4075	0.0324	0.1849
	0	0.7376	0.0339	0.1267	0.027	0.8856	0.0277	0.5565	0.0436	0.4376	0.0448	0.0268	0.0118	0.7193	0.0454	0.2601	0.0445	0.3004	0.0557			vasb0	0.5058	0.2559		vasb0 (0-2)	Leg pain intensity (0-2)	0.2143	0.3351	0.2367	0.37595	0.38115	0.5876	0.87895	0.32745	0.6969		vasb0, mean	0.4286	0.6702	0.4734	0.7519	0.7623	1.1752	1.7579	0.6549	1.3938
	1	0.1331	0.0147	0.0611	0.0108	0.0848	0.0157	0.1439	0.0151	0.134	0.0148	0.0184	0.0065	0.136	0.0154	0.1007	0.0147	0.1101	0.0163			start10	0.4778	0.2283		start10 (0,1)	Pain has spread down into leg(s)	0.1554	0.3352	0.2571	0.4157	0.3184	0.6643	0.9663	0.398	0.7036
	2	0.0592	0.0105	0.0725	0.0113	0.02	0.0077	0.0916	0.0129	0.101	0.0135	0.0309	0.0086	0.0634	0.0126	0.096	0.0133	0.0993	0.0136			pain_dis	0.4627	0.2141		pain_dis_BP (0)	Pain dist: Not only LBP (0)	0.1202	0.2001	0.1954	0.1619	0.2362	0.5173	0.9047	0.2276	0.5733	Reverse-scored
	3	0.0427	0.0102	0.1398	0.0166	0.0077	0.0045	0.0948	0.015	0.1238	0.0165	0.0848	0.0162	0.048	0.0137	0.1487	0.0173	0.1457	0.0175							pain_dis_BP+one leg (1)	Pain distribution: LBP + pain in one leg (1)	0.113	0.1627	0.1564	0.1185	0.1619	0.4304	0.7887	0.1164	0.399
	4	0.0155	0.0052	0.1355	0.018	0.0015	0.0012	0.0494	0.0109	0.0763	0.0137	0.1168	0.0172	0.0183	0.0073	0.1158	0.0172	0.1074	0.018							pain_dis_BP+two legs (2)	Pain distribution: LBP + pain in both legs (2)	0	0.0373	0.0078	0.0433	0.0743	0.0549	0.0233	0.0965	0.136
	5	0.0072	0.0031	0.167	0.0222	0.0004	0.0004	0.0326	0.0092	0.0597	0.0131	0.2046	0.0248	0.0088	0.0046	0.1147	0.0201	0.1007	0.0215							pain_dis_only leg pain (3)	Pain distribution: Only leg pain (3)	0.0071	0	0.0312	0	0	0.032	0.0927	0.0147	0.0383
	6	0.0048	0.0025	0.2974	0.0376	0.0001	0.0002	0.0312	0.0107	0.0676	0.0179	0.5176	0.0494	0.0062	0.0039	0.1641	0.0345	0.1364	0.0365			start20	0.2909	0.0846		start20 (0,1)	Shoulder/neck pain	0.2387	0.3079	0.5431	0.5413	0.6212	0.5161	0.5775	0.4894	0.729
	Mean	0.5062	0.0955	3.7872	0.2216	0.1563	0.0489	1.1594	0.1779	1.7168	0.2172	4.9308	0.1833	0.5612	0.1362	2.7599	0.2878	2.4974	0.3409			paraspin_debut	0.1571	0.0247		paraspin_debut (0,1)	No paraspinal pain onset	0.3951	0.3481	0.3516	0.3519	0.3631	0.4478	0.5794	0.2567	0.3549
	okom0																					fabq10	0.2647	0.0701		fabq10 (0-6)	Pain caused by physical activity (0-6)	0.4854	0.538567	0.496433	0.4705	0.612267	0.710267	0.48225	0.73945	0.4908		fabq10, mean	2.9124	3.2314	2.9786	2.823	3.6736	4.2616	2.8935	4.4367	2.9448	Range:0-6=completely agree
	0	0.8735	0.0291	0.8921	0.0271	0.7521	0.0391	0.7082	0.0465	0.6099	0.0533	0.6712	0.0497	0.6487	0.0546	0.6661	0.0669	0.3277	0.0675			fabq20	0.3374	0.1138		fabq20 (0-6)	Physical activity makes worse (0-6)	0.472033	0.620433	0.433433	0.550317	0.499333	0.7976	0.512667	0.703917	0.63735		fabq20, mean	2.8322	3.7226	2.6006	3.3019	2.996	4.7856	3.076	4.2235	3.8241	Range:0-6=completely agree
	1	0.1265	0.0291	0.1079	0.0271	0.2479	0.0391	0.2918	0.0465	0.3901	0.0533	0.3288	0.0497	0.3513	0.0546	0.3339	0.0669	0.6723	0.0675
	oens0
	0	0.8904	0.0277	0.8872	0.028	0.8081	0.0359	0.6867	0.0478	0.5346	0.0533	0.5842	0.0523	0.7873	0.0467	0.8267	0.0499	0.264	0.0616		Activity domain							Patient subgroup 1	Patient subgroup 2	Patient subgroup 3	Patient subgroup 4	Patient subgroup 5	Patient subgroup 6	Patient subgroup 7	Patie nt subgroup 8	Patient subgroup 9
	1	0.1096	0.0277	0.1128	0.028	0.1919	0.0359	0.3133	0.0478	0.4654	0.0533	0.4158	0.0523	0.2127	0.0467	0.1733	0.0499	0.736	0.0616			facetwalk	0.1863	0.0347		facetwalk (0,1)	Best activity is not to walk	0.2885	0.4985	0.2718	0.256	0.3529	0.4471	0.435	0.2731	0.3923	Reverse-scored
	start60																					rm80	0.4394	0.193		rm80 (0,1)	Only stand for short periods of time	0.1123	0.5502	0.0385	0.2773	0.0798	0.5349	0.3011	0.1535	0.4926
	0	0.9315	0.0224	0.9095	0.0258	0.9406	0.022	0.6015	0.0517	0.7354	0.0466	0.4621	0.0534	0.7755	0.0476	0.759	0.0556	0.301	0.0642			rm140	0.6201	0.3846		rm140 (0,1)	Only walk short distances	0.2664	0.8857	0.0003	0.4241	0.1191	0.7863	0.276	0.1671	0.5815
	1	0.0685	0.0224	0.0905	0.0258	0.0594	0.022	0.3985	0.0517	0.2646	0.0466	0.5379	0.0534	0.2245	0.0476	0.241	0.0556	0.699	0.0642			start30	0.473	0.2237		start30 (0,1)	Only walked short distances	0.2637	0.6054	0.0003	0.4043	0.1155	0.6761	0.2666	0.1722	0.5196
	rm210																					rm50	0.5675	0.322		rm50 (0,1)	Use handrail to get upstairs	0.3704	0.8414	0.0752	0.5122	0.0827	0.8984	0.5027	0.4596	0.6057
	0	0.7107	0.0401	0.5867	0.0438	0.7356	0.0401	0.5005	0.0512	0.3921	0.0526	0.2703	0.0467	0.5411	0.0568	0.6897	0.0621	0.4112	0.0689			rm60	0.5781	0.3342		rm60 (0,1)	Hold on to something to get out of an easy chair	0.5855	0.9243	0.1382	0.7624	0.1932	0.9377	0.3851	0.5993	0.604
	1	0.2893	0.0401	0.4133	0.0438	0.2644	0.0401	0.4995	0.0512	0.6079	0.0526	0.7297	0.0467	0.4589	0.0568	0.3103	0.0621	0.5888	0.0689			rm100	0.6245	0.39		rm100 (0,1)	Difficult to get out of a chair	0.6553	0.9828	0.1086	0.8945	0.2256	0.8955	0.5031	0.6799	0.6613
	start80																					rm120	0.5125	0.2626		rm120 (0,1)	Difficult to turn over in bed	0.6974	0.9171	0.1967	0.8606	0.3581	0.8632	0.6297	0.4686	0.6109
	0	0.7579	0.0402	0.6217	0.0436	0.8861	0.0296	0.3493	0.0495	0.6542	0.0517	0.3397	0.0501	0.6429	0.0555	0.6614	0.0631	0.1744	0.0533			rm90	0.4561	0.208		rm90 (0,1)	Try not to bend or kneel down	0.6235	0.8962	0.2749	0.8151	0.522	0.9324	0.4692	0.7364	0.7779
	1	0.2421	0.0402	0.3783	0.0436	0.1139	0.0296	0.6507	0.0495	0.3458	0.0517	0.6603	0.0501	0.3571	0.0555	0.3386	0.0631	0.8256	0.0533			start40	0.4607	0.2122		start40 (0,1)	Dressed more slowly last two weeks	0.7297	0.7603	0.2592	0.9171	0.3442	0.8799	0.5766	0.6156	0.7081
	rm170																					rm70	0.567	0.3215		rm70 (0,1)	Get dressed more slowly	0.7647	0.9774	0.2305	0.9205	0.3118	0.9044	0.5995	0.6639	0.7177
	0	0.8436	0.0325	0.6788	0.0415	0.9508	0.021	0.3726	0.0508	0.5778	0.0525	0.4011	0.0518	0.5708	0.0585	0.781	0.0563	0.2639	0.0615			rm130	0.5562	0.3093		rm130 (0,1)	Trouble putting on socks	0.7922	0.9314	0.2324	0.916	0.3005	0.9152	0.6	0.6938	0.6443
	1	0.1564	0.0325	0.3212	0.0415	0.0492	0.021	0.6274	0.0508	0.4222	0.0525	0.5989	0.0518	0.4292	0.0585	0.219	0.0563	0.7361	0.0615			rm30	0.635	0.4033		rm30 (0,1)	Walk more slowly	0.7148	0.9997	0.1244	0.7896	0.2731	0.9587	0.7153	0.5721	0.9245
	mdi2																					rm180	0.6238	0.3891		rm180 (0,1)	Go upstairs more slowly	0.5546	0.9997	0.1455	0.786	0.1891	0.9348	0.7074	0.6249	0.8478
	0	0.6857	0.0396	0.6514	0.0409	0.7823	0.0385	0.155	0.0307	0.2126	0.0363	0.1826	0.0335	0.4879	0.0525	0.5431	0.0643	0.0082	0.0055			rm160	0.5478	0.3001		rm160 (0,1)	Avoid heavy job around the house	0.8405	0.9562	0.2517	0.9142	0.6238	0.9763	0.7224	0.7682	0.9246
	1	0.2838	0.0318	0.3102	0.0318	0.2039	0.0335	0.4717	0.0254	0.4917	0.0227	0.4839	0.024	0.4187	0.0331	0.3856	0.0425	0.1622	0.0475			rm220	0.642	0.4121		rm220 (0,1)	Do less daily work around the house	0.6619	0.9699	0.0203	0.8541	0.4599	0.9669	0.4609	0.681	0.8061
	2	0.0305	0.0093	0.0384	0.011	0.0138	0.0056	0.3732	0.0455	0.2957	0.0417	0.3336	0.0441	0.0934	0.0242	0.0712	0.0246	0.8296	0.0528			rm40	0.4847	0.235		rm40 (0,1)	Not doing usual jobs around the house	0.5467	0.8601	0.0979	0.5643	0.3359	0.8482	0.4189	0.5091	0.6048
	Mean	0.3449	0.0479	0.387	0.0508	0.2315	0.0437	1.2182	0.0733	1.0831	0.0749	1.151	0.0746	0.6055	0.0747	0.5281	0.0876	1.8213	0.0582			fabq50	0.3963	0.157		fabq50 (0-6)	Cannot do physical activity which (might) make pain worse (0-6)	0.485817	0.6479	0.2888	0.514983	0.408717	0.734767	0.428033	0.494583	0.62865		fabq50, mean	2.9149	3.8874	1.7328	3.0899	2.4523	4.4086	2.5682	2.9675	3.7719
	mdi8																					fabq130	0.6643	0.4413		fabq130 (0-2)	Cannot work with present pain (0-2)	0.02305	0.6577	0.0177	0.206	0.22785	0.8891	0.0882	0.52085	0.40615		fabq130, mean	0.0461	1.3154	0.0354	0.412	0.4557	1.7782	0.1764	1.0417	0.8123
	0	0.4843	0.0412	0.4268	0.0403	0.5852	0.0437	0.0605	0.0178	0.1096	0.0243	0.0871	0.021	0.2893	0.0434	0.3393	0.0534	0.0044	0.0033			facetsit	0.1078	0.0116		facetsit (0,1)	Best posture to sit	0.2131	0.2554	0.2273	0.2396	0.2123	0.2085	0.1338	0.3273	0.1652
	1	0.4466	0.0295	0.4819	0.0271	0.3745	0.0344	0.429	0.0369	0.503	0.0278	0.4761	0.0314	0.5409	0.0226	0.5246	0.0277	0.1493	0.0492			rm190	0.3388	0.1148		rm190 (0,1)	Stay in bed most of the time	0.0072	0.2134	0.0001	0.0264	0.0103	0.169	0.0001	0.0156	0.0959
	2	0.0691	0.0157	0.0913	0.019	0.0402	0.0112	0.5104	0.052	0.3874	0.0456	0.4367	0.0477	0.1697	0.033	0.1361	0.0334	0.8463	0.0524			rm20	0.2881	0.083		rm20 (0,1)	Change position frequently	0.8107	0.8733	0.6752	0.945	0.9446	0.9789	0.9154	0.8349	0.9809
	Mean	0.5848	0.055	0.6646	0.0568	0.455	0.0538	1.4499	0.0685	1.2778	0.0676	1.3496	0.0667	0.8804	0.0737	0.7969	0.0846	1.8419	0.0556
	mdi5
	0	0.7849	0.0348	0.713	0.0376	0.8211	0.0328	0.38	0.0458	0.3973	0.0462	0.2782	0.0416	0.6826	0.0505	0.7561	0.0646	0.066	0.0257		Participation domain							Patient subgroup 1	Patient subgroup 2	Patient subgroup 3	Patient subgroup 4	Patient subgroup 5	Patient subgroup 6	Patient subgroup 7	Patient subgroup 8	Patient subgroup 9
	1	0.1829	0.0254	0.2307	0.025	0.1564	0.0252	0.3611	0.0214	0.3585	0.0218	0.3635	0.0211	0.2489	0.0312	0.2029	0.0438	0.2454	0.0373			dlsy0	0.3812	0.1453		dlsy0 (0-2)	Days with sick leave last month (0-2)	0.0469	0.1999	0.00805	0.1045	0.1145	0.32025	0.0628	0.1141	0.2136		dlsy0,mean	0.0938	0.3998	0.0161	0.209	0.229	0.6405	0.1256	0.2282	0.4272
	2	0.0322	0.0107	0.0563	0.0151	0.0225	0.0084	0.2589	0.0399	0.2441	0.0386	0.3583	0.0452	0.0685	0.0219	0.0411	0.0218	0.6887	0.061			rm200	0.4755	0.2261		rm200 (0,1)	Decreased sexual activity	0.2882	0.597	0.0003	0.4819	0.1551	0.745	0.2978	0.2039	0.4859
	Mean	0.2472	0.0448	0.3434	0.0515	0.2013	0.0407	0.8789	0.0832	0.8468	0.0824	1.0801	0.0842	0.3858	0.0713	0.285	0.0859	1.6227	0.0859			rm10	0.6537	0.4274		rm10 (0,1)	Stay home most of the time	0.0322	0.6693	0.0002	0.1313	0.0916	0.6669	0.0361	0.0155	0.1761
	mdi1																					fabq90	0.5313	0.2822		fabq90 (0-2)	Work is too heavy (0-2)	0.00375	0.07	0.0442	0.07145	0.3143	0.56925	0.13705	0.4931	0.3762		fabq90, mean	0.0075	0.14	0.0884	0.1429	0.6286	1.1385	0.2741	0.9862	0.7524
	0	0.7763	0.038	0.7028	0.0401	0.7249	0.0408	0.198	0.0352	0.2134	0.0375	0.1884	0.0346	0.51	0.0553	0.6569	0.062	0.0193	0.0089			fabq100	0.5577	0.311		fabq100 (0-2)	Work makes/would make pain worse (0-2)	0.0692	0.3159	0.17845	0.2307	0.5498	0.8002	0.24805	0.75125	0.55565		fabq100, mean	0.1384	0.6318	0.3569	0.4614	1.0996	1.6004	0.4961	1.5025	1.1113
	1	0.2179	0.0358	0.2861	0.0367	0.2659	0.0377	0.6183	0.0243	0.617	0.0247	0.6185	0.0242	0.4519	0.0449	0.3276	0.0554	0.3561	0.0575			fabq70	0.5191	0.2695		fabq70 (0-2)	Work-aggravated pain (0-2)	0.10135	0.28855	0.1932	0.3454	0.56295	0.72655	0.38845	0.76625	0.69985		fabq70, mean	0.2027	0.5771	0.3864	0.6908	1.1259	1.4531	0.7769	1.5325	1.3997
	2	0.0058	0.0025	0.0111	0.004	0.0093	0.0036	0.1836	0.0332	0.1697	0.0323	0.1931	0.0351	0.0381	0.0128	0.0155	0.0073	0.6246	0.0655			fabq60	0.4261	0.1816		fabq60 (0-2)	Pain caused by work/accident at work (0-2)	0.05955	0.2507	0.1898	0.20595	0.3843	0.54535	0.30795	0.69155	0.49145		fabq60, mean	0.1191	0.5014	0.3796	0.4119	0.7686	1.0907	0.6159	1.3831	0.9829
	Mean	0.2296	0.0402	0.3083	0.0436	0.2844	0.0439	0.9856	0.064	0.9563	0.0655	1.0047	0.0654	0.528	0.0665	0.3587	0.0687	1.6053	0.0737			bfbe0	0.501	0.251		bfbe0 (1-4)	Physical work load (1-4)	0.306967	0.46	0.379367	0.274433	0.503267	0.774533	0.384933	0.865667	0.4811		bfbe0, mean	1.9209	2.38	2.1381	1.8233	2.5098	3.3236	2.1548	3.597	2.4433
	mdi3
	0	0.4046	0.039	0.3607	0.0385	0.4411	0.0415	0.052	0.0116	0.0764	0.0152	0.0343	0.0085	0.1695	0.0283	0.2537	0.0431	0.0033	0.0018
	1	0.5282	0.0277	0.5527	0.0251	0.5046	0.0307	0.3393	0.0358	0.415	0.0345	0.2659	0.0347	0.5581	0.0261	0.5842	0.0212	0.0538	0.0207		Physical impairment domain							Patient subgroup 1	Patient subgroup 2	Patient subgroup 3	Patient subgroup 4	Patient subgroup 5	Patient subgroup 6	Patient subgroup 7	Patient subgroup 8	Patient subgroup 9
	2	0.0511	0.0108	0.0628	0.0124	0.0428	0.01	0.164	0.0166	0.1671	0.0167	0.1528	0.0164	0.1362	0.0169	0.0997	0.0187	0.0648	0.0161			romflex	0.3575	0.1278		romflex - 0	No pain on flexion (AROM) (0)	0.292	0.1788	0.5995	0.2463	0.5273	0.1556	0.3469	0.2054	0.3381
	3	0.0135	0.0051	0.0195	0.007	0.0099	0.0041	0.2168	0.0233	0.184	0.0223	0.2401	0.0236	0.0909	0.0191	0.0465	0.0163	0.2137	0.0265							romflex -1	Back pain on flexion (AROM) (1)	0.6998	0.7808	0.4005	0.7536	0.4612	0.6846	0.2871	0.763	0.4034
	4	0.0025	0.0014	0.0042	0.0023	0.0016	0.001	0.1994	0.0308	0.1409	0.026	0.2625	0.0345	0.0422	0.0139	0.0151	0.008	0.4902	0.0447							romflex -2	Leg pain on flexion (AROM) (2)	0.0082	0.0404	0.0001	0.0001	0.0115	0.1598	0.3661	0.0316	0.2585
	5	0.0001	0.0001	0.0001	0.0001	0	0	0.0284	0.0092	0.0167	0.0059	0.0445	0.0132	0.003	0.0016	0.0008	0.0006	0.1742	0.0406			romext	0.1908	0.0364		romext -0	No pain on extension (AROM) (0)	0.326	0.2715	0.482	0.2967	0.4228	0.2121	0.3937	0.3164	0.4091
	Mean	0.6813	0.0599	0.7542	0.0668	0.6265	0.0593	2.2576	0.1396	1.9482	0.1326	2.5641	0.1412	1.2873	0.1148	0.9875	0.113	3.6561	0.1433							romext -1	Back pain on extension (AROM) (1)	0.674	0.7036	0.4927	0.7032	0.5772	0.6878	0.4541	0.6678	0.4933
	mdi4																									romext -2	Leg pain on extension (AROM) (2)	0	0.0249	0.0253	0	0	0.1001	0.1522	0.0158	0.0977
	0	0.8922	0.0289	0.8446	0.0313	0.906	0.0264	0.4764	0.0478	0.4838	0.0478	0.3986	0.0467	0.8227	0.0406	0.757	0.0537	0.067	0.0254			romsideglr	0.1652	0.0273		romsideglr - 0	No pain on sideglide, right (AROM) (0)	0.5335	0.4905	0.6289	0.5039	0.6039	0.4302	0.6176	0.4823	0.4803
	1	0.1013	0.0254	0.1418	0.0261	0.089	0.0236	0.3646	0.0274	0.362	0.0278	0.3872	0.0262	0.1596	0.0329	0.2099	0.0397	0.2777	0.0395							romsideglr - 1	Back pain on sideglide, right (AROM) (1)	0.4665	0.4917	0.3538	0.4961	0.3961	0.5061	0.2196	0.5177	0.4783
	2	0.0065	0.0037	0.0136	0.0058	0.005	0.0029	0.1589	0.032	0.1542	0.031	0.2142	0.0371	0.0176	0.0085	0.0331	0.0153	0.6552	0.0619							romsideglr - 2	Leg pain on sideglide, right (AROM) (2)	0	0.0178	0.0172	0	0	0.0637	0.1628	0.0001	0.0414
	Mean	0.1143	0.0324	0.1689	0.0367	0.099	0.0292	0.6825	0.0766	0.6704	0.0757	0.8157	0.0802	0.1949	0.0486	0.2761	0.0683	1.5882	0.0859			romsidegll	0.1808	0.0327		romsidegll - 0	No pain on sideglide, left (AROM) (0)	0.627	0.4639	0.6725	0.5263	0.5553	0.3728	0.4684	0.6334	0.5799
	mdi7																									romsidegll - 1	Back pain on sideglide, left (AROM) (1)	0.373	0.5185	0.3275	0.463	0.4446	0.5092	0.3591	0.3665	0.3206
	0	0.9122	0.0242	0.7671	0.0355	0.8696	0.0299	0.4515	0.0476	0.4636	0.0491	0.5073	0.0482	0.6998	0.051	0.8095	0.0513	0.1355	0.0381							romsidegll - 2	Leg pain on sideglide, left (AROM) (2)	0	0.0176	0	0.0107	0	0.118	0.1725	0.0001	0.0996
	1	0.0834	0.0218	0.2023	0.027	0.1207	0.0256	0.3723	0.0259	0.3684	0.0267	0.3523	0.0272	0.2493	0.0349	0.17	0.0405	0.3488	0.0321			romrotr	0.1781	0.0317		romrotr - 0	No pain on right rotation (AROM) (0)	0.7524	0.682	0.8614	0.695	0.8075	0.6207	0.7733	0.7329	0.8167
	2	0.0044	0.0025	0.0306	0.01	0.0096	0.0046	0.1762	0.0334	0.1681	0.0331	0.1404	0.0299	0.051	0.0183	0.0205	0.0114	0.5157	0.0633							romrotr - 1	Back pain on right rotation (AROM) (1)	0.2476	0.318	0.1386	0.305	0.1805	0.3521	0.1325	0.267	0.1434
	Mean	0.0921	0.0266	0.2635	0.0446	0.14	0.0343	0.7247	0.0781	0.7045	0.0793	0.6331	0.0755	0.3512	0.0681	0.2111	0.0623	1.3802	0.0995							romrotr - 2	Leg pain on right rotation (AROM) (2)	0	0	0	0	0.012	0.0273	0.0942	0	0.0399
	mdi10																					romrotl	0.2454	0.0602		romrotl - 0	No pain on left rotation (AROM) (0)	0.7232	0.6466	0.9128	0.6602	0.8787	0.5456	0.7682	0.754	0.7264
	0	0.9292	0.0227	0.7363	0.0363	0.8741	0.0285	0.5485	0.0465	0.593	0.0474	0.4817	0.0479	0.7773	0.0436	0.7277	0.0556	0.1689	0.044							romrotl - 1	Back pain on left rotation (AROM) (1)	0.2768	0.3446	0.0872	0.3398	0.1212	0.3877	0.1506	0.2459	0.2321
	1	0.0646	0.0189	0.1937	0.0217	0.1077	0.0212	0.2696	0.022	0.2557	0.023	0.2857	0.0214	0.1711	0.0268	0.1982	0.0305	0.2641	0.0257							romrotl - 2	Leg pain on left rotation (AROM) (2)	0	0.0088	0	0	0	0.0667	0.0812	0	0.0416
	2	0.0062	0.0039	0.07	0.0179	0.0182	0.0079	0.1819	0.0338	0.1514	0.0317	0.2326	0.0389	0.0517	0.0187	0.0741	0.0276	0.567	0.0628			mdtreduce	0.0728	0.0053		mdtreduce	Reducible disc (diagnosis)	0.2641	0.2159	0.245	0.2464	0.1543	0.2337	0.2454	0.2278	0.2557
	Mean	0.0769	0.0264	0.3337	0.053	0.1441	0.0361	0.6335	0.0782	0.5584	0.0774	0.751	0.0846	0.2744	0.0615	0.3464	0.0823	1.3981	0.1054			mdtpartlyreduce	0.1436	0.0206		mdtpartlyreduce	Partly reducibel disc (diagnosis)	0.237	0.3401	0.1374	0.2801	0.2737	0.2413	0.181	0.1965	0.2576
	start50																					mdtnonreduce	0.1718	0.0295		mdtnonreduce	Non-reducible disc (diagnosis)	0.0831	0.0505	0	0.0717	0.0001	0.106	0.1167	0.0299	0.0778
	0	0.895	0.027	0.7401	0.0391	0.9655	0.0173	0.8222	0.0432	0.93	0.0268	0.5396	0.0535	0.8799	0.0374	0.8874	0.0413	0.7108	0.0648			mdtdysfunc	0.1813	0.0329		mdtdysfunc	Dysfunktion syndrome (diagnosis)	0.146	0.0582	0.1639	0.0332	0.1825	0.0624	0.0341	0.1052	0.1002
	1	0.105	0.027	0.2599	0.0391	0.0345	0.0173	0.1778	0.0432	0.07	0.0268	0.4604	0.0535	0.1201	0.0374	0.1126	0.0413	0.2892	0.0648			herndiscr	0.2698	0.0728		herndiscr	Indication of herniated disc, right	0.0197	0.0387	0.0001	0.0186	0.037	0.1902	0.1512	0.0336	0.1476
	start70																					herndiscl	0.2221	0.0493		herndiscl	Indication of herniated disc, left	0.0084	0.0722	0.0318	0.0103	0.0365	0.1514	0.1181	0.031	0.1668
	0	0.9645	0.0158	0.9999	0.0006	0.9732	0.0163	0.9451	0.022	0.9751	0.018	0.8168	0.0413	0.9425	0.0255	0.8935	0.0409	0.738	0.0608			affstrength	0.1996	0.0398		affstrength	Affected muscular strength	0.0158	0.0561	0.0078	0.0092	0	0.0835	0.1125	0.0001	0.0553
	1	0.0355	0.0158	0.0001	0.0006	0.0268	0.0163	0.0549	0.022	0.0249	0.018	0.1832	0.0413	0.0575	0.0255	0.1065	0.0409	0.262	0.0608			affsens	0.272	0.074		affsens	Affected sensibility	0.0347	0.0148	0.0308	0.0115	0.0265	0.0729	0.2282	0.0434	0.1278
	rm230																					affdtr	0.234	0.0548		affdtr	Affected deep tendon reflexes	0.0178	0.0695	0.0457	0.0637	0.0103	0.1772	0.179	0.0292	0.1644
	0	0.9523	0.0193	0.9326	0.022	0.9323	0.0234	0.7641	0.0423	0.8177	0.0429	0.7046	0.0484	0.9086	0.0354	0.8103	0.0533	0.7145	0.063			sisep_comb	0.1185	0.014		sisep_comb	SI-joint: Separation test	0.0643	0.131	0.1065	0.1009	0.0477	0.1489	0.0908	0.1504	0.1718
	1	0.0477	0.0193	0.0674	0.022	0.0677	0.0234	0.2359	0.0423	0.1823	0.0429	0.2954	0.0484	0.0914	0.0354	0.1897	0.0533	0.2855	0.063			siP4_comb	0.2208	0.0488		siP4_comb	SI-joint: Thigh thrust	0.1281	0.1948	0.256	0.2998	0.2102	0.4335	0.2954	0.1882	0.4422
	fabq30																					sigaens_comb	0.1801	0.0324		sigaens_comb	SI-joint: Gaenslens	0.1052	0.2062	0.2006	0.2197	0.1611	0.39	0.2205	0.2184	0.2519
	0	0.3066	0.0339	0.261	0.031	0.3174	0.035	0.2955	0.0373	0.2666	0.039	0.1031	0.0216	0.3546	0.0441	0.0374	0.0136	0.1625	0.0381			sicompres_comb	0.1742	0.0303		sicompres_comb	SI-joint: Compression test	0.0829	0.1998	0.1232	0.1964	0.0749	0.2664	0.244	0.1599	0.2097
	1	0.1289	0.0136	0.1183	0.013	0.1311	0.0137	0.1265	0.014	0.1197	0.0143	0.0652	0.0108	0.1381	0.0147	0.031	0.0088	0.0887	0.0154			sithrust_comb	0.1186	0.0141		sithrust_comb	SI-joint: Sacral thrust	0.2907	0.3871	0.325	0.3328	0.3062	0.4049	0.4165	0.208	0.3383
	2	0.0863	0.0097	0.0854	0.0097	0.0863	0.0097	0.0862	0.0097	0.0856	0.0097	0.0657	0.0089	0.0857	0.0097	0.041	0.0086	0.0771	0.0101			facetextrot	0.1572	0.0247		facetextrot	Pain on extension/rotation	0.459	0.3673	0.5135	0.3759	0.4509	0.3806	0.6201	0.4367	0.5518
	3	0.3256	0.0218	0.3476	0.0203	0.32	0.0224	0.3313	0.023	0.3451	0.0229	0.3728	0.0188	0.2995	0.0273	0.3051	0.0309	0.3779	0.0184			triggerpoint	0.1701	0.0289		triggerpoint	Trigger point	0.2229	0.2299	0.2238	0.2592	0.2766	0.2718	0.4406	0.1049	0.2897
	4	0.0618	0.0095	0.0712	0.0102	0.0597	0.0094	0.064	0.0103	0.07	0.0112	0.1065	0.0132	0.0527	0.0099	0.1143	0.0136	0.0932	0.0137			musclepalp	0.1785	0.0319		musclepalp	Painful muscle palpation	0.4656	0.5534	0.6569	0.6161	0.5754	0.526	0.7368	0.4354	0.6725
	5	0.0514	0.0099	0.0638	0.0112	0.0488	0.0097	0.0542	0.0111	0.0622	0.013	0.1332	0.0192	0.0406	0.0099	0.1877	0.0249	0.1006	0.0202			musclegroup_palp	0.2147	0.0461		musclegroup_palp - 0	Painful back muscles (1)	0.4368	0.3301	0.4035	0.4158	0.3955	0.2945	0.1517	0.526	0.1725
	6	0.0394	0.0095	0.0527	0.0117	0.0367	0.0092	0.0423	0.0111	0.0509	0.0138	0.1535	0.0273	0.0288	0.009	0.2836	0.0467	0.1001	0.0269							musclegroup_palp - 1	Painful buttock and leg muscles (2)	0.304	0.3583	0.4424	0.2391	0.2297	0.4811	0.6019	0.3711	0.5394
	Mean	2.019	0.1573	2.2519	0.1574	1.9669	0.1599	2.0738	0.1794	2.2222	0.2004	3.3281	0.1869	1.7945	0.1917	4.1254	0.2196	2.8528	0.2612							musclegroup_palp - 2	Painful back and leg muscles (3)	0.2592	0.3117	0.154	0.3452	0.3748	0.2244	0.2464	0.1029	0.2881
	fabq40																					post_latshift	0.2786	0.0776		post_latshift	Acute lateral shift	0.1232	0.2653	0.0174	0.0922	0.011	0.1769	0.0499	0.0796	0.024
	0	0.114	0.0207	0.0781	0.0161	0.1363	0.0231	0.0876	0.0193	0.106	0.0231	0.0203	0.0074	0.1713	0.0316	0.0114	0.006	0.0906	0.0264			post_flexdef	0.2152	0.0463		post_flexdef	Acute flexion deformity	0.0379	0.1258	0	0.0398	0.041	0.1177	0.0001	0.0325	0.0001
	1	0.0687	0.0118	0.0521	0.0098	0.0781	0.0129	0.0567	0.0111	0.0652	0.0126	0.0183	0.0056	0.0914	0.0157	0.0116	0.005	0.0582	0.014
	2	0.072	0.0104	0.0603	0.0093	0.0777	0.0109	0.0637	0.0101	0.0697	0.0108	0.0288	0.0069	0.0847	0.0119	0.0204	0.0068	0.0648	0.0118
	3	0.2528	0.0166	0.234	0.0173	0.2591	0.0163	0.2403	0.0178	0.2497	0.0175	0.1515	0.0213	0.2634	0.0161	0.1208	0.0256	0.2421	0.0203									Patient subgroup 1	Patient subgroup 2	Patient subgroup 3	Patient subgroup 4	Patient subgroup 5	Patient subgroup 6	Patient subgroup 7	Patient subgroup 8	Patient subgroup 9
	4	0.0871	0.0097	0.0891	0.0098	0.0847	0.0096	0.0888	0.0098	0.0877	0.0098	0.0782	0.0096	0.0803	0.0096	0.0701	0.0105	0.0887	0.0098		Contextual factors	age	0.2583	0.0667		age	Age (18-66 years)	0.585756	0.564119	0.471592	0.518085	0.423175	0.510253	0.651726	0.527066	0.503804		age, mean	45.9676	44.9249	40.466	42.7065	38.1328	42.3291	49.1467	43.1393	42.0183	Range: 17,74-65,93
	5	0.1723	0.016	0.195	0.0162	0.1593	0.0158	0.1887	0.0171	0.1772	0.0177	0.2321	0.0163	0.1406	0.0178	0.2336	0.0162	0.1868	0.0204			bsex0	0.2683	0.072		bsex0	Sex (males)	0.6436	0.5422	0.585	0.4764	0.5661	0.4316	0.3751	0.9125	0.3917	1=male
	6	0.2331	0.0278	0.2915	0.0303	0.2047	0.0264	0.274	0.0331	0.2445	0.0335	0.4708	0.0413	0.1683	0.029	0.5322	0.0516	0.2688	0.0443			bhoej0	0.2545	0.0648		bhoej0	Height (153-201 cm)	0.506744	0.475969	0.497596	0.486504	0.507888	0.402348	0.411527	0.589931	0.453335		bhoej0, mean	177.324	175.846	176.885	176.352	177.379	172.313	172.753	181.317	174.76	Range: 153-201
	Mean	3.5795	0.179	3.9549	0.1676	3.3747	0.1841	3.8483	0.1942	3.6572	0.214	4.8286	0.1563	3.0851	0.2323	5.0561	0.1739	3.8157	0.2704			bmi	0.1706	0.0291		bmi	BMI (18-59)	0.190585	0.199487	0.175578	0.222353	0.171886	0.228288	0.188112	0.207188	0.218796		bmi, mean	25.9226	26.2908	25.3019	27.2365	25.1492	27.482	25.8203	26.6093	27.0894	Range: 18,04-59,4
Pain domain	tlep0																					barb0	0.1315	0.0173		barb0	Work: Self-employed (0)	0.1498	0.0677	0.0956	0.0832	0.0763	0.1048	0.1353	0.2256	0.0552
	1	0.1765	0.0282	0.2044	0.03	0.1851	0.0296	0.1525	0.0298	0.2412	0.0378	0.1527	0.0308	0.0756	0.0226	0.127	0.034	0.0644	0.0244								Work: Full-time (1)	0.6834	0.639	0.5887	0.6164	0.5316	0.5753	0.5219	0.6578	0.5374
	2	0.3629	0.02	0.3737	0.0191	0.3666	0.0199	0.3504	0.0226	0.3831	0.0186	0.3505	0.023	0.2808	0.0311	0.3332	0.0288	0.2646	0.0382								Work: Part-time (2)	0.0744	0.1284	0.1573	0.0817	0.1661	0.2005	0.1587	0.0621	0.073
	3	0.4606	0.0401	0.4219	0.0392	0.4483	0.041	0.4971	0.0465	0.3758	0.0448	0.4969	0.0481	0.6436	0.0516	0.5398	0.0591	0.671	0.0611								Work: Student (3)	0.0355	0.0511	0.0868	0.0712	0.107	0.0001	0.0121	0.0152	0.1014
	Mean	2.2841	0.0664	2.2175	0.0672	2.2632	0.0686	2.3446	0.0748	2.1346	0.0808	2.3442	0.0774	2.568	0.0733	2.4129	0.0919	2.6065	0.0849								Work: Unemployed (4)	0.0326	0.0221	0.0313	0.0509	0.0903	0.067	0.0341	0.0001	0.0556
	dlva0																										Work: Early retirement/retired (5)	0.0076	0.0361	0.008	0.071	0	0.0298	0.094	0.0243	0.019
	1	0.7381	0.0359	0.9414	0.02	0.4165	0.04	0.6738	0.0443	0.4476	0.0458	0.7432	0.0412	0.4909	0.0491	0.6632	0.0564	0.2713	0.0537								Work: Health-related retirement (6)	0	0.041	0.0078	0.0256	0	0	0.013	0.015	0.0832
	2	0.1378	0.0139	0.0498	0.0144	0.1592	0.0137	0.1505	0.0143	0.1612	0.0138	0.1366	0.0149	0.1628	0.0138	0.1521	0.0151	0.1383	0.0159								Work: Other (7)	0.0166	0.0146	0.0245	0	0.0286	0.0224	0.031	0.0001	0.0752
	3	0.0713	0.0134	0.0073	0.0044	0.1687	0.0181	0.0932	0.0165	0.1611	0.0186	0.0696	0.0151	0.1496	0.0189	0.0967	0.0203	0.1954	0.0197			nootherdisease	0.2162	0.0468		nootherdisease	Other chronic disease	0.2634	0.3451	0.2817	0.4936	0.3458	0.4183	0.284	0.4731	0.6412	Reverse-scored, 1=other chronic disease
	4	0.0528	0.0154	0.0015	0.0014	0.2556	0.0343	0.0826	0.0228	0.2301	0.0372	0.0507	0.0172	0.1967	0.0368	0.088	0.0297	0.395	0.0589			heartdisease	0.1901	0.0361		heartdisease	Heart disease	0.0784	0.0602	0.0316	0.1062	0.0664	0.0248	0.1245	0.1926	0.2062
	Mean	1.4387	0.0769	1.0689	0.0271	2.2634	0.1132	1.5845	0.1022	2.1738	0.1276	1.4278	0.088	2.0522	0.1326	1.6095	0.1326	2.7142	0.1745			asthma	0.0763	0.0058		asthma	Asthma	0.0738	0.0853	0.0648	0.0965	0.1018	0.0519	0.0346	0.0785	0.0554
	tlda0																					psychdisease	0.2819	0.0794		psychdisease	Psychological disease	0.0074	0.043	0.024	0.0362	0.0294	0.031	0	0.0001	0.2346
	1	0.8614	0.0308	0.9414	0.0208	0.6558	0.0436	0.7866	0.044	0.6608	0.0499	0.798	0.0435	0.5542	0.0574	0.791	0.0548	0.3937	0.0682			musculoskeldisease	0.1898	0.036		musculoskeldisease	Musculoskeletal disease	0.0887	0.1015	0.0615	0.1205	0.0881	0.1674	0.0676	0.1949	0.3054
	2	0.1386	0.0308	0.0586	0.0208	0.3442	0.0436	0.2134	0.044	0.3392	0.0499	0.202	0.0435	0.4458	0.0574	0.209	0.0548	0.6063	0.0682			otherchronicdisease	0.1558	0.0243		otherchronicdisease	Another chronic disease	0.0504	0.101	0.1385	0.2288	0.1103	0.1776	0.1586	0.095	0.1621
	vasl0																					bfor0	0.1844	0.034		bfor0	No health insurance	0.41	0.6781	0.5599	0.4952	0.6094	0.5549	0.6454	0.4527	0.6583	reverse-scored (1=no health insurance)
	Mean	6.3943	0.1657	7.7093	0.1297	4.0746	0.1625	7.0436	0.1553	6.1291	0.2117	7.7591	0.18	6.5934	0.2162	6.6296	0.2475	6.6918	0.2263			budd0	0.3093	0.0957		budd0	Lowest educational level (1-5)	0.37045	0.462925	0.37415	0.36375	0.4456	0.5577	0.400925	0.686925	0.566475	reverse-scored (5=lowest educational level=no qualification)	budd0, mean	3.5182	3.1483	3.5034	3.545	3.2176	2.7692	3.3963	2.2523	2.7341	Range: 1-5
	rm110																					htil0	0.4515	0.2038		htil0	Self-rated general health (5-100)	0.239279	0.381375	0.188375	0.390003	0.338155	0.508584	0.342965	0.331393	0.483735	reverse-scored (100=worst imaginable state)	htil, mean	77.2685	63.7694	82.1044	62.9497	67.8753	51.6845	67.4183	68.5177	54.0452	Range: 5-100
	0	0.4696	0.0451	0.1362	0.031	0.7485	0.0412	0.2038	0.0411	0.4014	0.0523	0.0746	0.0281	0.1967	0.0535	0.4917	0.0661	0.1567	0.0519			bryg0	0.1887	0.0356		bryg0	Smoking status (0-2)	0.2298	0.32795	0.1975	0.33475	0.30725	0.4421	0.26535	0.32835	0.4164	reverse-scored (2=smoker)	bryg0, mean	2.5404	2.3441	2.605	2.3305	2.3855	2.1158	2.4693	2.3433	2.1672	Range: 1-3
	1	0.5304	0.0451	0.8638	0.031	0.2515	0.0412	0.7962	0.0411	0.5986	0.0523	0.9254	0.0281	0.8033	0.0535	0.5083	0.0661	0.8433	0.0519			fabq80	0.2885	0.0832		fabq80	Claim for compensation (0-2)	5e-05	0.0152	0.035	5e-05	0.0657	0.10755	0.0558	0.09765	0.23725		fabq80, mean	0.0001	0.0304	0.07	0.0001	0.1314	0.2151	0.1116	0.1953	0.4745
	start90
	0	0.4921	0.0453	0.1079	0.0275	0.8703	0.0317	0.1054	0.0324	0.3673	0.052	0.0325	0.0184	0.2628	0.0505	0.247	0.0552	0.1931	0.0561
	1	0.5079	0.0453	0.8921	0.0275	0.1297	0.0317	0.8946	0.0324	0.6327	0.052	0.9675	0.0184	0.7372	0.0505	0.753	0.0552	0.8069	0.0561
	domin_bp
	0	0.9927	0.0073	0.9782	0.0125	0.9382	0.0213	0.9996	0.0046	0.9692	0.0176	0.871	0.0353	0.5925	0.0563	0.9676	0.0237	0.8151	0.0537
	1	0.0073	0.0073	0.0218	0.0125	0.0618	0.0213	0.0004	0.0046	0.0308	0.0176	0.129	0.0353	0.4075	0.0563	0.0324	0.0237	0.1849	0.0537
	vasb0
	0	0.6422	0.047	0.4824	0.0421	0.6107	0.042	0.4334	0.0469	0.4273	0.0479	0.2165	0.0372	0.0257	0.011	0.4918	0.0623	0.1287	0.0375
	1	0.287	0.0291	0.365	0.0227	0.3051	0.0261	0.3813	0.0222	0.383	0.0224	0.3918	0.0211	0.1908	0.0344	0.3614	0.0288	0.3489	0.0317
	2	0.0708	0.0204	0.1526	0.0272	0.0842	0.0196	0.1853	0.0342	0.1896	0.0351	0.3917	0.0465	0.7835	0.0447	0.1467	0.0389	0.5225	0.0649
	Mean	0.4286	0.0664	0.6702	0.0672	0.4734	0.0602	0.7519	0.0791	0.7623	0.0809	1.1752	0.0815	1.7579	0.0552	0.6549	0.0997	1.3938	0.1012
	start10
	0	0.8446	0.0395	0.6648	0.0421	0.7429	0.0405	0.5843	0.0505	0.6816	0.0512	0.3357	0.0504	0.0337	0.0204	0.602	0.0638	0.2964	0.0645
	1	0.1554	0.0395	0.3352	0.0421	0.2571	0.0405	0.4157	0.0505	0.3184	0.0512	0.6643	0.0504	0.9663	0.0204	0.398	0.0638	0.7036	0.0645
	pain_dis
	0	0.8798	0.0308	0.7999	0.036	0.8046	0.0358	0.8381	0.0397	0.7638	0.0458	0.4827	0.0531	0.0953	0.0375	0.7724	0.057	0.4267	0.0715
	1	0.113	0.0302	0.1627	0.0334	0.1564	0.0329	0.1185	0.0363	0.1619	0.0402	0.4304	0.0528	0.7887	0.047	0.1164	0.047	0.399	0.0709
	2	0	0.0005	0.0373	0.0165	0.0078	0.0078	0.0433	0.0201	0.0743	0.0288	0.0549	0.0241	0.0233	0.0165	0.0965	0.0393	0.136	0.0482
	3	0.0071	0.0071	0	0.0008	0.0312	0.0154	0	0.0004	0	0.0005	0.032	0.0183	0.0927	0.0317	0.0147	0.0146	0.0383	0.0266
	start20
	0	0.7613	0.0394	0.6921	0.0408	0.4569	0.0456	0.4587	0.0519	0.3788	0.0516	0.4839	0.054	0.4225	0.0559	0.5106	0.0669	0.271	0.0613
	1	0.2387	0.0394	0.3079	0.0408	0.5431	0.0456	0.5413	0.0519	0.6212	0.0516	0.5161	0.054	0.5775	0.0559	0.4894	0.0669	0.729	0.0613
	paraspin_debut
	0	0.6049	0.046	0.6519	0.0452	0.6484	0.0463	0.6481	0.0544	0.6369	0.0536	0.5522	0.057	0.4206	0.061	0.7433	0.0608	0.6451	0.0755
	1	0.3951	0.046	0.3481	0.0452	0.3516	0.0463	0.3519	0.0544	0.3631	0.0536	0.4478	0.057	0.5794	0.061	0.2567	0.0608	0.3549	0.0755
	fabq10
	0	0.2081	0.0285	0.1642	0.0251	0.1986	0.0281	0.2213	0.0321	0.1117	0.0238	0.057	0.0156	0.2108	0.0351	0.0441	0.0165	0.2034	0.0418
	1	0.0903	0.0125	0.0769	0.0114	0.0875	0.0124	0.0939	0.0133	0.0585	0.0108	0.0353	0.0082	0.091	0.0138	0.029	0.0088	0.0889	0.0153
	2	0.0524	0.0081	0.0482	0.0077	0.0516	0.008	0.0533	0.0083	0.041	0.0072	0.0293	0.0059	0.0526	0.0083	0.0255	0.0063	0.052	0.0085
	3	0.2894	0.0156	0.2878	0.0157	0.2896	0.0156	0.2886	0.0157	0.2735	0.0176	0.2318	0.0212	0.2893	0.0156	0.2141	0.0269	0.2895	0.0156
	4	0.1026	0.0108	0.1102	0.0111	0.1043	0.0109	0.1001	0.011	0.1171	0.0113	0.1175	0.0113	0.1021	0.0114	0.1151	0.0116	0.1035	0.0122
	5	0.1051	0.013	0.1219	0.0139	0.1086	0.0133	0.1004	0.0136	0.1448	0.0161	0.1722	0.0166	0.1041	0.0149	0.1789	0.0174	0.1068	0.0173
	6	0.1522	0.0225	0.1907	0.0255	0.1598	0.0233	0.1424	0.0237	0.2533	0.0344	0.3568	0.0398	0.1501	0.0271	0.3932	0.0513	0.1559	0.0335
	Mean	2.9124	0.1838	3.2314	0.1815	2.9786	0.1856	2.823	0.2035	3.6736	0.2102	4.2616	0.1902	2.8935	0.23	4.4367	0.2315	2.9448	0.2829
	fabq20
	0	0.1726	0.0252	0.0778	0.0153	0.2041	0.0277	0.1176	0.0222	0.1521	0.0271	0.0146	0.0057	0.1427	0.0278	0.0414	0.014	0.0694	0.0216
	1	0.1188	0.0155	0.0682	0.0112	0.1321	0.0164	0.0917	0.0143	0.1094	0.0161	0.0189	0.0059	0.1047	0.0165	0.0425	0.0114	0.0628	0.0152
	2	0.1351	0.0135	0.0989	0.012	0.1412	0.0137	0.1183	0.0135	0.1299	0.0139	0.0404	0.0094	0.1271	0.0142	0.0723	0.0138	0.0938	0.0157
	3	0.1952	0.0139	0.1822	0.0141	0.1918	0.014	0.1936	0.014	0.1959	0.0139	0.1097	0.0166	0.1958	0.0139	0.1559	0.0179	0.178	0.0168
	4	0.1489	0.0136	0.1771	0.0136	0.1376	0.0136	0.1673	0.014	0.1561	0.0144	0.1575	0.0149	0.1593	0.0147	0.1777	0.0138	0.1783	0.0138
	5	0.1141	0.0143	0.173	0.0166	0.0991	0.0135	0.1452	0.0169	0.1249	0.0166	0.2271	0.018	0.1302	0.0177	0.2034	0.0195	0.1795	0.0212
	6	0.1152	0.0187	0.2228	0.0267	0.0941	0.0166	0.1663	0.0257	0.1317	0.0235	0.4318	0.042	0.1403	0.0259	0.3069	0.0433	0.2382	0.042
	Mean	2.8322	0.1759	3.7226	0.1631	2.6006	0.1761	3.3019	0.1953	2.996	0.2088	4.7856	0.1533	3.076	0.2233	4.2235	0.2183	3.8241	0.2596
Activity domain	facetwalk
	0	0.2885	0.0424	0.4985	0.0468	0.2718	0.0429	0.256	0.0498	0.3529	0.0567	0.4471	0.0569	0.435	0.0606	0.2731	0.0646	0.3923	0.074
	1	0.7115	0.0424	0.5015	0.0468	0.7282	0.0429	0.744	0.0498	0.6471	0.0567	0.5529	0.0569	0.565	0.0606	0.7269	0.0646	0.6077	0.074
	rm80
	0	0.8877	0.0274	0.4498	0.045	0.9615	0.0175	0.7227	0.0453	0.9202	0.0287	0.4651	0.0531	0.6989	0.0528	0.8465	0.0458	0.5074	0.0702
	1	0.1123	0.0274	0.5502	0.045	0.0385	0.0175	0.2773	0.0453	0.0798	0.0287	0.5349	0.0531	0.3011	0.0528	0.1535	0.0458	0.4926	0.0702
	rm140
	0	0.7336	0.0397	0.1143	0.0325	0.9997	0.0016	0.5759	0.051	0.8809	0.0347	0.2137	0.0443	0.724	0.0505	0.8329	0.0468	0.4185	0.0701
	1	0.2664	0.0397	0.8857	0.0325	0.0003	0.0016	0.4241	0.051	0.1191	0.0347	0.7863	0.0443	0.276	0.0505	0.1671	0.0468	0.5815	0.0701
	start30
	0	0.7363	0.0393	0.3946	0.0446	0.9997	0.0017	0.5957	0.0504	0.8845	0.0345	0.3239	0.0511	0.7334	0.0508	0.8278	0.0485	0.4804	0.0696
	1	0.2637	0.0393	0.6054	0.0446	0.0003	0.0017	0.4043	0.0504	0.1155	0.0345	0.6761	0.0511	0.2666	0.0508	0.1722	0.0485	0.5196	0.0696
	rm50
	0	0.6296	0.0436	0.1586	0.0331	0.9248	0.0243	0.4878	0.0512	0.9173	0.0289	0.1016	0.0334	0.4973	0.0571	0.5404	0.0651	0.3943	0.0683
	1	0.3704	0.0436	0.8414	0.0331	0.0752	0.0243	0.5122	0.0512	0.0827	0.0289	0.8984	0.0334	0.5027	0.0571	0.4596	0.0651	0.6057	0.0683
	rm60
	0	0.4145	0.0441	0.0757	0.0233	0.8618	0.0336	0.2376	0.0445	0.8068	0.0416	0.0623	0.0257	0.6149	0.0563	0.4007	0.066	0.396	0.0685
	1	0.5855	0.0441	0.9243	0.0233	0.1382	0.0336	0.7624	0.0445	0.1932	0.0416	0.9377	0.0257	0.3851	0.0563	0.5993	0.066	0.604	0.0685
	rm100
	0	0.3447	0.0423	0.0172	0.0132	0.8914	0.0306	0.1055	0.0334	0.7744	0.0466	0.1045	0.0321	0.4969	0.0571	0.3201	0.0603	0.3387	0.0661
	1	0.6553	0.0423	0.9828	0.0132	0.1086	0.0306	0.8945	0.0334	0.2256	0.0466	0.8955	0.0321	0.5031	0.0571	0.6799	0.0603	0.6613	0.0661
	rm120
	0	0.3026	0.0425	0.0829	0.0241	0.8033	0.0364	0.1394	0.037	0.6419	0.0508	0.1368	0.0358	0.3703	0.0555	0.5314	0.0674	0.3891	0.0691
	1	0.6974	0.0425	0.9171	0.0241	0.1967	0.0364	0.8606	0.037	0.3581	0.0508	0.8632	0.0358	0.6297	0.0555	0.4686	0.0674	0.6109	0.0691
	rm90
	0	0.3765	0.0432	0.1038	0.0265	0.7251	0.0412	0.1849	0.0386	0.478	0.0537	0.0676	0.027	0.5308	0.0569	0.2636	0.0572	0.2221	0.0582
	1	0.6235	0.0432	0.8962	0.0265	0.2749	0.0412	0.8151	0.0386	0.522	0.0537	0.9324	0.027	0.4692	0.0569	0.7364	0.0572	0.7779	0.0582
	start40
	0	0.2703	0.0394	0.2397	0.0379	0.7408	0.0409	0.0829	0.0276	0.6558	0.0523	0.1201	0.0345	0.4234	0.0575	0.3844	0.0627	0.2919	0.0625
	1	0.7297	0.0394	0.7603	0.0379	0.2592	0.0409	0.9171	0.0276	0.3442	0.0523	0.8799	0.0345	0.5766	0.0575	0.6156	0.0627	0.7081	0.0625
	rm70
	0	0.2353	0.0379	0.0226	0.0129	0.7695	0.0406	0.0795	0.0265	0.6882	0.0499	0.0956	0.0309	0.4005	0.056	0.3361	0.0622	0.2823	0.0628
	1	0.7647	0.0379	0.9774	0.0129	0.2305	0.0406	0.9205	0.0265	0.3118	0.0499	0.9044	0.0309	0.5995	0.056	0.6639	0.0622	0.7177	0.0628
	rm130
	0	0.2078	0.0359	0.0686	0.0226	0.7676	0.0416	0.084	0.0271	0.6995	0.0521	0.0848	0.0291	0.4	0.0563	0.3062	0.06	0.3557	0.0668
	1	0.7922	0.0359	0.9314	0.0226	0.2324	0.0416	0.916	0.0271	0.3005	0.0521	0.9152	0.0291	0.6	0.0563	0.6938	0.06	0.6443	0.0668
	rm30
	0	0.2852	0.0421	0.0003	0.0015	0.8756	0.0315	0.2104	0.0431	0.7269	0.0472	0.0413	0.0224	0.2847	0.0543	0.4279	0.0666	0.0755	0.037
	1	0.7148	0.0421	0.9997	0.0015	0.1244	0.0315	0.7896	0.0431	0.2731	0.0472	0.9587	0.0224	0.7153	0.0543	0.5721	0.0666	0.9245	0.037
	rm180
	0	0.4454	0.0447	0.0003	0.0016	0.8545	0.0326	0.214	0.0441	0.8109	0.0427	0.0652	0.0258	0.2926	0.0528	0.3751	0.0645	0.1522	0.0504
	1	0.5546	0.0447	0.9997	0.0016	0.1455	0.0326	0.786	0.0441	0.1891	0.0427	0.9348	0.0258	0.7074	0.0528	0.6249	0.0645	0.8478	0.0504
	rm160
	0	0.1595	0.0349	0.0438	0.0177	0.7483	0.0402	0.0858	0.0279	0.3762	0.0509	0.0237	0.0173	0.2776	0.0517	0.2318	0.0553	0.0754	0.0368
	1	0.8405	0.0349	0.9562	0.0177	0.2517	0.0402	0.9142	0.0279	0.6238	0.0509	0.9763	0.0173	0.7224	0.0517	0.7682	0.0553	0.9246	0.0368
	rm220
	0	0.3381	0.0431	0.0301	0.0149	0.9797	0.0138	0.1459	0.0365	0.5401	0.0529	0.0331	0.0188	0.5391	0.0581	0.319	0.0626	0.1939	0.0568
	1	0.6619	0.0431	0.9699	0.0149	0.0203	0.0138	0.8541	0.0365	0.4599	0.0529	0.9669	0.0188	0.4609	0.0581	0.681	0.0626	0.8061	0.0568
	rm40
	0	0.4533	0.0444	0.1399	0.0318	0.9021	0.0278	0.4357	0.0502	0.6641	0.0503	0.1518	0.0378	0.5811	0.0559	0.4909	0.0659	0.3952	0.0682
	1	0.5467	0.0444	0.8601	0.0318	0.0979	0.0278	0.5643	0.0502	0.3359	0.0503	0.8482	0.0378	0.4189	0.0559	0.5091	0.0659	0.6048	0.0682
	fabq50
	0	0.1525	0.023	0.0605	0.0128	0.3395	0.0352	0.1324	0.0236	0.2142	0.0323	0.0296	0.009	0.1975	0.0328	0.1462	0.0314	0.069	0.021
	1	0.1153	0.0145	0.06	0.0102	0.1812	0.0182	0.1049	0.015	0.1427	0.0174	0.0348	0.0085	0.1359	0.0177	0.1122	0.0182	0.0661	0.0155
	2	0.1295	0.0128	0.0884	0.0113	0.1437	0.0132	0.1235	0.0132	0.1412	0.0133	0.0609	0.0109	0.1389	0.0135	0.1278	0.0143	0.0941	0.0153
	3	0.2507	0.0154	0.2243	0.0165	0.1964	0.0177	0.2506	0.0154	0.2408	0.0164	0.1838	0.0196	0.2446	0.0162	0.2509	0.0154	0.2308	0.0195
	4	0.1029	0.0114	0.1208	0.0121	0.0569	0.0091	0.1079	0.0119	0.0871	0.0115	0.1176	0.0121	0.0914	0.012	0.1045	0.0127	0.1201	0.0122
	5	0.1179	0.0149	0.1814	0.0179	0.046	0.0094	0.1296	0.0169	0.0879	0.0148	0.2098	0.0194	0.0953	0.0161	0.1214	0.0196	0.1742	0.0219
	6	0.1312	0.0208	0.2646	0.0303	0.0362	0.0094	0.1511	0.0255	0.0862	0.0188	0.3636	0.0398	0.0965	0.0215	0.137	0.03	0.2456	0.0442
	Mean	2.9149	0.1729	3.8874	0.1634	1.7328	0.1598	3.0899	0.1986	2.4523	0.2037	4.4086	0.1749	2.5682	0.2201	2.9675	0.2561	3.7719	0.2646
	fabq130
	0	0.964	0.0156	0.2878	0.0447	0.9715	0.0148	0.7486	0.0437	0.7248	0.0465	0.0773	0.0283	0.882	0.0366	0.4213	0.0623	0.5371	0.0744
	1	0.0259	0.0089	0.1091	0.0143	0.0215	0.0091	0.0908	0.0134	0.0947	0.0138	0.0673	0.0132	0.0595	0.0133	0.1157	0.0148	0.1135	0.0149
	2	0.0101	0.007	0.6031	0.0484	0.007	0.0059	0.1606	0.0364	0.1805	0.0394	0.8554	0.0389	0.0585	0.0252	0.463	0.0629	0.3494	0.0708
	Mean	0.0461	0.0225	1.3154	0.092	0.0354	0.0207	0.412	0.0793	0.4557	0.0851	1.7782	0.0668	0.1764	0.0615	1.0417	0.1244	0.8123	0.1445
	facetsit
	0	0.7869	0.038	0.7446	0.0408	0.7727	0.039	0.7604	0.0479	0.7877	0.0445	0.7915	0.0478	0.8662	0.0412	0.6727	0.0648	0.8348	0.0544
	1	0.2131	0.038	0.2554	0.0408	0.2273	0.039	0.2396	0.0479	0.2123	0.0445	0.2085	0.0478	0.1338	0.0412	0.3273	0.0648	0.1652	0.0544
	rm190
	0	0.9928	0.0072	0.7866	0.036	0.9999	0.0006	0.9736	0.0164	0.9897	0.0102	0.831	0.0389	0.9999	0.001	0.9844	0.0156	0.9041	0.0413
	1	0.0072	0.0072	0.2134	0.036	0.0001	0.0006	0.0264	0.0164	0.0103	0.0102	0.169	0.0389	0.0001	0.001	0.0156	0.0156	0.0959	0.0413
	rm20
	0	0.1893	0.0343	0.1267	0.0297	0.3248	0.0422	0.055	0.0221	0.0554	0.0257	0.0211	0.015	0.0846	0.0312	0.1651	0.0489	0.0191	0.0188
	1	0.8107	0.0343	0.8733	0.0297	0.6752	0.0422	0.945	0.0221	0.9446	0.0257	0.9789	0.015	0.9154	0.0312	0.8349	0.0489	0.9809	0.0188
Participation domain	dlsy0
	0	0.9085	0.0258	0.641	0.0416	0.984	0.0112	0.8022	0.0404	0.7844	0.0432	0.4635	0.0504	0.8784	0.0386	0.7851	0.0527	0.6193	0.0656
	1	0.0892	0.0246	0.3183	0.0339	0.0159	0.0111	0.1866	0.0359	0.2021	0.0379	0.4325	0.0374	0.1175	0.036	0.2015	0.0461	0.3342	0.0498
	2	0.0023	0.0014	0.0407	0.0127	0.0001	0.0001	0.0112	0.0055	0.0134	0.0064	0.104	0.0266	0.0041	0.0028	0.0133	0.0076	0.0465	0.0198
	Mean	0.0938	0.0271	0.3998	0.0512	0.0161	0.0113	0.209	0.0452	0.229	0.0488	0.6405	0.0715	0.1256	0.0413	0.2282	0.0596	0.4272	0.0831
	rm200
	0	0.7118	0.0407	0.403	0.0449	0.9997	0.0017	0.5181	0.0511	0.8449	0.0375	0.255	0.0472	0.7022	0.0514	0.7961	0.0523	0.5141	0.0714
	1	0.2882	0.0407	0.597	0.0449	0.0003	0.0017	0.4819	0.0511	0.1551	0.0375	0.745	0.0472	0.2978	0.0514	0.2039	0.0523	0.4859	0.0714
	rm10
	0	0.9678	0.0163	0.3307	0.0454	0.9998	0.0012	0.8687	0.0339	0.9084	0.0295	0.3331	0.0509	0.9639	0.0205	0.9845	0.0152	0.8239	0.0542
	1	0.0322	0.0163	0.6693	0.0454	0.0002	0.0012	0.1313	0.0339	0.0916	0.0295	0.6669	0.0509	0.0361	0.0205	0.0155	0.0152	0.1761	0.0542
	fabq90
	0	0.9929	0.0074	0.8983	0.0272	0.9321	0.0229	0.8965	0.0309	0.6188	0.0506	0.3585	0.0526	0.8165	0.044	0.4339	0.0615	0.5535	0.0731
	1	0.0067	0.0067	0.0634	0.0132	0.0473	0.0126	0.0642	0.0146	0.1338	0.017	0.1444	0.0173	0.093	0.0166	0.146	0.0174	0.1407	0.0177
	2	0.0004	0.0008	0.0383	0.0156	0.0205	0.0111	0.0393	0.0179	0.2474	0.0443	0.4971	0.0549	0.0905	0.0309	0.4201	0.061	0.3058	0.067
	Mean	0.0075	0.0082	0.14	0.0424	0.0884	0.0338	0.1429	0.0484	0.6286	0.0936	1.1385	0.1061	0.2741	0.0742	0.9862	0.1213	0.7524	0.1391
	fabq100
	0	0.8867	0.0275	0.5802	0.0448	0.7415	0.0407	0.6782	0.0473	0.3367	0.05	0.1149	0.0319	0.6577	0.0543	0.1544	0.042	0.331	0.0657
	1	0.0883	0.0176	0.2078	0.0181	0.1601	0.019	0.1823	0.0196	0.2271	0.0177	0.1698	0.021	0.1885	0.0208	0.1887	0.0216	0.2267	0.018
	2	0.025	0.0107	0.212	0.0358	0.0984	0.0254	0.1396	0.0329	0.4363	0.0527	0.7153	0.049	0.1538	0.0388	0.6569	0.0585	0.4423	0.0701
	Mean	0.1384	0.0379	0.6318	0.0791	0.3569	0.0651	0.4614	0.0791	1.0996	0.1012	1.6004	0.08	0.4961	0.0921	1.5025	0.0996	1.1113	0.1347
	fabq70
	0	0.8376	0.0312	0.6024	0.0419	0.7167	0.039	0.5382	0.0474	0.3138	0.0447	0.1668	0.0345	0.4912	0.0542	0.1344	0.0385	0.1893	0.0486
	1	0.122	0.0187	0.2182	0.0176	0.1803	0.0187	0.2329	0.0177	0.2465	0.0168	0.2133	0.019	0.2408	0.0177	0.1987	0.0228	0.2216	0.0214
	2	0.0404	0.0137	0.1795	0.0312	0.103	0.0238	0.2289	0.0385	0.4397	0.0484	0.6199	0.0477	0.2681	0.0466	0.6669	0.0576	0.589	0.0645
	Mean	0.2027	0.0444	0.5771	0.0717	0.3864	0.0619	0.6908	0.0845	1.1259	0.0917	1.4531	0.0811	0.7769	0.0995	1.5325	0.0953	1.3997	0.1122
	fabq60
	0	0.9085	0.0262	0.6788	0.0397	0.7479	0.039	0.7293	0.0436	0.5345	0.0516	0.3712	0.0481	0.6159	0.0527	0.2322	0.0494	0.4246	0.0651
	1	0.0639	0.0141	0.141	0.0141	0.1245	0.0145	0.1294	0.0151	0.1623	0.0145	0.167	0.0143	0.1524	0.0151	0.1524	0.0155	0.1678	0.0143
	2	0.0276	0.0128	0.1802	0.0317	0.1275	0.0286	0.1413	0.0328	0.3031	0.0469	0.4619	0.0498	0.2318	0.0446	0.6153	0.0582	0.4076	0.0646
	Mean	0.1191	0.0387	0.5014	0.0705	0.3796	0.0669	0.4119	0.0756	0.7686	0.0975	1.0907	0.0969	0.6159	0.0965	1.3831	0.1069	0.9829	0.1289
	bfbe0
	1	0.3704	0.036	0.2085	0.0279	0.2856	0.0337	0.4143	0.0438	0.1734	0.0307	0.0317	0.0104	0.2797	0.0423	0.01	0.0051	0.1908	0.0408
	2	0.4074	0.0187	0.3794	0.021	0.4047	0.019	0.4007	0.0198	0.3585	0.0253	0.1573	0.0285	0.4036	0.0198	0.0793	0.0244	0.3698	0.0282
	3	0.153	0.0189	0.2357	0.0196	0.1957	0.0202	0.1323	0.021	0.2531	0.0211	0.2667	0.0205	0.1988	0.0243	0.2142	0.0268	0.2446	0.0249
	4	0.0692	0.0157	0.1764	0.0276	0.114	0.0222	0.0526	0.0153	0.2151	0.0372	0.5443	0.0495	0.1179	0.0286	0.6964	0.0531	0.1948	0.0445
	Mean	1.9209	0.0799	2.38	0.0907	2.1381	0.0897	1.8233	0.091	2.5098	0.1141	3.3236	0.0958	2.1548	0.1169	3.597	0.0865	2.4433	0.1459
Physical impairment domain	romflex
	0	0.292	0.0428	0.1788	0.0354	0.5995	0.047	0.2463	0.045	0.5273	0.0569	0.1556	0.0403	0.3469	0.0564	0.2054	0.0528	0.3381	0.0686
	1	0.6998	0.0431	0.7808	0.0382	0.4005	0.047	0.7536	0.045	0.4612	0.0569	0.6846	0.0508	0.2871	0.0597	0.763	0.0556	0.4034	0.073
	2	0.0082	0.0081	0.0404	0.0178	0.0001	0.0008	0.0001	0.0009	0.0115	0.0116	0.1598	0.0396	0.3661	0.0579	0.0316	0.0221	0.2585	0.0632
	romext
	0	0.326	0.0468	0.2715	0.0418	0.482	0.0475	0.2967	0.0512	0.4228	0.0546	0.2121	0.0472	0.3937	0.0589	0.3164	0.0611	0.4091	0.0724
	1	0.674	0.0468	0.7036	0.0429	0.4927	0.0476	0.7032	0.0512	0.5772	0.0546	0.6878	0.053	0.4541	0.0588	0.6678	0.0619	0.4933	0.0727
	2	0	0.0005	0.0249	0.0142	0.0253	0.0144	0	0.0006	0	0.0007	0.1001	0.0337	0.1522	0.042	0.0158	0.0157	0.0977	0.0426
	romsideglr
	0	0.5335	0.0487	0.4905	0.0489	0.6289	0.0457	0.5039	0.0572	0.6039	0.0544	0.4302	0.0575	0.6176	0.0572	0.4823	0.0679	0.4803	0.073
	1	0.4665	0.0487	0.4917	0.0489	0.3538	0.0452	0.4961	0.0572	0.3961	0.0544	0.5061	0.058	0.2196	0.0481	0.5177	0.0679	0.4783	0.0736
	2	0	0.0005	0.0178	0.0125	0.0172	0.0121	0	0.0006	0	0.0007	0.0637	0.028	0.1628	0.0427	0.0001	0.0009	0.0414	0.0294
	romsidegll
	0	0.627	0.0472	0.4639	0.0485	0.6725	0.0458	0.5263	0.0553	0.5553	0.0567	0.3728	0.0569	0.4684	0.0595	0.6334	0.0681	0.5799	0.0721
	1	0.373	0.0472	0.5185	0.0486	0.3275	0.0458	0.463	0.0552	0.4446	0.0567	0.5092	0.0586	0.3591	0.0558	0.3665	0.0681	0.3206	0.0678
	2	0	0.0006	0.0176	0.0123	0	0.0006	0.0107	0.0108	0	0.0008	0.118	0.0371	0.1725	0.0429	0.0001	0.0011	0.0996	0.0427
	romrotr
	0	0.7524	0.0423	0.682	0.0456	0.8614	0.0336	0.695	0.0534	0.8075	0.0446	0.6207	0.058	0.7733	0.0503	0.7329	0.0595	0.8167	0.0556
	1	0.2476	0.0423	0.318	0.0456	0.1386	0.0336	0.305	0.0534	0.1805	0.0435	0.3521	0.057	0.1325	0.0404	0.267	0.0595	0.1434	0.0504
	2	0	0.0004	0	0.0004	0	0.0004	0	0.0005	0.012	0.0119	0.0273	0.0191	0.0942	0.0343	0	0.001	0.0399	0.0277
	romrotl
	0	0.7232	0.0438	0.6466	0.0463	0.9128	0.0282	0.6602	0.0543	0.8787	0.0365	0.5456	0.0589	0.7682	0.0512	0.754	0.0597	0.7264	0.0658
	1	0.2768	0.0438	0.3446	0.046	0.0872	0.0282	0.3398	0.0543	0.1212	0.0365	0.3877	0.0575	0.1506	0.0442	0.2459	0.0597	0.2321	0.0623
	2	0	0.0004	0.0088	0.0088	0	0.0004	0	0.0005	0	0.0005	0.0667	0.0289	0.0812	0.0322	0	0.0008	0.0416	0.0288
	mdtreduce
	0	0.7359	0.0403	0.7841	0.0359	0.755	0.039	0.7536	0.0448	0.8457	0.041	0.7663	0.0444	0.7546	0.0504	0.7722	0.0533	0.7443	0.0598
	1	0.2641	0.0403	0.2159	0.0359	0.245	0.039	0.2464	0.0448	0.1543	0.041	0.2337	0.0444	0.2454	0.0504	0.2278	0.0533	0.2557	0.0598
	mdtpartlyreduce
	0	0.763	0.0376	0.6599	0.0419	0.8626	0.031	0.7199	0.0467	0.7263	0.0463	0.7587	0.0455	0.819	0.0425	0.8035	0.0503	0.7424	0.0607
	1	0.237	0.0376	0.3401	0.0419	0.1374	0.031	0.2801	0.0467	0.2737	0.0463	0.2413	0.0455	0.181	0.0425	0.1965	0.0503	0.2576	0.0607
	mdtnonreduce
	0	0.9169	0.0243	0.9495	0.0194	1	0.0006	0.9283	0.0272	0.9999	0.0008	0.894	0.0322	0.8833	0.035	0.9701	0.0209	0.9222	0.0411
	1	0.0831	0.0243	0.0505	0.0194	0	0.0006	0.0717	0.0272	0.0001	0.0008	0.106	0.0322	0.1167	0.035	0.0299	0.0209	0.0778	0.0411
	mdtdysfunc
	0	0.854	0.0312	0.9418	0.0236	0.8361	0.0341	0.9668	0.0246	0.8175	0.0423	0.9376	0.0253	0.9659	0.0207	0.8948	0.0446	0.8998	0.0445
	1	0.146	0.0312	0.0582	0.0236	0.1639	0.0341	0.0332	0.0246	0.1825	0.0423	0.0624	0.0253	0.0341	0.0207	0.1052	0.0446	0.1002	0.0445
	herndiscr
	0	0.9803	0.0188	0.9613	0.0174	0.9999	0.0006	0.9814	0.0131	0.963	0.0227	0.8098	0.0418	0.8488	0.0453	0.9664	0.0244	0.8524	0.049
	1	0.0197	0.0188	0.0387	0.0174	0.0001	0.0006	0.0186	0.0131	0.037	0.0227	0.1902	0.0418	0.1512	0.0453	0.0336	0.0244	0.1476	0.049
	herndiscl
	0	0.9916	0.0084	0.9278	0.0234	0.9682	0.0161	0.9897	0.0109	0.9635	0.0251	0.8486	0.0395	0.8819	0.0371	0.969	0.0216	0.8332	0.0521
	1	0.0084	0.0084	0.0722	0.0234	0.0318	0.0161	0.0103	0.0109	0.0365	0.0251	0.1514	0.0395	0.1181	0.0371	0.031	0.0216	0.1668	0.0521
	affstrength
	0	0.9842	0.0114	0.9439	0.0201	0.9922	0.0078	0.9908	0.0091	1	0.0006	0.9165	0.0286	0.8875	0.0343	0.9999	0.0009	0.9447	0.0313
	1	0.0158	0.0114	0.0561	0.0201	0.0078	0.0078	0.0092	0.0091	0	0.0006	0.0835	0.0286	0.1125	0.0343	0.0001	0.0009	0.0553	0.0313
	affsens
	0	0.9653	0.016	0.9852	0.0104	0.9692	0.0153	0.9885	0.0119	0.9735	0.0204	0.9271	0.0269	0.7718	0.0473	0.9566	0.0246	0.8722	0.0455
	1	0.0347	0.016	0.0148	0.0104	0.0308	0.0153	0.0115	0.0119	0.0265	0.0204	0.0729	0.0269	0.2282	0.0473	0.0434	0.0246	0.1278	0.0455
	affdtr
	0	0.9822	0.0131	0.9305	0.0223	0.9543	0.0186	0.9363	0.0235	0.9897	0.0102	0.8228	0.0396	0.821	0.0417	0.9708	0.0205	0.8356	0.0507
	1	0.0178	0.0131	0.0695	0.0223	0.0457	0.0186	0.0637	0.0235	0.0103	0.0102	0.1772	0.0396	0.179	0.0417	0.0292	0.0205	0.1644	0.0507
	sisep_comb
	0	0.9357	0.0239	0.869	0.0314	0.8935	0.0287	0.8991	0.0319	0.9523	0.0256	0.8511	0.0391	0.9092	0.033	0.8496	0.0478	0.8282	0.0527
	1	0.0643	0.0239	0.131	0.0314	0.1065	0.0287	0.1009	0.0319	0.0477	0.0256	0.1489	0.0391	0.0908	0.033	0.1504	0.0478	0.1718	0.0527
	siP4_comb
	0	0.8719	0.031	0.8052	0.0358	0.744	0.0399	0.7002	0.0467	0.7898	0.0434	0.5665	0.0544	0.7046	0.0512	0.8118	0.0503	0.5578	0.0716
	1	0.1281	0.031	0.1948	0.0358	0.256	0.0399	0.2998	0.0467	0.2102	0.0434	0.4335	0.0544	0.2954	0.0512	0.1882	0.0503	0.4422	0.0716
	sigaens_comb
	0	0.8948	0.0282	0.7938	0.0375	0.7994	0.0367	0.7803	0.0421	0.8389	0.0408	0.61	0.054	0.7795	0.0471	0.7816	0.0561	0.7481	0.0612
	1	0.1052	0.0282	0.2062	0.0375	0.2006	0.0367	0.2197	0.0421	0.1611	0.0408	0.39	0.054	0.2205	0.0471	0.2184	0.0561	0.2519	0.0612
	sicompres_comb
	0	0.9171	0.0273	0.8002	0.037	0.8768	0.0309	0.8036	0.0418	0.9251	0.0287	0.7336	0.0489	0.756	0.0486	0.8401	0.0475	0.7903	0.0573
	1	0.0829	0.0273	0.1998	0.037	0.1232	0.0309	0.1964	0.0418	0.0749	0.0287	0.2664	0.0489	0.244	0.0486	0.1599	0.0475	0.2097	0.0573
	sithrust_comb
	0	0.7093	0.0414	0.6129	0.0443	0.675	0.0431	0.6672	0.0491	0.6938	0.0508	0.5951	0.0541	0.5835	0.0553	0.792	0.0543	0.6617	0.0664
	1	0.2907	0.0414	0.3871	0.0443	0.325	0.0431	0.3328	0.0491	0.3062	0.0508	0.4049	0.0541	0.4165	0.0553	0.208	0.0543	0.3383	0.0664
	facetextrot
	1	0.541	0.0458	0.6327	0.0441	0.4865	0.0472	0.6241	0.0535	0.5491	0.054	0.6194	0.0545	0.3799	0.057	0.5633	0.0673	0.4482	0.0728
	2	0.459	0.0458	0.3673	0.0441	0.5135	0.0472	0.3759	0.0535	0.4509	0.054	0.3806	0.0545	0.6201	0.057	0.4367	0.0673	0.5518	0.0728
	triggerpoint
	0	0.7771	0.048	0.7701	0.0474	0.7762	0.0459	0.7408	0.059	0.7234	0.0584	0.7282	0.0596	0.5594	0.0639	0.8951	0.0502	0.7103	0.0877
	1	0.2229	0.048	0.2299	0.0474	0.2238	0.0459	0.2592	0.059	0.2766	0.0584	0.2718	0.0596	0.4406	0.0639	0.1049	0.0502	0.2897	0.0877
	musclepalp
	0	0.5344	0.0535	0.4466	0.0488	0.3431	0.0463	0.3839	0.055	0.4246	0.0581	0.474	0.0594	0.2632	0.0533	0.5646	0.0724	0.3275	0.0734
	1	0.4656	0.0535	0.5534	0.0488	0.6569	0.0463	0.6161	0.055	0.5754	0.0581	0.526	0.0594	0.7368	0.0533	0.4354	0.0724	0.6725	0.0734
	musclegroup_palp
	1	0.4368	0.073	0.3301	0.0604	0.4035	0.0585	0.4158	0.0714	0.3955	0.0761	0.2945	0.0734	0.1517	0.0505	0.526	0.1083	0.1725	0.0714
	2	0.304	0.0731	0.3583	0.0617	0.4424	0.0589	0.2391	0.0605	0.2297	0.0675	0.4811	0.0805	0.6019	0.0686	0.3711	0.1052	0.5394	0.0941
	3	0.2592	0.0652	0.3117	0.0606	0.154	0.0433	0.3452	0.0718	0.3748	0.0735	0.2244	0.0673	0.2464	0.0607	0.1029	0.0751	0.2881	0.0869
	post_latshift
	0	0.8768	0.0295	0.7347	0.0404	0.9826	0.0122	0.9078	0.0304	0.989	0.0111	0.8231	0.0424	0.9501	0.0244	0.9204	0.0349	0.976	0.0252
	1	0.1232	0.0295	0.2653	0.0404	0.0174	0.0122	0.0922	0.0304	0.011	0.0111	0.1769	0.0424	0.0499	0.0244	0.0796	0.0349	0.024	0.0252
	post_flexdef
	0	0.9621	0.0167	0.8742	0.0298	1	0.0006	0.9602	0.0197	0.959	0.0216	0.8823	0.0355	0.9999	0.001	0.9675	0.0228	0.9999	0.0015
	1	0.0379	0.0167	0.1258	0.0298	0	0.0006	0.0398	0.0197	0.041	0.0216	0.1177	0.0355	0.0001	0.001	0.0325	0.0228	0.0001	0.0015
Contextual factors	age
	Mean	45.9676	0.8964	44.9249	0.9399	40.466	0.9925	42.7065	1.3084	38.1328	1.2002	42.3291	1.1872	49.1467	1.2278	43.1393	1.6848	42.0183	1.9487
	bsex0
	0	0.3564	0.0427	0.4578	0.0441	0.415	0.0448	0.5236	0.0516	0.4339	0.0533	0.5684	0.0521	0.6249	0.0547	0.0875	0.0373	0.6083	0.0691
	1	0.6436	0.0427	0.5422	0.0441	0.585	0.0448	0.4764	0.0516	0.5661	0.0533	0.4316	0.0521	0.3751	0.0547	0.9125	0.0373	0.3917	0.0691
	bhoej0
	Mean	177.324	0.8252	175.846	0.8756	176.885	0.827	176.352	0.872	177.379	0.8741	172.313	0.7735	172.753	0.9591	181.317	0.9228	174.76	1.1013
	bmi
	Mean	25.9226	0.3523	26.2908	0.374	25.3019	0.3406	27.2365	0.5954	25.1492	0.3995	27.482	0.6575	25.8203	0.4263	26.6093	0.4998	27.0894	0.7028
	barb0
	1	0.1498	0.0318	0.0677	0.0244	0.0956	0.0281	0.0832	0.0283	0.0763	0.0283	0.1048	0.0342	0.1353	0.0394	0.2256	0.054	0.0552	0.0313
	2	0.6834	0.042	0.639	0.0427	0.5887	0.0447	0.6164	0.0508	0.5316	0.0526	0.5753	0.054	0.5219	0.0569	0.6578	0.0619	0.5374	0.0704
	3	0.0744	0.0234	0.1284	0.0294	0.1573	0.0329	0.0817	0.0281	0.1661	0.0392	0.2005	0.0433	0.1587	0.041	0.0621	0.0316	0.073	0.0373
	4	0.0355	0.0158	0.0511	0.0189	0.0868	0.0252	0.0712	0.029	0.107	0.032	0.0001	0.0009	0.0121	0.012	0.0152	0.0151	0.1014	0.0471
	5	0.0326	0.0161	0.0221	0.0128	0.0313	0.0154	0.0509	0.0228	0.0903	0.029	0.067	0.0274	0.0341	0.0208	0.0001	0.001	0.0556	0.0313
	6	0.0076	0.0078	0.0361	0.0161	0.008	0.0079	0.071	0.0293	0	0.0006	0.0298	0.0207	0.094	0.0324	0.0243	0.0271	0.019	0.0188
	7	0	0.0003	0.041	0.0179	0.0078	0.0078	0.0256	0.0203	0	0.0005	0	0.0005	0.013	0.0129	0.015	0.0149	0.0832	0.0421
	8	0.0166	0.0129	0.0146	0.0103	0.0245	0.0143	0	0.0004	0.0286	0.0176	0.0224	0.0157	0.031	0.022	0.0001	0.0017	0.0752	0.0365
	nootherdisease
	0	0.2634	0.0395	0.3451	0.0417	0.2817	0.0406	0.4936	0.0515	0.3458	0.0499	0.4183	0.0518	0.284	0.0505	0.4731	0.0649	0.6412	0.0682
	1	0.7366	0.0395	0.6549	0.0417	0.7183	0.0406	0.5064	0.0515	0.6542	0.0499	0.5817	0.0518	0.716	0.0505	0.5269	0.0649	0.3588	0.0682
	heartdisease
	0	0.9216	0.0231	0.9398	0.0216	0.9684	0.0158	0.8938	0.0337	0.9336	0.0266	0.9752	0.0185	0.8755	0.0362	0.8074	0.0542	0.7938	0.0582
	1	0.0784	0.0231	0.0602	0.0216	0.0316	0.0158	0.1062	0.0337	0.0664	0.0266	0.0248	0.0185	0.1245	0.0362	0.1926	0.0542	0.2062	0.0582
	asthma
	0	0.9262	0.0237	0.9147	0.024	0.9352	0.0225	0.9035	0.0299	0.8982	0.0313	0.9481	0.023	0.9654	0.0198	0.9215	0.034	0.9446	0.0313
	1	0.0738	0.0237	0.0853	0.024	0.0648	0.0225	0.0965	0.0299	0.1018	0.0313	0.0519	0.023	0.0346	0.0198	0.0785	0.034	0.0554	0.0313
	psychdisease
	0	0.9926	0.0073	0.957	0.0173	0.976	0.0142	0.9638	0.018	0.9706	0.0182	0.969	0.0179	1	0.0008	0.9999	0.0009	0.7654	0.0578
	1	0.0074	0.0073	0.043	0.0173	0.024	0.0142	0.0362	0.018	0.0294	0.0182	0.031	0.0179	0	0.0008	0.0001	0.0009	0.2346	0.0578
	musculoskeldisease
	0	0.9113	0.0251	0.8985	0.0262	0.9385	0.0214	0.8795	0.0328	0.9119	0.0303	0.8326	0.0393	0.9324	0.0276	0.8051	0.0499	0.6946	0.0639
	1	0.0887	0.0251	0.1015	0.0262	0.0615	0.0214	0.1205	0.0328	0.0881	0.0303	0.1674	0.0393	0.0676	0.0276	0.1949	0.0499	0.3054	0.0639
	otherchronicdisease
	0	0.9496	0.0189	0.899	0.0273	0.8615	0.0307	0.7712	0.0415	0.8897	0.032	0.8224	0.0397	0.8414	0.0399	0.905	0.0386	0.8379	0.0506
	1	0.0504	0.0189	0.101	0.0273	0.1385	0.0307	0.2288	0.0415	0.1103	0.032	0.1776	0.0397	0.1586	0.0399	0.095	0.0386	0.1621	0.0506
	bfor0
	0	0.41	0.0453	0.6781	0.0461	0.5599	0.0494	0.4952	0.0549	0.6094	0.0608	0.5549	0.0593	0.6454	0.0588	0.4527	0.0781	0.6583	0.0754
	1	0.59	0.0453	0.3219	0.0461	0.4401	0.0494	0.5048	0.0549	0.3906	0.0608	0.4451	0.0593	0.3546	0.0588	0.5473	0.0781	0.3417	0.0754
	budd0
	1	0.0474	0.0105	0.0874	0.0161	0.0487	0.0113	0.045	0.0123	0.0788	0.0176	0.1448	0.0256	0.059	0.0147	0.2597	0.0418	0.1511	0.0328
	2	0.1952	0.0243	0.2772	0.0265	0.1985	0.026	0.1892	0.0293	0.2621	0.031	0.3548	0.0297	0.2224	0.0311	0.4313	0.0267	0.3613	0.0356
	3	0.152	0.013	0.1661	0.0129	0.1529	0.0132	0.1504	0.0137	0.1646	0.0131	0.1643	0.0131	0.1584	0.0135	0.1353	0.0157	0.1633	0.0135
	4	0.4027	0.0226	0.3383	0.0251	0.4005	0.0235	0.4065	0.025	0.3517	0.0286	0.2587	0.0301	0.3836	0.0271	0.1444	0.0316	0.251	0.0385
	5	0.2027	0.0256	0.131	0.02	0.1994	0.0269	0.2089	0.031	0.1428	0.0249	0.0774	0.0167	0.1766	0.0289	0.0293	0.0104	0.0733	0.0204
	Mean	3.5182	0.1017	3.1483	0.1083	3.5034	0.1097	3.545	0.1262	3.2176	0.1315	2.7692	0.1294	3.3963	0.1323	2.2523	0.1422	2.7341	0.1686
	htil0
	Mean	77.2685	1.3293	63.7694	1.9921	82.1044	0.9599	62.9497	1.848	67.8753	2.1043	51.6845	2.499	67.4183	2.2607	68.5177	2.2339	54.0452	2.4231
	bryg0
	1	0.127	0.0252	0.2082	0.0322	0.1025	0.0232	0.2142	0.0371	0.1904	0.0368	0.3128	0.0442	0.1554	0.0345	0.2086	0.0483	0.2884	0.0557
	2	0.2056	0.018	0.2394	0.0169	0.1901	0.0188	0.2412	0.0176	0.2338	0.0185	0.2585	0.0162	0.22	0.0199	0.2395	0.02	0.2559	0.0171
	3	0.6674	0.0389	0.5523	0.0412	0.7074	0.0387	0.5447	0.0472	0.5758	0.049	0.4286	0.0479	0.6247	0.0497	0.5519	0.0623	0.4556	0.0627
	Mean	2.5404	0.063	2.3441	0.072	2.605	0.061	2.3305	0.0831	2.3855	0.0847	2.1158	0.0907	2.4693	0.0833	2.3433	0.1097	2.1672	0.1173
	fabq80
	0	0.9999	0.0008	0.9764	0.0127	0.9507	0.0184	0.9999	0.001	0.9137	0.0274	0.8656	0.035	0.9254	0.0281	0.8768	0.041	0.7242	0.0613
	1	0.0001	0.0008	0.0167	0.0072	0.0285	0.0087	0.0001	0.001	0.0413	0.011	0.0537	0.0128	0.0376	0.0112	0.0511	0.0137	0.0771	0.0169
	2	0	0	0.0069	0.0059	0.0207	0.0112	0	0	0.045	0.0194	0.0807	0.0272	0.037	0.0192	0.0721	0.0313	0.1987	0.0541
	Mean	0.0001	0.0008	0.0304	0.0184	0.07	0.0293	0.0001	0.001	0.1314	0.0463	0.2151	0.0614	0.1116	0.0468	0.1953	0.0716	0.4745	0.1144

## Sheet: Profile_description_7PS
subgroup description of the suggested final model - '7 patient subgroups' (preliminary)
subgroup	Description
PS1 (blue) Recent LBP with activity limitations	Uncomplicated psychological subgroup (half with sleep issues) Uncomplicated psychological subgroup (half with sleep issues) Short duration of LBP, high degree of LBP severity, low degree of leg pain severity Few with walking distance limitations, half with transfer/climbing limitations, many with limitations on the rest of the activity features Very few with social and work participation limitati…
PS2 (dark green) Persistent LBP, low degree of severity and limitations	Uncomplicated psychological subgroup More with persistent LBP with low degree of LBP severity, low degree of leg pain severity Very few with activity limitations Very few with social and work participation limitations, low degree of physical workload Common ‘physic al impairment’ characteristics Few with low self-rated general health, very few smokers
PS3 (red) Recent LBP with sleep issues, pain-related concern and activity and social participation limitations	Many sleep less well, many with pain-related concern Recent LBP with high degree of LBP severity, low degree of leg pain severity Most with activity limitations Half with social participation limitations, few with work participation limitations, moderate degree of physical workload Common physical impairments apart from more with acute lateral shift Common contextual factors
PS4 (light green) Persistent LBP with psychological issues and activity limitations	Many with sleep issues, few with pain-related concern, many feel socially isolated, have high degree of depressive mood and catastrophizing characteristics More with persistent LBP with high degree of LBP severity, low degree of leg pain severity, many with shoulder/neck pain Few with walking distance limitations, half with transfer/climbing limitations, many with limitations on the rest of the a…
PS5 (light red) Persistent LBP of moderate degree of severity, pain-related concern and work participation limitations	Many with pain-related concern, otherwise psychological umcomplicated More with persistent LBP and moderate degree of LBP severity, low degree of leg pain severity Very few with walking distance limitations, few with climbing/transfer limitations, the rest are mid-range scores (dichotomous variables) Very few with social participation limitations, many with work participation limitations, high de…
PS6 (orange) Recent LBP with complications	Complicated psychological subgroup (highest score on all features) Short duration of LBP, very high degree of LBP severity and moderate degree of leg pain severity Most with activity limitations on all features More with social and work participation limitations More with neurological signs and signs of positive SI-joint tests More with other chronic disease, lower degree of self-rated general he…
PS7 (purple) Persistent LBP and high degree of leg pain severity	Many with sleep issues, few with pain-related concern and half with catastrophizing characteristics More with persistent LBP and high degree of LBP severity and very high degree of leg pain severity and more with no paraspinal pain onset Many with walking speed limitations, the rest are mid-range scores (dichotomous variables) Very few with social participation limitations (few with decreased sex…

[truncated: 1 more sheets: Abbreviations etc.]
