# Supplementary material for: Identifying subgroups of patients using latent class analysis: should we use a single-stage or a two-stage approach? A methodological study using a cohort of patients with low back pain
Source: BMC Musculoskelet Disord. 2017 Feb 1;18:57. doi: 10.1186/s12891-017-1411-x (PMC5286735; doi:10.1186/s12891-017-1411-x)
Supplement: Additional file 7: — Components included in the consensus process to select a preferred model for the two-stage LCA approach. Model summary output from the Latent Class Analysis for all the derived models and for each of these: presentation of included variables, subgroup size, conditional probabilities and means for each subgroup and loadings. In addition, a presentation of the profile plots including a brief clinical description of the subgroups. (XLSX 195 kb) [file 12891_2017_1411_MOESM7_ESM.xlsx]

## Sheet: LG output categorical var
Name	LL	BIC (LL)	AIC (LL)	Npar	L2	df	p-value	Class.Err	Seed	% change of BIC	Lowest subgroup size, %		Other comments
Two-stage LCA, ordinary analysis													Additional file 7
File name:	Q:\phd\Artikler\paper_2\data_and_dofiles\workfile_phd_paper2.sav
File size:	2151603 bytes	928 records											Further details of the used domain-specific patient categories have been published previously: Nielsen AM et al; Using existing questionnaires in Latent Class Analysis: should we use summary scores or single items as input? A methodological study using a cohort of patients with low back pain. Accepted for publication in Clinical Epidemiology
File date:	2015-sep-29	08:36:54
Round 1
1-patient subgroup	-10016.7	20279.3	20105.3	36	7479.11	892	8,1e-1022	0	551550				Model selected for a fixed number of subgroups (most consistent and lowest BIC out of ten rounds) (preliminary model)
2-patient subgroup	-9696.82	19892.4	19539.6	73	6839.43	855	9,8e-917	0.0894	170073	1.90764	47.75		Model selected based on BIC criteria (less than 1% change) (starting model)
3-patient subgroup	-9597.69	19947	19415.4	110	6641.17	818	8,7e-896	0.1184	2129323	-0.274284	17.01		Preferred model (consensus proces)
4-patient subgroup	-9523.71	20051.9	19341.4	147	6493.22	781	1,7e-884	0.1513	1762591	-0.525771	12.68
5-patient subgroup	-9471.33	20199.9	19310.7	184	6388.46	744	1,4e-881	0.1749	967065	-0.738396	11.63
6-patient subgroup	-9417.17	20344.4	19276.3	221	6280.14	707	3,6e-878	0.1668	1740648	-0.715336	6.61
7-patient subgroup	-9379.46	20521.8	19274.9	258	6204.71	670	2,5e-881	0.1662	101685	-0.871964	6.4
8-patient subgroup	-9336.98	20689.7	19264	295	6119.75	633	6,9e-883	0.1624	148560	-0.817969	6.26
9-patient subgroup	-9310.94	20890.4	19285.9	332	6067.68	596	3,6e-891	0.1617	2538634	-0.970273	3.48
10-patient subgroup	-9283.26	21087.9	19304.5	369	6012.33	559	3,6e-899	0.1645	539185	-0.945285	4.98
11-patient subgroup	-9244.63	21263.5	19301.3	406	5935.06	522	3,1e-903	0.1847	280976	-0.832507	3.66
12-patient subgroup	-9212.92	21452.9	19311.8	443	5871.64	485	2,0e-910	0.1541	323695	-0.890702	3.86
Round 2
1-patient subgroup	-10016.7	20279.3	20105.3	36	7479.11	892	8,1e-1022	0	466569
2-patient subgroup	-9696.82	19892.4	19539.6	73	6839.43	855	9,8e-917	0.0894	701561	1.90764	47.75
3-patient subgroup	-9597.69	19947	19415.4	110	6641.17	818	8,7e-896	0.1184	2715614	-0.274284	17.07
4-patient subgroup	-9523.71	20051.9	19341.4	147	6493.22	781	1,7e-884	0.1513	2276959	-0.525771	12.68
5-patient subgroup	-9462.09	20181.5	19292.2	184	6369.97	744	4,9e-878	0.1746	1104375	-0.646188	11.11
6-patient subgroup	-9417.33	20344.8	19276.7	221	6280.46	707	3,1e-878	0.1691	1017607	-0.809185	6.52
7-patient subgroup	-9382.21	20527.3	19280.4	258	6210.21	670	2,2e-882	0.1764	141704	-0.897417	5.26
8-patient subgroup	-9348.23	20712.2	19286.5	295	6142.25	633	2,8e-887	0.1822	137403	-0.900579	5.32
9-patient subgroup	-9313.99	20896.5	19292	332	6073.78	596	2,3e-892	0.1803	297954	-0.890035	5.66
10-patient subgroup	-9286.2	21093.8	19310.4	369	6018.2	559	2,5e-900	0.1606	4339	-0.943917	5.16
11-patient subgroup	-9250.74	21275.7	19313.5	406	5947.27	522	1,2e-905	0.1651	712012	-0.86231	4.94
12-patient subgroup	-9221.8	21470.6	19329.6	443	5889.39	485	5,8e-914	0.162	410589	-0.916261	2.99
Round 3
1-patient subgroup	-10016.7	20279.3	20105.3	36	7479.11	892	8,1e-1022	0	434312
2-patient subgroup	-9696.82	19892.4	19539.6	73	6839.43	855	9,8e-917	0.0894	784649	1.90764	47.75
3-patient subgroup	-9598.1	19947.8	19416.2	110	6641.99	818	6,1e-896	0.126	384318	-0.278418	18.81
4-patient subgroup	-9523.71	20051.9	19341.4	147	6493.22	781	1,7e-884	0.1513	2655219	-0.521627	12.68
5-patient subgroup	-9462.25	20181.8	19292.5	184	6370.29	744	4,2e-878	0.1727	1323942	-0.647784	11.03
6-patient subgroup	-9417.33	20344.8	19276.7	221	6280.46	707	3,1e-878	0.1691	356741	-0.807586	6.52
7-patient subgroup	-9380.22	20523.4	19276.4	258	6206.24	670	1,3e-881	0.1672	647015	-0.877876	5.82
8-patient subgroup	-9340.47	20696.7	19270.9	295	6126.74	633	3,0e-884	0.1504	1031836	-0.84452	6.68
9-patient subgroup	-9303.67	20875.9	19271.3	332	6053.14	596	2,5e-888	0.1337	1000677	-0.865955	4.18
10-patient subgroup	-9271.96	21065.3	19281.9	369	5989.72	559	1,0e-894	0.1695	222457	-0.907281	4.69
11-patient subgroup	-9244.28	21262.8	19300.6	406	5934.36	522	4,3e-903	0.1509	468819	-0.937358	4.51
12-patient subgroup	-9213.03	21453.1	19312.1	443	5871.86	485	1,8e-910	0.1715	246962	-0.89513	4.01
Round 4
1-patient subgroup	-10016.7	20279.3	20105.3	36	7479.11	892	8,1e-1022	0	426548
2-patient subgroup	-9696.82	19892.4	19539.6	73	6839.43	855	9,8e-917	0.0894	1365955	1.90764	47.75
3-patient subgroup	-9598.1	19947.8	19416.2	110	6641.99	818	6,1e-896	0.126	349799	-0.278418	18.81
4-patient subgroup	-9523.71	20051.9	19341.4	147	6493.22	781	1,7e-884	0.1513	1256489	-0.521627	12.68
5-patient subgroup	-9463.03	20183.3	19294.1	184	6371.85	744	2,1e-878	0.1741	2444880	-0.65556	12.03
6-patient subgroup	-9416.47	20343	19274.9	221	6278.74	707	6,6e-878	0.1695	719230	-0.791316	6.63
7-patient subgroup	-9379.17	20521.3	19274.3	258	6204.14	670	3,2e-881	0.1739	479719	-0.876068	6.32
8-patient subgroup	-9347.25	20710.2	19284.5	295	6140.3	633	6,8e-887	0.1755	1622865	-0.920915	6.48
9-patient subgroup	-9311.63	20891.8	19287.3	332	6069.06	596	1,9e-891	0.1623	2068698	-0.876751	2.37
10-patient subgroup	-9273.03	21067.5	19284.1	369	5991.86	559	3,9e-895	0.1644	199733	-0.84065	6.47
11-patient subgroup	-9240.82	21255.8	19293.6	406	5927.43	522	1,0e-901	0.17	2524125	-0.89424	4.15
12-patient subgroup	-9220.58	21468.2	19327.2	443	5886.97	485	1,8e-913	0.1467	945954	-0.999048	1.96
Round 5
1-patient subgroup	-10016.7	20279.3	20105.3	36	7479.11	892	8,1e-1022	0	149902
2-patient subgroup	-9696.82	19892.4	19539.6	73	6839.43	855	9,8e-917	0.0894	2443152	1.90764	47.75
3-patient subgroup	-9597.69	19947	19415.4	110	6641.17	818	8,7e-896	0.1184	165527	-0.274284	17.01
4-patient subgroup	-9523.71	20051.9	19341.4	147	6493.22	781	1,7e-884	0.1513	1476765	-0.525771	12.68
5-patient subgroup	-9463.03	20183.3	19294.1	184	6371.85	744	2,1e-878	0.1741	1997631	-0.65556	12.03
6-patient subgroup	-9418.91	20347.9	19279.8	221	6283.61	707	7,6e-879	0.1677	1728988	-0.815443	5.5
7-patient subgroup	-9378.72	20520.4	19273.4	258	6203.23	670	4,9e-881	0.16	222113	-0.847464	6.62
8-patient subgroup	-9342.54	20700.8	19275.1	295	6130.88	633	4,7e-885	0.164	138845	-0.879444	5.7
9-patient subgroup	-9306.06	20880.7	19276.1	332	6057.92	596	2,9e-889	0.1816	159169	-0.868896	5.44
10-patient subgroup	-9267.08	21055.5	19272.2	369	5979.95	559	8,5e-893	0.1486	1430415	-0.837385	4.83
11-patient subgroup	-9236.11	21246.4	19284.2	406	5918.02	522	7,5e-900	0.1578	2455547	-0.906612	4.23
12-patient subgroup	-9212.63	21452.3	19311.3	443	5871.06	485	2,6e-910	0.1566	1027073	-0.968901	3.87
Round 6
1-patient subgroup	-10016.7	20279.3	20105.3	36	7479.11	892	8,1e-1022	0	54236
2-patient subgroup	-9696.82	19892.4	19539.6	73	6839.43	855	9,8e-917	0.0894	2750165	1.90764	47.75
3-patient subgroup	-9597.69	19947	19415.4	110	6641.17	818	8,7e-896	0.1184	1892807	-0.274284	17.01
4-patient subgroup	-9523.71	20051.9	19341.4	147	6493.22	781	1,7e-884	0.1513	306969	-0.525771	12.68
5-patient subgroup	-9463.03	20183.3	19294.1	184	6371.85	744	2,1e-878	0.1741	1215472	-0.65556	12.03
6-patient subgroup	-9421.52	20353.1	19285	221	6288.84	707	7,5e-880	0.176	450990	-0.841328	6.83
7-patient subgroup	-9377.5	20517.9	19271	258	6200.8	670	1,4e-880	0.1654	1869348	-0.809626	6.35
8-patient subgroup	-9343.51	20702.8	19277	295	6132.82	633	2,0e-885	0.1797	1043667	-0.900898	5
9-patient subgroup	-9305.99	20880.5	19276	332	6057.78	596	3,1e-889	0.1815	315351	-0.85871	4.14
10-patient subgroup	-9267.51	21056.4	19273	369	5980.82	559	5,8e-893	0.1537	887377	-0.842216	3.42
11-patient subgroup	-9239.73	21253.7	19291.5	406	5925.27	522	2,7e-901	0.1544	166871	-0.936891	3.04
12-patient subgroup	-9214.37	21455.8	19314.7	443	5874.55	485	5,3e-911	0.1729	276246	-0.950903	2.37
Round 7
1-patient subgroup	-10016.7	20279.3	20105.3	36	7479.11	892	8,1e-1022	0	556252
2-patient subgroup	-9696.82	19892.4	19539.6	73	6839.43	855	9,8e-917	0.0894	677982	1.90764	47.75
3-patient subgroup	-9597.69	19947	19415.4	110	6641.17	818	8,7e-896	0.1184	1863056	-0.274284	17.01
4-patient subgroup	-9523.71	20051.9	19341.4	147	6493.22	781	1,7e-884	0.1513	181943	-0.525771	12.68
5-patient subgroup	-9462.25	20181.8	19292.5	184	6370.29	744	4,2e-878	0.1727	2794414	-0.647784	11.03
6-patient subgroup	-9417.41	20344.9	19276.8	221	6280.63	707	2,9e-878	0.1736	1854013	-0.808438	6.5
7-patient subgroup	-9380.42	20523.8	19276.8	258	6206.64	670	1,1e-881	0.1696	1399382	-0.879011	4.78
8-patient subgroup	-9343.71	20703.2	19277.4	295	6133.21	633	1,6e-885	0.1625	898094	-0.874073	6.96
9-patient subgroup	-9310.3	20889.2	19284.6	332	6066.39	596	6,4e-891	0.1877	1298588	-0.898443	3.97
10-patient subgroup	-9274.79	21071	19287.6	369	5995.37	559	7,8e-896	0.1602	2005540	-0.870318	3.08
11-patient subgroup	-9233.31	21240.8	19278.6	406	5912.42	522	9,6e-899	0.1618	1291819	-0.806175	2.13
12-patient subgroup	-9206.93	21440.9	19299.9	443	5859.67	485	4,9e-908	0.139	1714375	-0.941903	3.03
Round 8
1-patient subgroup	-10016.7	20279.3	20105.3	36	7479.11	892	8,1e-1022	0	148086
2-patient subgroup	-9696.82	19892.4	19539.6	73	6839.43	855	9,8e-917	0.0894	1143196	1.90764	47.75
3-patient subgroup	-9597.69	19947	19415.4	110	6641.17	818	8,7e-896	0.1184	1265180	-0.274284	17.01
4-patient subgroup	-9526.67	20057.8	19347.3	147	6499.13	781	1,3e-885	0.1551	561809	-0.555406	14.34
5-patient subgroup	-9462.25	20181.8	19292.5	184	6370.29	744	4,2e-878	0.1727	2184985	-0.618122	11.03
6-patient subgroup	-9419.33	20348.8	19280.7	221	6284.46	707	5,2e-879	0.1731	987898	-0.827403	9.33
7-patient subgroup	-9381.81	20526.5	19279.6	258	6209.42	670	3,1e-882	0.1736	288711	-0.873708	6.53
8-patient subgroup	-9337.4	20690.5	19264.8	295	6120.59	633	4,7e-883	0.1532	335586	-0.798926	6.42
9-patient subgroup	-9304.05	20876.7	19272.1	332	6053.9	596	1,8e-888	0.1582	413711	-0.899577	5.96
10-patient subgroup	-9275.66	21072.7	19289.3	369	5997.11	559	3,6e-896	0.1695	476211	-0.939011	3.94
11-patient subgroup	-9245.54	21265.3	19303.1	406	5936.87	522	1,4e-903	0.1653	2008428	-0.9139	3.67
12-patient subgroup	-9219.82	21466.7	19325.6	443	5885.44	485	3,5e-913	0.1677	771615	-0.947038	2.39
Round 9
1-patient subgroup	-10016.7	20279.3	20105.3	36	7479.11	892	8,1e-1022	0	495399
2-patient subgroup	-9696.82	19892.4	19539.6	73	6839.43	855	9,8e-917	0.0894	1265071	1.90764	47.75
3-patient subgroup	-9597.69	19947	19415.4	110	6641.17	818	8,7e-896	0.1184	954907	-0.274284	17.01
4-patient subgroup	-9523.71	20051.9	19341.4	147	6493.22	781	1,7e-884	0.1513	2081136	-0.525771	12.68
5-patient subgroup	-9462.09	20181.5	19292.2	184	6369.97	744	4,9e-878	0.1746	2417245	-0.646188	11.11
6-patient subgroup	-9416.66	20343.4	19275.3	221	6279.12	707	5,6e-878	0.1712	235699	-0.802577	6.65
7-patient subgroup	-9380.75	20524.4	19277.5	258	6207.29	670	7,9e-882	0.1883	92409	-0.889681	5.06
8-patient subgroup	-9342	20699.8	19274	295	6129.81	633	7,5e-885	0.1835	855215	-0.854288	7.98
9-patient subgroup	-9303.4	20875.4	19270.8	332	6052.59	596	3,3e-888	0.1494	1270516	-0.848356	5.04
10-patient subgroup	-9271.07	21063.5	19280.1	369	5987.94	559	2,3e-894	0.1709	1915758	-0.901386	4.45
11-patient subgroup	-9236.02	21246.2	19284	406	5917.84	522	8,1e-900	0.1719	2071868	-0.867472	4.07
12-patient subgroup	-9204.35	21435.7	19294.7	443	5854.5	485	5,2e-907	0.1663	1061491	-0.891873	3.27
Round 10
1-patient subgroup	-10016.7	20279.3	20105.3	36	7479.11	892	8,1e-1022	0	500003
2-patient subgroup	-9696.82	19892.4	19539.6	73	6839.43	855	9,8e-917	0.0894	515628	1.90764	47.75
3-patient subgroup	-9597.69	19947	19415.4	110	6641.17	818	8,7e-896	0.1184	1167072	-0.274284	17.01
4-patient subgroup	-9523.71	20051.9	19341.4	147	6493.22	781	1,7e-884	0.1513	1672873	-0.525771	12.68
5-patient subgroup	-9469.77	20196.8	19307.5	184	6385.35	744	5,4e-881	0.1514	1867169	-0.722865	6.82
6-patient subgroup	-9417.7	20345.5	19277.4	221	6281.21	707	2,2e-878	0.1762	1840575	-0.736152	6.59
7-patient subgroup	-9377.52	20518	19271	258	6200.83	670	1,4e-880	0.1679	69309	-0.847593	5.93
8-patient subgroup	-9351.2	20718.1	19292.4	295	6148.19	633	2,0e-888	0.1913	1812782	-0.975661	7.94
9-patient subgroup	-9311.18	20890.9	19286.4	332	6068.16	596	2,9e-891	0.1576	208514	-0.833991	4.02
10-patient subgroup	-9277.67	21076.7	19293.3	369	6001.14	559	5,7e-897	0.1703	519206	-0.889392	6.28
11-patient subgroup	-9247.12	21268.4	19306.2	406	5940.03	522	3,3e-904	0.1736	37770	-0.9096	4.42
12-patient subgroup	-9221.42	21469.9	19328.8	443	5888.65	485	8,1e-914	0.1801	350270	-0.947119	3.05

## Sheet: Prob_loadings_cat_var
Subgroup in numbers and loadings, second stage of two-stage LCA using the domain-specific patient categories (DSPC)=latent categorical variables as a result of the first stage of the two-stage LCA																													Preliminary descriptions
Models were selected based on most consistent and then lowest BIC
Prsented for each subgroup model is: subgroup size, conditional probability or mean and s.e.
2 patient subgroups, second stage using domain-specific patient categories
	PS 1	s.e.	PS 2	s.e.								Loadings, 2PS	Clusters	R²
Subgroup Size	0.5225	0.0286	0.4775	0.0286								psychology (DSPC)	0.2141	0.0458
Domain-specific patient categories:												pain (DSPC)	0.2493	0.0622
psychology: domain-specific patient categories (DSPC)												activity (DSPC)	0.3298	0.1088
Treatment believers with low degree of depressive mood	0.2004	0.0201	0.2298	0.0222								participation (DSPC)	0.2372	0.0563
Pain-related concerns, moderate degree of depressive mood	0.0786	0.0151	0.2616	0.023								physical impairment (DSPC)	0.1193	0.0142
The uncomplicated psychological profile	0.2717	0.0235	0.0006	0.0021								context.factors (DSPC)	0.0832	0.0069
Sleep well, low degree of depressive mood	0.2042	0.0201	0.045	0.0134
Treatment believers with sleep issues and moderate degree of depressive mood	0.0784	0.0157	0.1896	0.0207
Sleep issues, low deegree of pain-related concerns	0.1219	0.0179	0.0901	0.0179
The complicated psychological profile	0.016	0.0089	0.1066	0.0161
Pain-related concerns, low degree of depressive mood	0.0289	0.0089	0.0768	0.0137
pain: domain-specific patient categories (DSPC)												Abbreviations:	AROM: Active Range Of Motion
Recent LBP of high severity	0.1724	0.0206	0.3801	0.0258									BMI: Body Mass Index
Recent LBP of high severity, moderate leg pain severity	0.1091	0.0177	0.3387	0.0251									Ext: Extension
Recent LBP of low severity	0.3145	0.0248	0.0169	0.0084									Flex: Flexion
Persistent LBP of high severity for both back and leg	0.0879	0.0153	0.125	0.0179									LBP: Low Back Pain
Recent LBP of moderate severity for both back and leg	0.1219	0.0164	0.0675	0.0145									SI-joint: Sacroiliac joint
Persistent LBP of moderate severity, leg pain of low severity	0.1492	0.0175	0.0263	0.0104									TrP: Trigger points
Recent LBP of moderate-high severity for both back and leg, non-dominating LBP	0.045	0.0105	0.0456	0.0111									TS: Two-stage patient subgroup
activity: domain-specific patient categories (DSPC)
Very high degree of disability	0.0497	0.0127	0.5189	0.0327
Very high degree of disability, no walking distance limitations	0.1824	0.0233	0.3036	0.0259
Very low degree of disability	0.281	0.0235	0.0017	0.0061
Low degree of disability, but dressing problems	0.194	0.0197	0.0246	0.0111
Moderate degree of distability, no walking distance limitations	0.135	0.0178	0.0305	0.014
Low degree of disability, but difficulties in household duties	0.1122	0.0163	0.06	0.0145
Moderate degree of disability, high digree of walking limitations (speed and dstiance)	0.0457	0.0114	0.0606	0.0132
participation: domain-specific patient categories (DSPC)
Very few work and SPL, low degree of physical workload	0.5347	0.0266	0.2002	0.0237
Very few SPL, unsure if work aggrav/makes pain worse whichever degree of physical workload	0.2018	0.02	0.1268	0.0186
Too heavy work makes pain worse	0.1345	0.0182	0.1417	0.0195
Social participation limitations (SPL)	0.0028	0.0035	0.2068	0.0215
Sitting at work makes pain worse, moderate SPL	0.0623	0.0127	0.1056	0.016
Pain caused by work, none only sit at work	0.0605	0.0124	0.0917	0.0151
Severe participation limitations (work and socially)	0.0034	0.0036	0.1272	0.0169
physical impairment: domain-specific patient categories (DSPC)
Mainly LBP on flexion and extension, no leg pain	0.3631	0.0239	0.1984	0.0221
SI-joint dysfunction, TrP and painful buttock/leg muscles (LBP on flex, ext., and side glide, no leg pain)	0.1814	0.0191	0.2078	0.021
Diagnosis: Reducible disc (LBP on flex, ext and side glide, no leg pain)	0.1801	0.0191	0.1347	0.0184
Diagnosis: Partly reducible disc (LBP on flex, ext and slide glide, no leg pain)	0.146	0.0176	0.1516	0.0187
LBP on AROM in all directions, painful back muscles	0.0867	0.0142	0.1895	0.0201
Leg pain on flex, ext and side glide, neurological signs, TrP and painful buttock/leg muscles	0.0427	0.0105	0.118	0.0165
context.factors: domain-specific patient categories (DSPC)
Healthy males working full-time or self-employed	0.3711	0.024	0.2755	0.0235
Healthy females working full-time or part-time	0.2099	0.0201	0.2014	0.021
Females with comorbidity, working full-time or part-time	0.1347	0.0172	0.1956	0.0205
Males with comorbidity, working full-time or self-employed	0.1574	0.0186	0.1617	0.0198
Healthy patients in ther 30's, higher BMI, working full-time, students or unemployed	0.0215	0.0074	0.0984	0.0149
Healthy young students, low BMI, less with health insurance	0.0687	0.012	0.015	0.0064
Retired patients (or working part-time) with comorbidity, less with health insurance	0.0367	0.01	0.0523	0.0119
3 patient subgroups, second stage using domain-specific patient categories
	PS1	s.e.	PS 2	s.e.	PS 3	s.e.						Loadings, 3PS	Clusters	R²
Subgroup Size	0.5023	0.0337	0.3276	0.0284	0.1701	0.0268						psychology (DSPC)	0.2441	0.0596
Domain-specific patient categories												pain (DSPC)	0.3547	0.1258
psychology: domain-specific patient categories (DSPC)												activity (DSPC)	0.3448	0.1189
Treatment believers with low degree of depressive mood	0.2094	0.0209	0.2852	0.0299	0.0931	0.0388						participation (DSPC)	0.2766	0.0765
Pain-related concerns, moderate degree of depressive mood	0.0723	0.0154	0.2742	0.0304	0.2341	0.0469						physical impairment (DSPC)	0.1744	0.0304
The uncomplicated psychological profile	0.2791	0.0242	0.0056	0.0189	0.0012	0.0057						context.factors (DSPC)	0.1137	0.0129
Sleep well, low degree of depressive mood	0.2077	0.021	0.0471	0.0166	0.0497	0.026
Treatment believers with sleep issues and moderate degree of depressive mood	0.0685	0.0154	0.1538	0.024	0.2745	0.045
Sleep issues, low deegree of pain-related concerns	0.1238	0.0201	0.0954	0.0207	0.0777	0.0436
The complicated psychological profile	0.0105	0.0069	0.0493	0.0155	0.2226	0.0424
Pain-related concerns, low degree of depressive mood	0.0287	0.0092	0.0895	0.0187	0.047	0.0224						Abbreviations:	AROM: Active Range Of Motion
													BMI: Body Mass Index
pain: domain-specific patient categories (DSPC)													Ext: Extension
Recent LBP of high severity	0.1747	0.0249	0.5575	0.0395	0.0066	0.0226							Flex: Flexion
Recent LBP of high severity, moderate leg pain severity	0.1071	0.02	0.3588	0.0381	0.2785	0.0641							LBP: Low Back Pain
Recent LBP of low severity	0.3263	0.0275	0.0254	0.0124	0.001	0.0042							SI-joint: Sacroiliac joint
Persistent LBP of high severity for both back and leg	0.085	0.0163	0.0017	0.0095	0.3666	0.0538							TrP: Trigger points
Recent LBP of moderate severity for both back and leg	0.12	0.0167	0.0525	0.0202	0.1083	0.0384							TS: Two-stage patient subgroup
Persistent LBP of moderate severity, leg pain of low severity	0.1438	0.0181	0.0002	0.001	0.1073	0.0305
Recent LBP of moderate-high severity for both back and leg, non-dominating LBP	0.0429	0.0107	0.0039	0.0065	0.1317	0.0324
activity: domain-specific patient categories (DSPC)
Very high degree of disability	0.0471	0.0181	0.6028	0.0412	0.3091	0.0536
Very high degree of disability, no walking distance limitations	0.1823	0.025	0.2918	0.0331	0.3124	0.0467
Very low degree of disability	0.2828	0.0263	0.0011	0.0048	0.0307	0.023
Low degree of disability, but dressing problems	0.1996	0.0211	0.0059	0.0095	0.0644	0.0284
Moderate degree of distability, no walking distance limitations	0.1345	0.0179	0.0219	0.0161	0.0611	0.0265
Low degree of disability, but difficulties in household duties	0.1102	0.0165	0.0631	0.0182	0.0661	0.0263
Moderate degree of disability, high digree of walking limitations (speed and dstiance)	0.0434	0.0107	0.0134	0.0089	0.1563	0.0349
participation: domain-specific patient categories (DSPC)
Very few work and SPL, low degree of physical workload	0.5489	0.0273	0.2485	0.0369	0.1051	0.0592
Very few SPL, unsure if work aggrav/makes pain worse whichever degree of physical workload	0.2034	0.0209	0.095	0.0205	0.1919	0.0405
Too heavy work makes pain worse	0.1248	0.0187	0.111	0.0222	0.2287	0.0484
Social participation limitations (SPL)	0.0033	0.0039	0.282	0.0329	0.0362	0.0218
Sitting at work makes pain worse, moderate SPL	0.0569	0.0125	0.0725	0.0181	0.1801	0.0381
Pain caused by work, none only sit at work	0.0626	0.0129	0.0941	0.0198	0.0775	0.0276
Severe participation limitations (work and socially)	0.0001	0.0006	0.0969	0.0208	0.1805	0.0396
physical impairment: domain-specific patient categories (DSPC)
Mainly LBP on flexion and extension, no leg pain	0.3666	0.0258	0.2298	0.0291	0.1473	0.041
SI-joint dysfunction, TrP and painful buttock/leg muscles (LBP on flex, ext., and side glide, no leg pain)	0.1821	0.0195	0.2001	0.0268	0.2171	0.0413
Diagnosis: Reducible disc (LBP on flex, ext and side glide, no leg pain)	0.1802	0.0195	0.1575	0.0245	0.0958	0.033
Diagnosis: Partly reducible disc (LBP on flex, ext and slide glide, no leg pain)	0.1474	0.0184	0.1526	0.0238	0.1452	0.0356
LBP on AROM in all directions, painful back muscles	0.0874	0.0154	0.2366	0.0273	0.0845	0.0317
Leg pain on flex, ext and side glide, neurological signs, TrP and painful buttock/leg muscles	0.0363	0.0104	0.0235	0.0153	0.3101	0.0487
context.factors: domain-specific patient categories (DSPC)
Healthy males working full-time or self-employed	0.3767	0.0253	0.3211	0.0314	0.1823	0.0389
Healthy females working full-time or part-time	0.2042	0.0206	0.2079	0.0264	0.2066	0.0414
Females with comorbidity, working full-time or part-time	0.1326	0.0176	0.1495	0.026	0.2834	0.0445
Males with comorbidity, working full-time or self-employed	0.1556	0.0194	0.1533	0.0254	0.1828	0.0391
Healthy patients in ther 30's, higher BMI, working full-time, students or unemployed	0.0199	0.0075	0.0924	0.0187	0.1053	0.0295
Healthy young students, low BMI, less with health insurance	0.0701	0.0124	0.0206	0.0091	0.0068	0.0082
Retired patients (or working part-time) with comorbidity, less with health insurance	0.0408	0.0108	0.0552	0.015	0.0329	0.0217
4 patient subgroups, second stage using domain-specific patient categories
	PS1	s.e.	PS2	s.e.	PS3	s.e.	PS4	s.e.				Loadings, 4PS	Clusters	R²
Subgroup Size	0.3596	0.0306	0.2921	0.0245	0.2215	0.032	0.1268	0.0194				psychology (DSPC)	0.312	0.0974
Domain-specific patient categories												pain (DSPC)	0.3232	0.1044
psychology: domain-specific patient categories (DSPC)												activity (DSPC)	0.3785	0.1433
Treatment believers with low degree of depressive mood	0.1808	0.032	0.3078	0.0319	0.2273	0.0495	0.0722	0.0403				participation (DSPC)	0.367	0.1347
Pain-related concerns, moderate degree of depressive mood	0.0011	0.0054	0.2703	0.0312	0.2641	0.0458	0.2215	0.0493				physical impairment (DSPC)	0.2228	0.0497
The uncomplicated psychological profile	0.3939	0.0389	0.0012	0.0061	0.0007	0.0037	0.0008	0.0045				context.factors (DSPC)	0.1422	0.0202
Sleep well, low degree of depressive mood	0.1985	0.0303	0.0417	0.0156	0.1776	0.0451	0.0421	0.0274
Treatment believers with sleep issues and moderate degree of depressive mood	0.0118	0.0191	0.143	0.0252	0.2142	0.0436	0.2998	0.0509
Sleep issues, low deegree of pain-related concerns	0.1884	0.0326	0.0954	0.0225	0.0072	0.0422	0.0746	0.0452
The complicated psychological profile	0.0001	0.0006	0.0467	0.0156	0.0699	0.0226	0.2375	0.0492
Pain-related concerns, low degree of depressive mood	0.0254	0.0123	0.0938	0.0201	0.0391	0.0216	0.0515	0.0268				Abbreviations:	AROM: Active Range Of Motion
													BMI: Body Mass Index
pain: domain-specific patient categories (DSPC)													Ext: Extension
Recent LBP of high severity	0.146	0.0246	0.5302	0.039	0.2887	0.0458	0.0019	0.0071					Flex: Flexion
Recent LBP of high severity, moderate leg pain severity	0.1187	0.0229	0.3772	0.0379	0.1129	0.0331	0.3223	0.0685					LBP: Low Back Pain
Recent LBP of low severity	0.3403	0.0327	0.0249	0.0129	0.1926	0.0426	0.0007	0.0035					SI-joint: Sacroiliac joint
Persistent LBP of high severity for both back and leg	0.088	0.018	0.017	0.0123	0.1256	0.0298	0.3247	0.0553					TrP: Trigger points
Recent LBP of moderate severity for both back and leg	0.1206	0.0202	0.0454	0.018	0.1181	0.0298	0.1033	0.0392					TS: Two-stage patient subgroup
Persistent LBP of moderate severity, leg pain of low severity	0.1321	0.0206	0.0001	0.0008	0.1464	0.032	0.0832	0.034
Recent LBP of moderate-high severity for both back and leg, non-dominating LBP	0.0542	0.0143	0.0052	0.0064	0.0157	0.0137	0.1639	0.0397
activity: domain-specific patient categories (DSPC)
Very high degree of disability	0.0651	0.0175	0.6838	0.0452	0.0145	0.029	0.3733	0.0631
Very high degree of disability, no walking distance limitations	0.1868	0.027	0.2464	0.0383	0.2792	0.052	0.3101	0.0547
Very low degree of disability	0.2803	0.0312	0.0004	0.0019	0.2104	0.0464	0.0009	0.0046
Low degree of disability, but dressing problems	0.208	0.0249	0.0003	0.0016	0.1378	0.0312	0.0612	0.0317
Moderate degree of distability, no walking distance limitations	0.1365	0.0215	0.0123	0.0142	0.1263	0.0319	0.0355	0.0265
Low degree of disability, but difficulties in household duties	0.0747	0.0172	0.0413	0.0177	0.2023	0.0359	0.0281	0.0241
Moderate degree of disability, high digree of walking limitations (speed and dstiance)	0.0486	0.013	0.0156	0.0097	0.0295	0.0181	0.191	0.0439
participation: domain-specific patient categories (DSPC)
Very few work and SPL, low degree of physical workload	0.6915	0.0386	0.2514	0.0337	0.1871	0.0526	0.0904	0.0517
Very few SPL, unsure if work aggrav/makes pain worse whichever degree of physical workload	0.1532	0.027	0.085	0.0218	0.2923	0.0439	0.1678	0.0417
Too heavy work makes pain worse	0.0412	0.0193	0.0786	0.0219	0.3377	0.0522	0.2	0.0474
Social participation limitations (SPL)	0.0062	0.0049	0.321	0.0351	0.0003	0.0019	0.0326	0.0237
Sitting at work makes pain worse, moderate SPL	0.0401	0.015	0.0664	0.0185	0.0921	0.0256	0.227	0.0477
Pain caused by work, none only sit at work	0.0677	0.016	0.0876	0.021	0.0622	0.026	0.0925	0.0341
Severe participation limitations (work and socially)	0.0001	0.0005	0.11	0.0226	0.0284	0.0174	0.1898	0.0461
physical impairment: domain-specific patient categories (DSPC)
Mainly LBP on flexion and extension, no leg pain	0.3053	0.0292	0.2053	0.0289	0.4777	0.0484	0.0702	0.0379
SI-joint dysfunction, TrP and painful buttock/leg muscles (LBP on flex, ext., and side glide, no leg pain)	0.2107	0.0258	0.2234	0.0294	0.1123	0.034	0.2213	0.0496
Diagnosis: Reducible disc (LBP on flex, ext and side glide, no leg pain)	0.1964	0.0246	0.152	0.0256	0.1411	0.0332	0.0957	0.0385
Diagnosis: Partly reducible disc (LBP on flex, ext and slide glide, no leg pain)	0.1401	0.022	0.148	0.025	0.1635	0.0343	0.149	0.0441
LBP on AROM in all directions, painful back muscles	0.0965	0.0185	0.2466	0.0295	0.0978	0.0296	0.0581	0.0333
Leg pain on flex, ext and side glide, neurological signs, TrP and painful buttock/leg muscles	0.0511	0.0137	0.0246	0.0172	0.0076	0.0135	0.4057	0.0621
context.factors: domain-specific patient categories (DSPC)
Healthy males working full-time or self-employed	0.3658	0.0315	0.3069	0.0325	0.3774	0.0476	0.1626	0.0428
Healthy females working full-time or part-time	0.2413	0.0284	0.2186	0.0284	0.1138	0.0407	0.2363	0.0502
Females with comorbidity, working full-time or part-time	0.1646	0.0233	0.1602	0.0272	0.0914	0.0296	0.2965	0.0515
Males with comorbidity, working full-time or self-employed	0.1223	0.0219	0.1304	0.0256	0.2486	0.0393	0.1762	0.0457
Healthy patients in ther 30's, higher BMI, working full-time, students or unemployed	0.0151	0.0076	0.0901	0.0197	0.0463	0.0196	0.1278	0.0367
Healthy young students, low BMI, less with health insurance	0.0675	0.0154	0.0228	0.0096	0.0549	0.0201	0.0002	0.0019
Retired patients (or working part-time) with comorbidity, less with health insurance	0.0234	0.0107	0.071	0.0174	0.0676	0.0225	0.0004	0.0035
5 patient subgroups, second stage using domain-specific patient categories
	PS1	s.e.	PS2	s.e.	PS3	s.e.	PS4	s.e.	PS5	s.e.		Loadings, 5PS	Clusters	R²
Subgroup Size	0.2461	0.0241	0.2358	0.0275	0.2086	0.0261	0.1993	0.0217	0.1103	0.0163		psychology (DSPC)	0.3196	0.1021
Domain-specific patient categories												pain (DSPC)	0.3373	0.1137
psychology: domain-specific patient categories (DSPC)												activity (DSPC)	0.4623	0.2138
Treatment believers with low degree of depressive mood	0.3142	0.0365	0.1997	0.0432	0.1788	0.0438	0.2222	0.0381	0.0765	0.041		participation (DSPC)	0.391	0.1529
Pain-related concerns, moderate degree of depressive mood	0.2999	0.037	0.0015	0.0082	0.3036	0.0459	0.0083	0.0175	0.2432	0.0567		physical impairment (DSPC)	0.2367	0.056
The uncomplicated psychological profile	0.0002	0.0012	0.2397	0.0432	0.0005	0.0027	0.4291	0.0474	0.0005	0.0027		context.factors (DSPC)	0.1512	0.0229
Sleep well, low degree of depressive mood	0.0295	0.0163	0.1603	0.0345	0.1526	0.0391	0.2417	0.0375	0.0289	0.0257
Treatment believers with sleep issues and moderate degree of depressive mood	0.1393	0.0263	0.0824	0.0324	0.2095	0.0388	0.0004	0.0025	0.3082	0.0547
Sleep issues, low deegree of pain-related concerns	0.0647	0.0205	0.2811	0.0412	0.0343	0.0381	0.0767	0.0283	0.0185	0.0368
The complicated psychological profile	0.0527	0.0178	0.0001	0.001	0.0811	0.0243	0.0001	0.0007	0.2661	0.0539
Pain-related concerns, low degree of depressive mood	0.0995	0.0242	0.0351	0.0229	0.0397	0.0218	0.0215	0.0143	0.0581	0.0308		Abbreviations:	AROM: Active Range Of Motion
													BMI: Body Mass Index
pain: domain-specific patient categories (DSPC)													Ext: Extension
Recent LBP of high severity	0.5282	0.0432	0.2903	0.0446	0.3182	0.046	0.033	0.0314	0.0016	0.007			Flex: Flexion
Recent LBP of high severity, moderate leg pain severity	0.3779	0.0429	0.2528	0.0419	0.1297	0.0337	0.0282	0.0204	0.3037	0.0759			LBP: Low Back Pain
Recent LBP of low severity	0.027	0.0137	0.17	0.0358	0.1733	0.0381	0.4488	0.0461	0.0009	0.0046			SI-joint: Sacroiliac joint
Persistent LBP of high severity for both back and leg	0.0182	0.0139	0.0766	0.0266	0.1352	0.0313	0.0891	0.0264	0.3364	0.0606			TrP: Trigger points
Recent LBP of moderate severity for both back and leg	0.0436	0.0189	0.0932	0.0265	0.1131	0.0302	0.1402	0.0307	0.1057	0.0417			TS: Two-stage patient subgroup
Persistent LBP of moderate severity, leg pain of low severity	0.0001	0.0008	0.0553	0.021	0.1301	0.0323	0.2046	0.0347	0.0865	0.037
Recent LBP of moderate-high severity for both back and leg, non-dominating LBP	0.0049	0.0061	0.0617	0.0236	0.0005	0.0053	0.056	0.0231	0.1653	0.0435
activity: domain-specific patient categories (DSPC)
Very high degree of disability	0.7545	0.0428	0.1635	0.0428	0.0185	0.0321	0.0012	0.0051	0.4118	0.0714
Very high degree of disability, no walking distance limitations	0.1934	0.0366	0.4007	0.0476	0.319	0.0506	0.0014	0.0064	0.285	0.0575
Very low degree of disability	0.0007	0.0043	0.0023	0.0136	0.1728	0.0381	0.556	0.0583	0.0007	0.0042
Low degree of disability, but dressing problems	0.0002	0.0011	0.1491	0.0435	0.133	0.0326	0.2309	0.0457	0.0381	0.0274
Moderate degree of distability, no walking distance limitations	0.0022	0.0139	0.1212	0.0373	0.1115	0.0303	0.1436	0.0393	0.0373	0.0277
Low degree of disability, but difficulties in household duties	0.0358	0.0181	0.0736	0.0314	0.2161	0.0376	0.0663	0.0304	0.0256	0.0233
Moderate degree of disability, high digree of walking limitations (speed and dstiance)	0.0132	0.0092	0.0896	0.0227	0.0292	0.0191	0.0006	0.0056	0.2015	0.0479
participation: domain-specific patient categories (DSPC)
Very few work and SPL, low degree of physical workload	0.1929	0.0397	0.723	0.0499	0.1621	0.0466	0.5909	0.0463	0.0501	0.0445
Very few SPL, unsure if work aggrav/makes pain worse whichever degree of physical workload	0.0781	0.0232	0.1098	0.0347	0.2845	0.0431	0.2121	0.0367	0.1743	0.045
Too heavy work makes pain worse	0.0788	0.0237	0.0308	0.0183	0.3367	0.0478	0.083	0.0265	0.2223	0.0528
Social participation limitations (SPL)	0.3811	0.0418	0.0006	0.0042	0.0005	0.0034	0.01	0.0087	0.0382	0.0299
Sitting at work makes pain worse, moderate SPL	0.0638	0.0204	0.0644	0.0236	0.1058	0.0294	0.0317	0.0191	0.2151	0.0496
Pain caused by work, none only sit at work	0.0779	0.0255	0.0713	0.0302	0.0728	0.0298	0.0724	0.0222	0.0893	0.0365
Severe participation limitations (work and socially)	0.1274	0.0275	0.0001	0.0012	0.0376	0.0199	0.0001	0.0007	0.2108	0.0501
physical impairment: domain-specific patient categories (DSPC)
Mainly LBP on flexion and extension, no leg pain	0.2086	0.0315	0.211	0.0401	0.471	0.0488	0.387	0.0417	0.0729	0.0408
SI-joint dysfunction, TrP and painful buttock/leg muscles (LBP on flex, ext., and side glide, no leg pain)	0.2374	0.0334	0.1712	0.0334	0.1051	0.0321	0.2445	0.0367	0.2225	0.0536
Diagnosis: Reducible disc (LBP on flex, ext and side glide, no leg pain)	0.1378	0.0266	0.2571	0.0372	0.1407	0.0321	0.1327	0.0313	0.0732	0.0354
Diagnosis: Partly reducible disc (LBP on flex, ext and slide glide, no leg pain)	0.1431	0.0273	0.1824	0.0327	0.1729	0.0376	0.0978	0.0283	0.1355	0.0464
LBP on AROM in all directions, painful back muscles	0.2542	0.0339	0.1141	0.0285	0.1071	0.0323	0.0875	0.0243	0.0593	0.0348
Leg pain on flex, ext and side glide, neurological signs, TrP and painful buttock/leg muscles	0.019	0.0287	0.0642	0.0334	0.0031	0.0128	0.0505	0.0209	0.4365	0.0667
context.factors: domain-specific patient categories (DSPC)
Healthy males working full-time or self-employed	0.3105	0.0376	0.3303	0.0459	0.3693	0.046	0.3814	0.0454	0.1643	0.0463
Healthy females working full-time or part-time	0.2201	0.0313	0.2762	0.0407	0.1148	0.038	0.2049	0.0352	0.1973	0.0567
Females with comorbidity, working full-time or part-time	0.1595	0.0295	0.1472	0.0305	0.0905	0.0297	0.1823	0.0322	0.314	0.0564
Males with comorbidity, working full-time or self-employed	0.12	0.0297	0.1579	0.0337	0.2663	0.041	0.088	0.0276	0.1781	0.05
Healthy patients in ther 30's, higher BMI, working full-time, students or unemployed	0.0932	0.0225	0.0174	0.0147	0.0564	0.0223	0.0166	0.0126	0.1458	0.0418
Healthy young students, low BMI, less with health insurance	0.0246	0.011	0.0266	0.0136	0.0443	0.0177	0.108	0.0256	0.0002	0.0017
Retired patients (or working part-time) with comorbidity, less with health insurance	0.0721	0.0196	0.0444	0.0182	0.0584	0.0219	0.0188	0.0126	0.0003	0.0036
6 patient subgroups, second stage using domain-specific patient categories
	PS1	s.e.	PS2	s.e.	PS3	s.e.	PS4	s.e.	PS5	s.e.	PS6	s.e.								Loadings, 6PS	Clusters	R²
Subgroup Size	0.243	0.0218	0.2012	0.0227	0.1938	0.0417	0.1485	0.0233	0.1484	0.0381	0.0652	0.0092								psychology (DSPC)	0.294	0.0864
Domain-specific patient categories																				pain (DSPC)	0.3592	0.129
psychology: domain-specific patient categories (DSPC)																				activity (DSPC)	0.4548	0.2068
Treatment believers with low degree of depressive mood	0.3039	0.0361	0.224	0.0379	0.2192	0.0475	0.2337	0.0497	0.0646	0.0362	0.1344	0.0488								participation (DSPC)	0.4198	0.1762
Pain-related concerns, moderate degree of depressive mood	0.2927	0.0352	0.0264	0.0188	0.0022	0.0137	0.3158	0.0523	0.2174	0.071	0.1526	0.0502								physical impairment (DSPC)	0.3246	0.1053
The uncomplicated psychological profile	0.0002	0.0014	0.4072	0.0468	0.2731	0.0601	0.0004	0.0026	0.0287	0.0524	0.0467	0.037								context.factors (DSPC)	0.2346	0.0551
Sleep well, low degree of depressive mood	0.0395	0.0186	0.2318	0.0372	0.1385	0.0405	0.1727	0.0434	0.1178	0.0449	0.0308	0.0243
Treatment believers with sleep issues and moderate degree of depressive mood	0.1359	0.0264	0.0009	0.0058	0.0998	0.0465	0.1561	0.0416	0.2272	0.0507	0.3384	0.0644
Sleep issues, low deegree of pain-related concerns	0.0686	0.0206	0.0809	0.026	0.2268	0.0428	0.0009	0.0069	0.1719	0.0506	0.0632	0.0341
The complicated psychological profile	0.0628	0.0201	0.0001	0.0006	0.0004	0.0039	0.0562	0.0281	0.1724	0.055	0.1535	0.0485
Pain-related concerns, low degree of depressive mood	0.0963	0.0217	0.0288	0.0141	0.0401	0.0215	0.0641	0.0284	0.0001	0.001	0.0804	0.0368
																				Abbreviations:	AROM: Active Range Of Motion
pain: domain-specific patient categories (DSPC)																					BMI: Body Mass Index
Recent LBP of high severity	0.5042	0.0404	0.0045	0.0158	0.3437	0.0714	0.3626	0.0561	0.186	0.0986	0.0014	0.0065									Ext: Extension
Recent LBP of high severity, moderate leg pain severity	0.3961	0.0386	0.0318	0.0206	0.2224	0.044	0.1152	0.0403	0.257	0.0643	0.273	0.0677									Flex: Flexion
Recent LBP of low severity	0.0186	0.0108	0.4589	0.0452	0.2116	0.0585	0.2316	0.0517	0.0008	0.0045	0.0007	0.0043									LBP: Low Back Pain
Persistent LBP of high severity for both back and leg	0.0306	0.0177	0.0866	0.0296	0.0514	0.033	0.1297	0.0386	0.2297	0.0621	0.2678	0.0607									SI-joint: Sacroiliac joint
Recent LBP of moderate severity for both back and leg	0.0454	0.0179	0.1414	0.0311	0.0921	0.0327	0.1049	0.0369	0.1247	0.0395	0.069	0.0338									TrP: Trigger points
Persistent LBP of moderate severity, leg pain of low severity	0.0001	0.0007	0.2128	0.0356	0.0487	0.0352	0.0557	0.0297	0.2018	0.0497	0.0005	0.0043									TS: Two-stage patient subgroup
Recent LBP of moderate-high severity for both back and leg, non-dominating LBP	0.0051	0.0053	0.064	0.0223	0.0302	0.0176	0.0003	0.0041	0.0001	0.0008	0.3876	0.0686
activity: domain-specific patient categories (DSPC)
Very high degree of disability	0.7646	0.0395	0.0009	0.0042	0.146	0.0418	0.0878	0.0414	0.1013	0.0669	0.482	0.0718
Very high degree of disability, no walking distance limitations	0.1856	0.0351	0.0018	0.009	0.3973	0.0587	0.3261	0.0553	0.3365	0.0647	0.299	0.063
Very low degree of disability	0.0063	0.0071	0.5538	0.0628	0.0064	0.0241	0.1594	0.0467	0.0655	0.0303	0.001	0.0066
Low degree of disability, but dressing problems	0.0001	0.0011	0.214	0.0513	0.1713	0.0612	0.0886	0.0414	0.1239	0.0382	0.0817	0.0388
Moderate degree of distability, no walking distance limitations	0.0002	0.0018	0.1365	0.0332	0.1346	0.039	0.1104	0.0328	0.086	0.0413	0.0367	0.0309
Low degree of disability, but difficulties in household duties	0.0299	0.0182	0.0632	0.0314	0.0953	0.0345	0.2109	0.0431	0.1108	0.0376	0.0168	0.017
Moderate degree of disability, high digree of walking limitations (speed and dstiance)	0.0133	0.0097	0.0299	0.0214	0.0491	0.025	0.017	0.0161	0.1761	0.0466	0.0827	0.0383
participation: domain-specific patient categories (DSPC)
Very few work and SPL, low degree of physical workload	0.1932	0.0365	0.583	0.0495	0.8201	0.0929	0.0869	0.0492	0.174	0.1064	0.2015	0.0571
Very few SPL, unsure if work aggrav/makes pain worse whichever degree of physical workload	0.0679	0.0226	0.2209	0.0383	0.0751	0.0663	0.289	0.0569	0.2412	0.057	0.1804	0.0533
Too heavy work makes pain worse	0.0606	0.0222	0.0837	0.0267	0.0031	0.0334	0.4367	0.0608	0.1909	0.0549	0.193	0.0535
Social participation limitations (SPL)	0.3881	0.0415	0.0001	0.0009	0.0004	0.0029	0.0005	0.0041	0.0129	0.0131	0.059	0.0338
Sitting at work makes pain worse, moderate SPL	0.0697	0.0225	0.0477	0.0189	0.0029	0.0237	0.0963	0.0325	0.1961	0.0574	0.1918	0.0532
Pain caused by work, none only sit at work	0.0735	0.0228	0.0646	0.0219	0.0984	0.04	0.0903	0.043	0.0474	0.0342	0.0775	0.0362
Severe participation limitations (work and socially)	0.147	0.0292	0.0001	0.0007	0.0001	0.0008	0.0003	0.0032	0.1375	0.0582	0.0968	0.0403
physical impairment: domain-specific patient categories (DSPC)
Mainly LBP on flexion and extension, no leg pain	0.2035	0.031	0.3769	0.0434	0.3099	0.0518	0.4769	0.0575	0.1884	0.0519	0.0058	0.0274
SI-joint dysfunction, TrP and painful buttock/leg muscles (LBP on flex, ext., and side glide, no leg pain)	0.2647	0.0346	0.2424	0.0365	0.1341	0.0435	0.0951	0.0378	0.274	0.0661	0.0016	0.0089
Diagnosis: Reducible disc (LBP on flex, ext and side glide, no leg pain)	0.1269	0.0268	0.1326	0.0361	0.2693	0.0454	0.1272	0.0415	0.174	0.0473	0.061	0.0456
Diagnosis: Partly reducible disc (LBP on flex, ext and slide glide, no leg pain)	0.1433	0.0273	0.1115	0.028	0.1722	0.0354	0.1391	0.04	0.2517	0.0507	0.0012	0.0078
LBP on AROM in all directions, painful back muscles	0.2492	0.0323	0.0841	0.0237	0.1144	0.0509	0.1311	0.0388	0.1117	0.0624	0.0014	0.0093
Leg pain on flex, ext and side glide, neurological signs, TrP and painful buttock/leg muscles	0.0123	0.0128	0.0524	0.0199	0.0002	0.0016	0.0306	0.0178	0.0002	0.0019	0.9289	0.0534
context.factors: domain-specific patient categories (DSPC)
Healthy males working full-time or self-employed	0.3092	0.0364	0.3469	0.0439	0.4168	0.0756	0.5054	0.0631	0.0813	0.0501	0.1941	0.0539
Healthy females working full-time or part-time	0.2223	0.0312	0.2248	0.0358	0.1854	0.0519	0.0299	0.0302	0.3104	0.0629	0.3093	0.0647
Females with comorbidity, working full-time or part-time	0.1734	0.031	0.1869	0.0329	0.1155	0.0384	0.0063	0.036	0.3138	0.067	0.2175	0.0557
Males with comorbidity, working full-time or self-employed	0.1054	0.025	0.0868	0.0254	0.1881	0.0409	0.3541	0.055	0.0971	0.0485	0.1988	0.0559
Healthy patients in ther 30's, higher BMI, working full-time, students or unemployed	0.1009	0.0228	0.0157	0.013	0.0116	0.0399	0.0238	0.0219	0.1316	0.0437	0.0799	0.0362
Healthy young students, low BMI, less with health insurance	0.0225	0.0112	0.113	0.0259	0.0306	0.0169	0.0252	0.0231	0.0352	0.0241	0.0001	0.0014
Retired patients (or working part-time) with comorbidity, less with health insurance	0.0663	0.0187	0.0259	0.0137	0.0521	0.0221	0.0552	0.035	0.0307	0.0275	0.0002	0.0025
7 patient subgroups, second stage using domain-specific patient categories
	PS1	s.e.	PS2	s.e.	PS3	s.e.	PS4	s.e.	PS5	s.e.	PS6	s.e.	PS7	s.e.						Loadings, 7PS	Clusters	R²
Subgroup Size	0.2286	0.0227	0.1852	0.0188	0.1763	0.0261	0.1337	0.0282	0.1254	0.029	0.0873	0.0147	0.0635	0.0104						psychology (DSPC)	0.3187	0.1016
Domain-specific patient categories																				pain (DSPC)	0.3712	0.1378
psychology: domain-specific patient categories (DSPC)																				activity (DSPC)	0.4688	0.2198
Treatment believers with low degree of depressive mood	0.3118	0.0384	0.1565	0.0373	0.2403	0.045	0.0208	0.0449	0.1901	0.0645	0.4076	0.0685	0.1514	0.0529						participation (DSPC)	0.4684	0.2194
Pain-related concerns, moderate degree of depressive mood	0.2938	0.0368	0.0194	0.0156	0.0006	0.0036	0.2374	0.0545	0.3041	0.0599	0.1694	0.054	0.1638	0.0517						physical impairment (DSPC)	0.339	0.1149
The uncomplicated psychological profile	0.0002	0.0012	0.4952	0.0488	0.2443	0.048	0.0177	0.0202	0.0393	0.0249	0.0011	0.0074	0.0009	0.0064						context.factors (DSPC)	0.2135	0.0456
Sleep well, low degree of depressive mood	0.029	0.0173	0.2222	0.0382	0.1345	0.0349	0.1402	0.0445	0.1528	0.0452	0.1932	0.0572	0.0313	0.0266
Treatment believers with sleep issues and moderate degree of depressive mood	0.1417	0.0279	0.0002	0.0017	0.1141	0.0334	0.2108	0.0512	0.1263	0.0514	0.1455	0.0527	0.3494	0.0681
Sleep issues, low deegree of pain-related concerns	0.062	0.0252	0.0706	0.0293	0.2382	0.048	0.1977	0.0672	0.013	0.0952	0.065	0.0393	0.0584	0.0331
The complicated psychological profile	0.0639	0.0208	0.0001	0.0006	0.0001	0.0011	0.1753	0.051	0.0753	0.0315	0.018	0.0216	0.1603	0.0541
Pain-related concerns, low degree of depressive mood	0.0977	0.0226	0.0359	0.0159	0.028	0.0193	0.0001	0.001	0.0991	0.0363	0.0002	0.002	0.0845	0.039						Abbreviations:	AROM: Active Range Of Motion
																					BMI: Body Mass Index
pain: domain-specific patient categories (DSPC)																					Ext: Extension
Recent LBP of high severity	0.4897	0.0408	0.0014	0.0072	0.3447	0.0538	0.1629	0.0763	0.5161	0.0796	0.1372	0.0536	0.0015	0.0078							Flex: Flexion
Recent LBP of high severity, moderate leg pain severity	0.4179	0.0413	0.0383	0.0205	0.2386	0.0445	0.2843	0.0686	0.0678	0.0496	0.1216	0.0503	0.2668	0.0684							LBP: Low Back Pain
Recent LBP of low severity	0.0145	0.0115	0.4149	0.0453	0.2117	0.0449	0.0004	0.0028	0.1553	0.0631	0.4046	0.0703	0.0014	0.0092							SI-joint: Sacroiliac joint
Persistent LBP of high severity for both back and leg	0.0302	0.0171	0.1118	0.0302	0.0424	0.0348	0.2622	0.0532	0.1428	0.0453	0.001	0.0084	0.2752	0.0638							TrP: Trigger points
Recent LBP of moderate severity for both back and leg	0.0425	0.0185	0.151	0.0325	0.0733	0.0332	0.1229	0.0423	0.1173	0.0448	0.1103	0.0456	0.071	0.0349							TS: Two-stage patient subgroup
Persistent LBP of moderate severity, leg pain of low severity	0.0001	0.0007	0.2054	0.035	0.0648	0.0301	0.1672	0.0468	0.0006	0.0051	0.2005	0.0574	0.0176	0.0176
Recent LBP of moderate-high severity for both back and leg, non-dominating LBP	0.0052	0.0063	0.0772	0.0258	0.0244	0.0144	0.0001	0.001	0.0002	0.0021	0.0248	0.0289	0.3665	0.0689
activity: domain-specific patient categories (DSPC)
Very high degree of disability	0.776	0.04	0.0006	0.003	0.1787	0.0447	0.1015	0.0694	0.1537	0.0537	0.0007	0.0038	0.5007	0.0713
Very high degree of disability, no walking distance limitations	0.1772	0.0368	0.0008	0.0045	0.4117	0.0506	0.3567	0.0786	0.4174	0.0943	0.0711	0.0494	0.3278	0.0653
Very low degree of disability	0.0002	0.0017	0.4934	0.0496	0.0231	0.0195	0.0435	0.029	0.0009	0.0062	0.5286	0.0854	0.0006	0.0042
Low degree of disability, but dressing problems	0.0001	0.0009	0.2315	0.0419	0.1546	0.0421	0.1248	0.0406	0.0382	0.0432	0.1907	0.0597	0.0766	0.0382
Moderate degree of distability, no walking distance limitations	0.0002	0.0017	0.1496	0.0361	0.1065	0.0313	0.0821	0.0371	0.1744	0.0531	0.0483	0.0659	0.0242	0.0279
Low degree of disability, but difficulties in household duties	0.0324	0.0168	0.0713	0.0305	0.0889	0.0333	0.1146	0.0376	0.2153	0.0627	0.0873	0.0509	0.0167	0.0177
Moderate degree of disability, high digree of walking limitations (speed and dstiance)	0.0139	0.0106	0.0527	0.0229	0.0364	0.0249	0.1767	0.0458	0.0001	0.0013	0.0733	0.0357	0.0535	0.0306
participation: domain-specific patient categories (DSPC)
Very few work and SPL, low degree of physical workload	0.1761	0.0373	0.6846	0.0472	0.9005	0.0717	0.1361	0.0765	0.1622	0.0601	0.0038	0.0162	0.1632	0.0535
Very few SPL, unsure if work aggrav/makes pain worse whichever degree of physical workload	0.0651	0.0256	0.1767	0.0389	0.0031	0.0207	0.2821	0.0661	0.2995	0.0579	0.3571	0.0735	0.1786	0.0546
Too heavy work makes pain worse	0.0555	0.0217	0.0569	0.0234	0.0005	0.0036	0.1855	0.0515	0.3681	0.0867	0.3425	0.0686	0.2161	0.057
Social participation limitations (SPL)	0.4023	0.0442	0.0001	0.0009	0.0148	0.0303	0.0008	0.0075	0.0002	0.0018	0.0174	0.0247	0.0628	0.0354
Sitting at work makes pain worse, moderate SPL	0.0745	0.0243	0.0191	0.0139	0.0055	0.0372	0.2016	0.0591	0.0587	0.04	0.1682	0.052	0.1962	0.0557
Pain caused by work, none only sit at work	0.0661	0.0239	0.0626	0.0225	0.0756	0.0406	0.0707	0.0378	0.111	0.0513	0.0788	0.0468	0.081	0.0374
Severe participation limitations (work and socially)	0.1604	0.0302	0.0001	0.0006	0.0001	0.0008	0.1233	0.0464	0.0003	0.0032	0.0322	0.0246	0.102	0.0451
physical impairment: domain-specific patient categories (DSPC)
Mainly LBP on flexion and extension, no leg pain	0.2067	0.0328	0.3439	0.0419	0.3151	0.051	0.1272	0.0507	0.384	0.0779	0.5937	0.0706	0.0158	0.0788
SI-joint dysfunction, TrP and painful buttock/leg muscles (LBP on flex, ext., and side glide, no leg pain)	0.2701	0.0366	0.2456	0.038	0.1445	0.0455	0.3118	0.0716	0.0559	0.0586	0.1431	0.0534	0.0012	0.0074
Diagnosis: Reducible disc (LBP on flex, ext and side glide, no leg pain)	0.1224	0.027	0.1782	0.0347	0.2303	0.0409	0.2119	0.0529	0.1973	0.0525	0.0029	0.0185	0.0549	0.0407
Diagnosis: Partly reducible disc (LBP on flex, ext and slide glide, no leg pain)	0.1412	0.0294	0.0942	0.0282	0.1816	0.0371	0.2756	0.0519	0.1335	0.0534	0.1525	0.0509	0.0011	0.0076
LBP on AROM in all directions, painful back muscles	0.2468	0.0334	0.0602	0.0244	0.1285	0.0352	0.0732	0.0434	0.2081	0.0497	0.1074	0.0455	0.0044	0.0293
Leg pain on flex, ext and side glide, neurological signs, TrP and painful buttock/leg muscles	0.0128	0.014	0.0778	0.0219	0.0001	0.0013	0.0003	0.0027	0.0211	0.0167	0.0003	0.0032	0.9225	0.0911
context.factors: domain-specific patient categories (DSPC)
Healthy males working full-time or self-employed	0.2931	0.0376	0.3346	0.0443	0.3928	0.0516	0.1102	0.0607	0.4712	0.0651	0.4672	0.0708	0.198	0.0553
Healthy females working full-time or part-time	0.2279	0.0326	0.2684	0.0384	0.183	0.0389	0.3232	0.0596	0.0905	0.0628	0.0019	0.0107	0.2682	0.0619
Females with comorbidity, working full-time or part-time	0.1868	0.0326	0.1735	0.0338	0.1421	0.0432	0.2625	0.0662	0.0011	0.007	0.1667	0.0598	0.2226	0.0588
Males with comorbidity, working full-time or self-employed	0.1013	0.026	0.079	0.0253	0.1964	0.0395	0.1152	0.0481	0.3032	0.0707	0.2189	0.0597	0.2287	0.06
Healthy patients in ther 30's, higher BMI, working full-time, students or unemployed	0.1009	0.0237	0.0213	0.0129	0.0002	0.0022	0.1316	0.0382	0.0664	0.036	0.0001	0.0015	0.0822	0.0376
Healthy young students, low BMI, less with health insurance	0.0245	0.0117	0.1104	0.0269	0.0312	0.0162	0.0295	0.0208	0.0001	0.001	0.0869	0.0399	0.0001	0.0013
Retired patients (or working part-time) with comorbidity, less with health insurance	0.0655	0.0196	0.0127	0.0092	0.0543	0.0216	0.0278	0.0236	0.0675	0.0394	0.0583	0.0293	0.0002	0.002
8 patient subgroups, second stage using domain-specific patient categories
	PS1	s.e.	PS2	s.e.	PS3	s.e.	PS4	s.e.	PS5	s.e.	PS6	s.e.	PS7	s.e.	PS8	s.e.				Loadings, 8PS	Clusters	R²
Subgroup Size	0.2359	0.0204	0.1819	0.0268	0.1417	0.021	0.1377	0.0219	0.1079	0.021	0.0694	0.0128	0.0629	0.0089	0.0626	0.0132				psychology (DSPC)	0.3367	0.1134
Domain-specific patient categories																				pain (DSPC)	0.3777	0.1426
psychology: domain-specific patient categories (DSPC)																				activity (DSPC)	0.4642	0.2155
Treatment believers with low degree of depressive mood	0.3049	0.0364	0.229	0.0457	0.1275	0.04	0.2268	0.0527	0.0093	0.0392	0.3284	0.071	0.1472	0.0523	0.2959	0.0749				participation (DSPC)	0.4531	0.2053							PS1: Pain-related concerns, moderate degree of depressive mood or treatment believers with low degree of depressive mood, recent LBP with high degree of LBP severity, more with moderate degree of leg pain severity, very high degree of disability (transfer, climbing, bending, turning, walking, dressing, household, work), high degree of SPL, but low degree of work limitations, which ever degree of …
Pain-related concerns, moderate degree of depressive mood	0.2923	0.0356	0.0055	0.0322	0.0087	0.0201	0.2966	0.0539	0.2436	0.0594	0.2073	0.0658	0.1626	0.051	0.0486	0.036				physical impairment (DSPC)	0.3862	0.1491							PS2: Recent LBP with high degree of LBP severity, very high degree of disability, but no walking distance limitations, very low work and SPL, low degree of physical workload, LBP on flextion and extension, no leg pain, healthy males working full-time or self-employed
The uncomplicated psychological profile	0.0001	0.0011	0.2437	0.0458	0.6237	0.0711	0.0004	0.0031	0.0324	0.0308	0.0536	0.0438	0.0006	0.0042	0.0346	0.0449				context.factors (DSPC)	0.2747	0.0755							PS3: Uncomplicated psychological subgroup, recent LBP with low degree of LBP severity, very low degree of disability, very low work and SPL, low degree of physical workload, LBP on flexion and extension, no leg pain, healthy males working full-time or self-employed
Sleep well, low degree of depressive mood	0.0333	0.0174	0.127	0.0406	0.171	0.046	0.1325	0.0426	0.1469	0.0505	0.1816	0.06	0.0447	0.0319	0.3757	0.0812													PS4: Pain-related concerns, moderate degree of depressive mood, recent LBP with high degree of LBP severity, very high degree of disability but no walking distance limitations, very low SPL, work is too heavy, aggrav/makes work worse, pain caused by/at work, high degree of physical workload, LBP on flexion and extension, no leg pain, healthy males working full-time or self-employed or females wit…
Treatment believers with sleep issues and moderate degree of depressive mood	0.1403	0.0271	0.1192	0.0378	0.0002	0.0018	0.1453	0.0429	0.2174	0.0542	0.1618	0.0544	0.3489	0.0658	0	0.0026													PS5: Very high degree of disability, but no walking distance limitations, LBP on flex, ext and slide glide, no leg pain, healthy females working full-time or part-time or males with comorbidity, working full-time or part-time
Sleep issues, low deegree of pain-related concerns	0.0734	0.0218	0.229	0.0502	0.063	0.0462	0.0003	0.0022	0.1766	0.0536	0.0672	0.0361	0.0581	0.0329	0.1815	0.0617													PS6: Treatment believers with low degree of depressive mood, recent LBP with low degree of back pain severity, very low degree of disability, very low SPL, unsure if work aggrav/makes worse, whichever degree of physical workload, LBP on flexion and extension, no leg pain, healthy males working full-time or self-employed
The complicated psychological profile	0.0614	0.0189	0.0001	0.0011	0.0001	0.0007	0.1174	0.0347	0.1738	0.0479	0.0001	0.0017	0.1562	0.049	0.0003	0.0033													PS7: Treatment believers with sleep issues and moderate degree of depressive mood, recent LBP, moderate degree of LBP severity, moderate-high degree of leg pain severity, very high degree of disability (transfer, climbing, bending, turning, walking, dressing, household, work), LBP on flexion, extention and side glide, neurological signs, TP and painful buttock/leg muscles
Pain-related concerns, low degree of depressive mood	0.0942	0.0218	0.0465	0.0241	0.0058	0.0221	0.0808	0.0305	0.0001	0.001	0.0001	0.0015	0.0817	0.0375	0.063	0.0416													PS8: Sleep well, low degree of depressive mood, recent LBP with low degree of LBP severity, very low degree of disability, very low work and SPL, low degree of physical workload, LBP on flexion, extension and side glide, no leg pain, SI-joint dysfunction, TP and painfull buttock/leg muscles, males with comorbidity, working full-time or self-employed
																				Abbreviations:	AROM: Active Range Of Motion
pain: domain-specific patient categories (DSPC)																					BMI: Body Mass Index
Recent LBP of high severity	0.4943	0.0395	0.3885	0.0769	0.001	0.0055	0.444	0.0618	0.1572	0.0709	0.0016	0.0089	0.0012	0.0065	0.0932	0.0584					Ext: Extension
Recent LBP of high severity, moderate leg pain severity	0.4082	0.0389	0.2372	0.046	0.043	0.0254	0.1166	0.0462	0.2873	0.0662	0.1299	0.0538	0.2647	0.0667	0.0083	0.0501					Flex: Flexion
Recent LBP of low severity	0.019	0.011	0.189	0.0414	0.4075	0.0521	0.0922	0.0451	0.0003	0.0021	0.4988	0.0756	0.0128	0.0199	0.4414	0.0935					LBP: Low Back Pain
Persistent LBP of high severity for both back and leg	0.0302	0.0151	0.0324	0.038	0.1211	0.0414	0.1899	0.0453	0.2225	0.0527	0.0007	0.0058	0.2722	0.0609	0.1294	0.0614					SI-joint: Sacroiliac joint
Recent LBP of moderate severity for both back and leg	0.0428	0.0172	0.0776	0.0302	0.165	0.0395	0.1195	0.0382	0.1493	0.0453	0.0979	0.0503	0.0708	0.0347	0.0717	0.0443					TrP: Trigger points
Persistent LBP of moderate severity, leg pain of low severity	0.0001	0.0007	0.0521	0.028	0.1669	0.0424	0.021	0.0222	0.1834	0.0485	0.2571	0.065	0.0132	0.0195	0.2558	0.0746					TS: Two-stage patient subgroup
Recent LBP of moderate-high severity for both back and leg, non-dominating LBP	0.0054	0.0055	0.0231	0.0151	0.0955	0.0297	0.0167	0.0168	0.0001	0.0013	0.0139	0.0173	0.3651	0.0674	0.0001	0.0017
activity: domain-specific patient categories (DSPC)
Very high degree of disability	0.7706	0.0388	0.1668	0.0415	0.0005	0.0027	0.1292	0.0519	0.0827	0.0579	0.0026	0.0143	0.5082	0.0704	0.0428	0.0504
Very high degree of disability, no walking distance limitations	0.1804	0.0355	0.4205	0.0624	0.0005	0.0031	0.3946	0.06	0.3494	0.0628	0.019	0.0488	0.3222	0.065	0.1212	0.0635
Very low degree of disability	0.0001	0.001	0.0104	0.0152	0.4424	0.0652	0.0378	0.025	0.0802	0.0393	0.5241	0.0845	0.0007	0.0048	0.5227	0.0967
Low degree of disability, but dressing problems	0.0001	0.0008	0.1392	0.0491	0.2699	0.0532	0.0892	0.0325	0.1017	0.0383	0.2027	0.0602	0.0769	0.0375	0.1178	0.0567
Moderate degree of distability, no walking distance limitations	0.0001	0.0009	0.1299	0.0345	0.1488	0.0386	0.1546	0.0394	0.0801	0.0366	0.0011	0.0104	0.0215	0.0213	0.1441	0.0578
Low degree of disability, but difficulties in household duties	0.0337	0.0174	0.0964	0.0352	0.0839	0.037	0.1944	0.0441	0.0905	0.0379	0.1759	0.0604	0.0176	0.0175	0.0011	0.0104
Moderate degree of disability, high digree of walking limitations (speed and dstiance)	0.0151	0.0104	0.0369	0.0247	0.0539	0.0262	0.0002	0.0019	0.2154	0.0516	0.0746	0.0387	0.053	0.0301	0.0502	0.0344
participation: domain-specific patient categories (DSPC)
Very few work and SPL, low degree of physical workload	0.1842	0.0371	0.8038	0.0657	0.781	0.0529	0.1153	0.0557	0.1555	0.0745	0.0289	0.0794	0.1617	0.0526	0.4759	0.0924
Very few SPL, unsure if work aggrav/makes pain worse whichever degree of physical workload	0.068	0.0231	0.0937	0.0392	0.1404	0.0417	0.245	0.0515	0.2293	0.0585	0.4545	0.0805	0.1929	0.056	0.1732	0.0637					Probability above 0.30
Too heavy work makes pain worse	0.0576	0.0214	0.0087	0.022	0.0134	0.0178	0.4261	0.0639	0.1961	0.055	0.2224	0.0655	0.2074	0.0555	0.2008	0.0642					Probability below 0.01
Social participation limitations (SPL)	0.398	0.0415	0.0003	0.003	0.0001	0.0009	0.0001	0.0013	0.0002	0.0019	0.0002	0.0017	0.0627	0.0344	0.0362	0.0257					Probability just below 0.30
Sitting at work makes pain worse, moderate SPL	0.0796	0.0241	0.0075	0.0336	0.0002	0.0016	0.0388	0.0346	0.2556	0.0564	0.1964	0.0571	0.1962	0.0543	0.0628	0.0368
Pain caused by work, none only sit at work	0.0597	0.0225	0.086	0.0393	0.0649	0.0316	0.1325	0.0464	0.0408	0.0304	0.0808	0.0512	0.0806	0.0374	0.0509	0.0399
Severe participation limitations (work and socially)	0.153	0.0285	0.0001	0.0008	0.0001	0.0008	0.0422	0.0267	0.1224	0.0428	0.0167	0.0186	0.0985	0.0407	0.0001	0.0016
physical impairment: domain-specific patient categories (DSPC)
Mainly LBP on flexion and extension, no leg pain	0.198	0.0309	0.3284	0.0503	0.4001	0.0536	0.4429	0.0574	0.1243	0.0473	0.6615	0.0743	0.0022	0.0118	0.014	0.0731
SI-joint dysfunction, TrP and painful buttock/leg muscles (LBP on flex, ext., and side glide, no leg pain)	0.2667	0.0344	0.1082	0.052	0.1866	0.0476	0.1136	0.0405	0.3043	0.0603	0.0009	0.006	0.001	0.0066	0.5801	0.0919
Diagnosis: Reducible disc (LBP on flex, ext and side glide, no leg pain)	0.1295	0.0268	0.2636	0.0428	0.2053	0.0423	0.1266	0.047	0.2044	0.0512	0.1131	0.0499	0.052	0.0402	0.0031	0.0209
Diagnosis: Partly reducible disc (LBP on flex, ext and slide glide, no leg pain)	0.1487	0.0285	0.1842	0.0395	0.1118	0.0335	0.1268	0.0447	0.2923	0.0572	0.2028	0.0607	0.001	0.0072	0.0182	0.0376
LBP on AROM in all directions, painful back muscles	0.2452	0.0328	0.1154	0.0392	0.0103	0.0169	0.1734	0.0443	0.0744	0.0511	0.0214	0.038	0.0022	0.0163	0.3507	0.0819
Leg pain on flex, ext and side glide, neurological signs, TrP and painful buttock/leg muscles	0.012	0.0125	0.0001	0.0015	0.0859	0.0277	0.0165	0.0194	0.0003	0.003	0.0002	0.0019	0.9416	0.0456	0.0339	0.0295
context.factors: domain-specific patient categories (DSPC)
Healthy males working full-time or self-employed	0.2982	0.0364	0.4183	0.0524	0.3492	0.0592	0.4622	0.0598	0.004	0.0207	0.5465	0.075	0.1956	0.0546	0.2429	0.0758
Healthy females working full-time or part-time	0.2317	0.0322	0.2066	0.0409	0.281	0.0473	0.0019	0.0117	0.3969	0.066	0.0776	0.0457	0.2674	0.0613	0.1353	0.0674
Females with comorbidity, working full-time or part-time	0.1839	0.0311	0.08	0.038	0.1257	0.0347	0.0728	0.0406	0.3072	0.0639	0.0025	0.0185	0.2194	0.0569	0.4938	0.086
Males with comorbidity, working full-time or self-employed	0.0965	0.0248	0.1999	0.0404	0.0985	0.0314	0.3299	0.0535	0.0981	0.0485	0.2247	0.0609	0.2345	0.0615	0.0006	0.004
Healthy patients in ther 30's, higher BMI, working full-time, students or unemployed	0.1003	0.0228	0.0153	0.0208	0.0222	0.0159	0.0523	0.0276	0.1498	0.045	0.0001	0.0017	0.083	0.0372	0.0002	0.0024
Healthy young students, low BMI, less with health insurance	0.0245	0.0112	0.0223	0.0174	0.1078	0.0312	0.0001	0.0009	0.0437	0.0248	0.0762	0.0388	0.0001	0.0012	0.127	0.054
Retired patients (or working part-time) with comorbidity, less with health insurance	0.0649	0.0193	0.0575	0.023	0.0156	0.0114	0.0809	0.0323	0.0002	0.0032	0.0723	0.0408	0.0001	0.0019	0.0002	0.0026
9 patient subgroups, second stage using domain-specific patient categories
	PS1	s.e.	PS2	s.e.	PS3	s.e.	PS4	s.e.	PS5	s.e.	PS6	s.e.	PS7	s.e.	PS8	s.e.	PS9	s.e.		Loadings, 9PS	Clusters	R²
Subgroup Size	0.2363	0.0195	0.1732	0.0185	0.1374	0.0214	0.1221	0.0184	0.0813	0.0135	0.0744	0.0133	0.0708	0.0105	0.0541	0.0098	0.0504	0.0078		psychology (DSPC)	0.3795	0.144
Domain-specific patient categories																				pain (DSPC)	0.3901	0.1522
psychology: domain-specific patient categories (DSPC)																				activity (DSPC)	0.4656	0.2168
Treatment believers with low degree of depressive mood	0.3259	0.0364	0.1763	0.0409	0.2656	0.0539	0.0059	0.0358	0.0899	0.0447	0.3343	0.0723	0.2326	0.0607	0.2065	0.0731	0.1956	0.0622		participation (DSPC)	0.4557	0.2076							PS1: Treatment believers with low degree of depressive mood, recent LBP with high degree of LBP severity, more with moderate degree of leg pain severity, very high degree of disability (transfer, climbing, bending, turning, walking, dressing, household, work), high degree of SPL, but low degree of work limitations, which ever degree of workload, healthy males working full-time or self-employed
Pain-related concerns, moderate degree of depressive mood	0.2533	0.0336	0.0004	0.0029	0.3015	0.0551	0.0181	0.0251	0.4285	0.0754	0.0005	0.0039	0.1847	0.0556	0.0743	0.0464	0.2067	0.0611		physical impairment (DSPC)	0.3588	0.1288							PS2: Uncomplicated psychological subgroup, recent LBP with low degree of LBP severity, very low work and SPL, low degree of physical workload, LBP on flexion and extension, no leg pain, healthy males working full-time or self-employed
The uncomplicated psychological profile	0.0001	0.001	0.5585	0.0539	0.0303	0.024	0.053	0.0446	0.0002	0.0019	0.0573	0.0523	0.1172	0.0451	0.4114	0.088	0.0004	0.0029		context.factors (DSPC)	0.312	0.0973							PS3: Pain-related concerns, moderate degree of depressive mood, recent LBP with high degree of LBP severity, very high degree of disability but no walking distance limitations, very low SPL, work is too heavy, aggrav/makes work worse, pain caused by/at work, high degree of physical workload, LBP on flexion and extension, no leg pain, healthy males working full-time or self-employed
Sleep well, low degree of depressive mood	0.0442	0.0168	0.086	0.0336	0.1413	0.0425	0.1746	0.0522	0.0005	0.0038	0.4546	0.0758	0.2501	0.0604	0.1416	0.0939	0.0582	0.0369											PS4: Treatment believers with sleep issues and moderate degree of depressive mood or sleep issues, low degree of pain related concerns, recent LBP with high degree of LBP severity, moderate degree of leg pain severity, very high degree of disability, but no walking distance limitations, very low work and SPL, low degree of physical workload, healthy females working full-time or part-time
Treatment believers with sleep issues and moderate degree of depressive mood	0.1379	0.0271	0.0175	0.0131	0.0995	0.0519	0.3469	0.0629	0.1786	0.0614	0.0003	0.0023	0.1308	0.0486	0.0333	0.0333	0.2818	0.0711											PS5: Pain-related concerns, moderate degree of depressive mood or complicated psychological subgroup, recent LBP with high degree of LBP severity and moderate degree of leg pain severity, very high degree of disability, but no walking distance limitations, very low SPL, work aggrav./makes worse, pain caused by or at work, high degree of physical workload, LBP on flex and ext, no leg pain, males w…
Sleep issues, low deegree of pain-related concerns	0.0838	0.0234	0.1348	0.0371	0.0018	0.0165	0.4012	0.0638	0.0003	0.0026	0.1113	0.0515	0.0841	0.0377	0.0005	0.0043	0.0005	0.0043											PS6: Sleep well, low degree of depressive mood or treatment believers with low degree of depressive mood, recent LBP with low degree of LBP severity, very low degree of disability, very low work and SPL, low degree of physical workload, LBP on flexion, extension and side glide, no leg pain, SI-joint dysfunction, TP and painfull buttock/leg muscles, healthy males or males with comorbidity, working…
The complicated psychological profile	0.0515	0.0171	0.0001	0.0007	0.0648	0.0275	0.0001	0.0018	0.302	0.0642	0.0001	0.0014	0.0003	0.0043	0.0915	0.0485	0.1712	0.0561			Probability above 0.30								PS7: Recent LBP with low degree of back pain severity, very low degree of disability, very low SPL, unsure if work aggrav/makes worse, whichever degree of physical workload, LBP on flexion and extension, no leg pain, healthy males working full-time or self-employed
Pain-related concerns, low degree of depressive mood	0.1033	0.022	0.0264	0.0165	0.0952	0.0311	0.0001	0.0013	0.0001	0.0017	0.0417	0.0276	0.0001	0.0013	0.0409	0.0288	0.0857	0.0419			Probability below 0.01								PS8: Uncomplicated psychological subgroup, persistent LBP, moderate degree of LBP severity and low degree of leg pain severity, very low degree of disability, very low work and SPL, low degree of physical workload, LBP on flexion, extension and side glide, no leg pain, SI-joint dysfunction, TP and painful buttock/leg muscles, healthy females working full-time or part-time or males with comorbidit…
																													PS9: Recent LBP, high-moderate degree of LBP severity, moderate-high degree of leg pain severity, very high degree of disability (transfer, climbing, bending, turning, walking, dressing, household, work), LBP on flexion, extention and side glide, neurological signs, TP and painful buttock/leg muscles, not retired patients or students
pain: domain-specific patient categories (DSPC)
Recent LBP of high severity	0.5099	0.0386	0.1945	0.0381	0.5159	0.0659	0.173	0.0532	0.1963	0.0724	0.1232	0.053	0.0017	0.0099	0.0008	0.0044	0.0011	0.0063
Recent LBP of high severity, moderate leg pain severity	0.3951	0.0378	0.099	0.03	0.0666	0.0396	0.3635	0.0572	0.2993	0.0686	0.0007	0.0046	0.1385	0.0495	0.0775	0.0594	0.3239	0.0725
Recent LBP of low severity	0.0176	0.0101	0.4331	0.0474	0.1431	0.0417	0.0003	0.0024	0.0005	0.0034	0.4298	0.0733	0.4863	0.0714	0.1138	0.059	0.0188	0.022
Persistent LBP of high severity for both back and leg	0.0249	0.014	0.0665	0.0239	0.13	0.0381	0.1406	0.0417	0.2601	0.061	0.0007	0.0064	0.0523	0.0347	0.2658	0.0728	0.2758	0.0688		Abbreviations:	AROM: Active Range Of Motion
Recent LBP of moderate severity for both back and leg	0.0428	0.0166	0.0975	0.0305	0.1414	0.0396	0.1392	0.0401	0.0885	0.0413	0.171	0.0608	0.1077	0.0477	0.0904	0.0554	0.001	0.01			BMI: Body Mass Index
Persistent LBP of moderate severity, leg pain of low severity	0.0001	0.0008	0.0713	0.0279	0.003	0.0368	0.0995	0.0373	0.1552	0.054	0.1942	0.0597	0.2133	0.0578	0.4134	0.0883	0.021	0.0217			Ext: Extension
Recent LBP of moderate-high severity for both back and leg, non-dominating LBP	0.0096	0.0074	0.0381	0.0185	0.0001	0.0018	0.0838	0.0316	0.0001	0.0009	0.0803	0.036	0.0002	0.0022	0.0383	0.0493	0.3585	0.0734			Flex: Flexion
																					LBP: Low Back Pain
activity: domain-specific patient categories (DSPC)																					SI-joint: Sacroiliac joint
Very high degree of disability	0.7737	0.0371	0.0977	0.0281	0.1294	0.0516	0.039	0.0525	0.2193	0.0702	0.0018	0.0102	0.0018	0.0107	0.0366	0.0437	0.6212	0.076			TrP: Trigger points
Very high degree of disability, no walking distance limitations	0.1872	0.0344	0.1838	0.0398	0.4286	0.0573	0.4614	0.0632	0.3122	0.0663	0.1352	0.0623	0.0016	0.0098	0.0031	0.0199	0.2633	0.0695			TS: Two-stage patient subgroup
Very low degree of disability	0.0001	0.0009	0.2107	0.0401	0.0005	0.0037	0.0003	0.0025	0.1135	0.0405	0.474	0.0779	0.5776	0.0763	0.4737	0.0862	0.0007	0.0052
Low degree of disability, but dressing problems	0.0001	0.0008	0.2509	0.0392	0.079	0.0353	0.1373	0.0398	0.0648	0.0362	0.1333	0.0562	0.2007	0.0607	0.1652	0.0665	0.0737	0.0423
Moderate degree of distability, no walking distance limitations	0.0001	0.0009	0.1204	0.0292	0.1659	0.0412	0.148	0.0407	0.0533	0.033	0.2546	0.0657	0.0003	0.0034	0.0018	0.023	0.0002	0.0021
Low degree of disability, but difficulties in household duties	0.0217	0.0145	0.1084	0.0287	0.1966	0.0468	0.1071	0.0366	0.1048	0.0501	0.001	0.0097	0.1645	0.0569	0.0561	0.0414	0.0005	0.005
Moderate degree of disability, high digree of walking limitations (speed and dstiance)	0.017	0.0102	0.0281	0.0159	0.0001	0.0009	0.107	0.0401	0.1323	0.0475	0.0001	0.0016	0.0534	0.0343	0.2635	0.0779	0.0404	0.0304
participation: domain-specific patient categories (DSPC)
Very few work and SPL, low degree of physical workload	0.2345	0.0354	0.9542	0.0271	0.2312	0.0626	0.4311	0.0632	0.001	0.005	0.4364	0.0802	0.0053	0.0251	0.5409	0.0888	0.1531	0.06
Very few SPL, unsure if work aggrav/makes pain worse whichever degree of physical workload	0.061	0.0221	0.0005	0.0039	0.2484	0.0507	0.21	0.0484	0.1773	0.0588	0.287	0.0696	0.4816	0.0728	0.2135	0.0725	0.2039	0.0616
Too heavy work makes pain worse	0.0404	0.0197	0.0002	0.0016	0.3617	0.0583	0.0865	0.0349	0.3015	0.073	0.1656	0.0545	0.2528	0.0624	0.0307	0.032	0.2319	0.0635
Social participation limitations (SPL)	0.3963	0.0401	0.0001	0.0009	0.0001	0.0013	0.0001	0.0014	0.0003	0.0031	0.0305	0.0216	0.0002	0.0016	0.0002	0.0021	0.083	0.0413
Sitting at work makes pain worse, moderate SPL	0.0702	0.021	0.0001	0.0012	0.048	0.0256	0.104	0.0336	0.205	0.0571	0.0175	0.0188	0.1655	0.0493	0.1446	0.058	0.1898	0.0586
Pain caused by work, none only sit at work	0.0757	0.0228	0.0448	0.0268	0.1104	0.0427	0.1016	0.036	0.0608	0.0486	0.063	0.0414	0.0945	0.052	0.0698	0.0547	0.0419	0.0314
Severe participation limitations (work and socially)	0.1219	0.0267	0	0.0006	0.0001	0.0013	0.0666	0.0293	0.2539	0.062	0.0001	0.0012	0.0001	0.0016	0.0002	0.0022	0.0965	0.0456
physical impairment: domain-specific patient categories (DSPC)
Mainly LBP on flexion and extension, no leg pain	0.1941	0.0304	0.4033	0.0458	0.3886	0.0564	0.1557	0.0491	0.3049	0.0693	0.2789	0.0754	0.6465	0.072	0.0918	0.0642	0.0013	0.0071
SI-joint dysfunction, TrP and painful buttock/leg muscles (LBP on flex, ext., and side glide, no leg pain)	0.2649	0.0339	0.1451	0.0355	0.0694	0.0343	0.2134	0.0511	0.2741	0.0665	0.3544	0.0695	0.0007	0.0047	0.4052	0.0904	0.001	0.0065
Diagnosis: Reducible disc (LBP on flex, ext and side glide, no leg pain)	0.147	0.0275	0.2327	0.0395	0.2158	0.047	0.2677	0.0527	0.0015	0.012	0.0039	0.0242	0.1219	0.0537	0.2184	0.0703	0.0034	0.0261
Diagnosis: Partly reducible disc (LBP on flex, ext and slide glide, no leg pain)	0.1358	0.0269	0.1547	0.0328	0.1117	0.0427	0.1993	0.045	0.2908	0.0653	0.1273	0.0558	0.1993	0.0583	0.053	0.0407	0.0007	0.0057
LBP on AROM in all directions, painful back muscles	0.251	0.0324	0.064	0.0246	0.2039	0.046	0.0547	0.0301	0.1283	0.0474	0.2352	0.0628	0.0005	0.0038	0.0497	0.0405	0.0008	0.0066
Leg pain on flex, ext and side glide, neurological signs, TrP and painful buttock/leg muscles	0.0072	0.0092	0.0002	0.002	0.0106	0.0114	0.1093	0.0354	0.0003	0.003	0.0003	0.0032	0.0312	0.0223	0.182	0.0631	0.9928	0.0291
context.factors: domain-specific patient categories (DSPC)
Healthy males working full-time or self-employed	0.3063	0.0354	0.495	0.0473	0.4537	0.0578	0.1732	0.0571	0.12	0.0585	0.3369	0.0758	0.5328	0.0712	0.0036	0.0186	0.2201	0.0632
Healthy females working full-time or part-time	0.2448	0.0323	0.1936	0.0382	0.0947	0.0398	0.4366	0.0626	0.0179	0.0404	0.006	0.0454	0.0887	0.0457	0.5908	0.0896	0.1585	0.0608
Females with comorbidity, working full-time or part-time	0.1693	0.0299	0.0547	0.0272	0.0213	0.0236	0.1594	0.0437	0.3896	0.0733	0.4281	0.0783	0.0008	0.0058	0.3086	0.0826	0.2316	0.0634
Males with comorbidity, working full-time or self-employed	0.0986	0.0238	0.167	0.0343	0.2803	0.052	0.1549	0.0444	0.2196	0.0623	0.0237	0.037	0.2241	0.0574	0.0007	0.0051	0.2836	0.0689
Healthy patients in ther 30's, higher BMI, working full-time, students or unemployed	0.0866	0.0214	0.0001	0.0011	0.05	0.0305	0.0141	0.0203	0.1989	0.0566	0.0325	0.0269	0.0001	0.0018	0.0959	0.0488	0.1059	0.0456
Healthy young students, low BMI, less with health insurance	0.0266	0.0116	0.0776	0.0234	0	0.0006	0.0001	0.0009	0.0537	0.0298	0.1375	0.049	0.1237	0.0454	0.0002	0.0024	0.0001	0.0015
Retired patients (or working part-time) with comorbidity, less with health insurance	0.0679	0.0193	0.012	0.013	0.1	0.0322	0.0617	0.0304	0.0004	0.0051	0.0353	0.0302	0.0299	0.0254	0.0003	0.0046	0.0002	0.0023
10 patient subgroups, second stage using domain-specific patient categories
	PS1	s.e.	PS2	s.e.	PS3	s.e.	PS4	s.e.	PS5	s.e.	PS6	s.e.	PS7	s.e.	PS8	s.e.	PS9	s.e.	PS10	s.e.				Loadings, 10PS	Clusters	R²
Subgroup Size	0.2281	0.0181	0.1501	0.0211	0.1386	0.0212	0.1303	0.022	0.0721	0.0143	0.0684	0.011	0.0565	0.0101	0.0548	0.0084	0.0528	0.0112	0.0483	0.011				psychology (DSPC)	0.3713	0.1379
Domain-specific patient categories																								pain (DSPC)	0.3984	0.1587
psychology: domain-specific patient categories (DSPC)																								activity (DSPC)	0.4959	0.2459
Treatment believers with low degree of depressive mood	0.3341	0.0367	0.214	0.0444	0.1563	0.0454	0.2559	0.0542	0.0028	0.0188	0.2377	0.0701	0.2087	0.0722	0.1643	0.0563	0.0749	0.0492	0.2049	0.0834				participation (DSPC)	0.463	0.2144			PS1: Treatment believers with low degree of depressive mood, recent LBP with high degree of back pain severity (more with moderate degree of leg pain), very high degree of disability (tranfer, climbing, bending, turning, walking, dressing, household, work), high degree of SPL, low degree of work limitations whichever degree of physical workload, healthy males working full-time or self-employed
Pain-related concerns, moderate degree of depressive mood	0.2719	0.0355	0.1945	0.0438	0.0012	0.0097	0.0259	0.0465	0.5273	0.0795	0.2587	0.0667	0.0014	0.0107	0.1895	0.0568	0.0342	0.0336	0.0666	0.0736				physical impairment (DSPC)	0.3853	0.1485			PS2: Recent LBP with high degree of LBP severity, very high degree of disability, but no walking distance limitations, very low SPL, work is too heavy, aggrav./makes worse, pain caused by or at work, high degree of physical workload, LBP on flexion and extension, no leg pain, healthy males working full-time or self-employed
The uncomplicated psychological profile	0.0001	0.0009	0.0204	0.0186	0.5317	0.067	0.3076	0.0679	0.0002	0.002	0.0544	0.0399	0.027	0.0274	0.0003	0.0025	0.289	0.0826	0.0998	0.0679				context.factors (DSPC)	0.3102	0.0962			PS3: Uncomplicated psychological subgroup, recent LBP with low degree of LBP severity, very low work and SPL, low degree of physical workload, LBP on flexion and extension, no leg pain, healthy males working full-time or self-employed
Sleep well, low degree of depressive mood	0.0184	0.0122	0.1564	0.0385	0.0894	0.0339	0.3317	0.0584	0.0004	0.0039	0.1947	0.0576	0.3395	0.0788	0.048	0.0373	0.1849	0.0729	0.0005	0.0047									PS4: uncomplicated psychological subgroup or sleep well, low degree of depressive mood, recent LBP with low degree of LBP sverity, very low degree of disability, very low work and SPL, low degree of physical workload, LBP on flexion and extension, no leg pain or in addition: LBP on side glide, SI-joint dysfunction, TP and painfyl buttock leg muscles, healthy males working full-time or self-employ…
Treatment believers with sleep issues and moderate degree of depressive mood	0.1466	0.027	0.1833	0.0482	0.017	0.017	0.0002	0.0017	0.1028	0.0784	0.1796	0.0552	0.0009	0.0077	0.3734	0.0739	0.0004	0.0035	0.5775	0.1094									PS5: pain-related concerns, moderate degree of depressive mood or the complicated psychological subgroup, persistent LBP with high degree of back and leg pain severity, very high degree of disability (transfer, climbing, bending, turning, walking, dressing, household, work), LBP on flexion, extension and side glide, no leg pain (mix: Si-joint dysfunction, TP and painfull buttock/leg muscles OR di…
Sleep issues, low deegree of pain-related concerns	0.0778	0.0219	0.1186	0.0392	0.1714	0.0439	0.0522	0.0249	0.0018	0.0173	0.0747	0.0368	0.3174	0.0786	0.0003	0.0029	0.2829	0.0877	0.0504	0.0697									PS6: recent LBP with low degree of back pain severity, very low degree of disability, very low SPL, unsure if work agrrav/makes worse, whichever degree of physical workload, LBP on flexion and extension, no leg pain, healthy males working full-time or self-employed
The complicated psychological profile	0.0274	0.0208	0.0581	0.0253	0.0001	0.0009	0.0001	0.0008	0.3645	0.0798	0.0001	0.0016	0.1049	0.0559	0.1459	0.0515	0.0769	0.0439	0.0002	0.0021				Abbreviations:	AROM: Active Range Of Motion				PS7: sleep well, low degree of depressive mood OR sleep issues, low degree of pain-related concern, recent LBP with high degree of LBP severity and moderate degree of leg pain severity, very high degree of disability, but no walking distance limitations, very low work and SPL, low degree of physical workload, LBP on flexion, extension and side glide, no leg pain, SI-joint dysfunction, TP and pain…
Pain-related concerns, low degree of depressive mood	0.1236	0.0249	0.0546	0.0232	0.0329	0.0203	0.0265	0.0183	0.0002	0.0031	0.0001	0.0018	0.0002	0.0023	0.0783	0.0384	0.0568	0.0524	0.0001	0.0019					BMI: Body Mass Index				PS8: treatment believers with sleep issues and moderate degree of depressive mood, recent LBP with moderate-high degree of LBP severity and moderate-high degree of leg pain severity, very high degree of disability (some without walking distance limitation), leg pain on flexion, extension and side glide, neurological signs, TP and painful buttock/leg muscles, not retired patients or students
																									Ext: Extension				PS9: Persistent LBP, high degree of LBP and leg pain severity, low degree of disability, but dressing problems, very low work and SPL, low degree of physical workload, LBP on flexion, extension and side glide, no leg pain, diagnosis: reducible disc OR leg pain on flexion, extension and side glide, neurological signs, TP and painful buttock/leg muscles, healthy females working full-time or part-ti…
pain: domain-specific patient categories (DSPC)																									Flex: Flexion				PS10:Treatment believers with sleep issues and moderate degree of depressive mood, persistent LBP, moderate degree of LBP severity and low degree of leg pain severity, very low work and SPL, low degree of physical workload, LBP on flexion and extension, no leg pain OR LBP on flexion, extension and side glide, no leg pain, diagnosis: reducible disc, healthy females working full-time or part-time
Recent LBP of high severity	0.5213	0.0401	0.4984	0.0609	0.2446	0.0546	0.0677	0.0316	0.2172	0.0736	0.0013	0.0079	0.1347	0.0682	0.0008	0.0046	0.0008	0.0047	0.2417	0.0825					LBP: Low Back Pain
Recent LBP of high severity, moderate leg pain severity	0.3685	0.0384	0.1319	0.0455	0.1285	0.0408	0.0006	0.0042	0.2809	0.0751	0.1747	0.0608	0.438	0.0845	0.3003	0.0686	0.2111	0.0752	0.2578	0.0874					SI-joint: Sacroiliac joint
Recent LBP of low severity	0.0284	0.0126	0.0387	0.0361	0.4062	0.0589	0.4143	0.064	0.0005	0.0036	0.5601	0.0777	0.0849	0.0457	0.0197	0.02	0.1055	0.0691	0.0006	0.0043					TrP: Trigger points
Persistent LBP of high severity for both back and leg	0.0192	0.0122	0.1391	0.0374	0.05	0.0243	0.0347	0.022	0.3255	0.0703	0.0003	0.0032	0.138	0.0523	0.2774	0.0685	0.4247	0.0895	0.0004	0.0037					TS: Two-stage patient subgroup
Recent LBP of moderate severity for both back and leg	0.0535	0.0178	0.1593	0.0379	0.0729	0.0344	0.1843	0.0431	0.0632	0.0369	0.0897	0.0501	0.0716	0.0445	0.0761	0.0391	0.044	0.0595	0.0919	0.0628
Persistent LBP of moderate severity, leg pain of low severity	0.0001	0.0005	0.0325	0.0302	0.0816	0.0318	0.2367	0.0508	0.1126	0.0445	0.1736	0.0593	0.1327	0.0535	0.0155	0.0212	0.0017	0.0188	0.3112	0.0916
Recent LBP of moderate-high severity for both back and leg, non-dominating LBP	0.0091	0.0087	0.0001	0.0013	0.0161	0.0154	0.0617	0.0253	0.0001	0.001	0.0001	0.0022	0.0001	0.0014	0.3103	0.0749	0.2122	0.0825	0.0965	0.0544					Probability above 0.30
																									Probability below 0.01
activity: domain-specific patient categories (DSPC)
Very high degree of disability	0.7933	0.0386	0.001	0.0061	0.1331	0.0394	0.0004	0.0022	0.3201	0.081	0.0391	0.0294	0.282	0.0768	0.5809	0.0763	0.0056	0.041	0.0063	0.0369
Very high degree of disability, no walking distance limitations	0.167	0.0337	0.5449	0.0558	0.2558	0.0537	0.032	0.0271	0.2804	0.0671	0.0445	0.0365	0.3672	0.0789	0.3213	0.0694	0.1142	0.0691	0.2719	0.1029
Very low degree of disability	0.0001	0.001	0.0031	0.0254	0.1156	0.0564	0.6183	0.0644	0.0709	0.0481	0.4315	0.0797	0.0007	0.006	0.0004	0.0032	0.1576	0.0642	0.1561	0.0881
Low degree of disability, but dressing problems	0.0001	0.0008	0.0853	0.0344	0.2786	0.0478	0.0857	0.0459	0.0714	0.0381	0.2296	0.0621	0.1849	0.0624	0.0384	0.0429	0.2979	0.0834	0.029	0.035
Moderate degree of distability, no walking distance limitations	0.0076	0.0128	0.1861	0.0454	0.1226	0.0382	0.2087	0.0483	0.0485	0.0333	0.0003	0.0031	0.0053	0.0392	0.0186	0.0199	0.0675	0.0456	0.0596	0.065
Low degree of disability, but difficulties in household duties	0.0218	0.0152	0.1794	0.0412	0.0681	0.0325	0.0549	0.035	0.0634	0.0417	0.1914	0.0581	0.0002	0.0025	0.0002	0.002	0.1821	0.0686	0.2382	0.0834
Moderate degree of disability, high digree of walking limitations (speed and dstiance)	0.0101	0.0095	0.0001	0.0018	0.0262	0.018	0.0001	0.001	0.1453	0.0482	0.0636	0.038	0.1596	0.0567	0.0402	0.0281	0.175	0.062	0.2388	0.0813
participation: domain-specific patient categories (DSPC)
Very few work and SPL, low degree of physical workload	0.1979	0.0338	0.1925	0.0655	0.9846	0.0204	0.5096	0.071	0.0014	0.0072	0.0195	0.0385	0.633	0.08	0.1493	0.0533	0.4199	0.0993	0.6318	0.0972
Very few SPL, unsure if work aggrav/makes pain worse whichever degree of physical workload	0.0662	0.0203	0.2638	0.0495	0.0004	0.0032	0.2447	0.0518	0.255	0.0667	0.4948	0.0792	0.0013	0.0104	0.2008	0.0617	0.2636	0.0772	0.0435	0.0472
Too heavy work makes pain worse	0.0755	0.0209	0.3611	0.0546	0.0002	0.0017	0.1497	0.0468	0.2143	0.0718	0.1906	0.0619	0.0011	0.0092	0.22	0.0608	0.1159	0.0564	0.0057	0.0578
Social participation limitations (SPL)	0.3956	0.0383	0.0002	0.0022	0.0001	0.0013	0.0085	0.0085	0.0321	0.0457	0.0002	0.0017	0.0424	0.0393	0.0747	0.0384	0.0002	0.0022	0.0003	0.0031
Sitting at work makes pain worse, moderate SPL	0.0577	0.0197	0.0542	0.0258	0.0001	0.0016	0.0184	0.0134	0.1845	0.0596	0.1966	0.0559	0.2814	0.0717	0.2003	0.0618	0.0242	0.0242	0.0902	0.0518
Pain caused by work, none only sit at work	0.0843	0.0235	0.128	0.0389	0.0145	0.02	0.069	0.0323	0.0789	0.0504	0.0982	0.0553	0.0406	0.0311	0.0575	0.0337	0.154	0.0684	0.0002	0.0024
Severe participation limitations (work and socially)	0.123	0.0265	0.0001	0.0011	0.0001	0.0007	0.0001	0.0007	0.2338	0.0636	0.0001	0.0015	0.0002	0.0019	0.0975	0.0424	0.0221	0.0223	0.2282	0.0756
physical impairment: domain-specific patient categories (DSPC)
Mainly LBP on flexion and extension, no leg pain	0.2089	0.0309	0.3793	0.0527	0.3768	0.0553	0.3783	0.0595	0.2095	0.0664	0.6051	0.0754	0.0012	0.0077	0.0011	0.0066	0.0604	0.0609	0.3842	0.0918
SI-joint dysfunction, TrP and painful buttock/leg muscles (LBP on flex, ext., and side glide, no leg pain)	0.233	0.0333	0.0986	0.0431	0.0643	0.0561	0.3383	0.0574	0.3712	0.079	0.001	0.0072	0.4767	0.0827	0.0009	0.0066	0.2762	0.0897	0.0961	0.0822
Diagnosis: Reducible disc (LBP on flex, ext and side glide, no leg pain)	0.155	0.0278	0.1909	0.0424	0.2676	0.0496	0.0561	0.0395	0.0006	0.0046	0.1261	0.0541	0.1414	0.0575	0.0012	0.0095	0.3156	0.0889	0.3439	0.0982
Diagnosis: Partly reducible disc (LBP on flex, ext and slide glide, no leg pain)	0.1347	0.0274	0.1468	0.038	0.1948	0.0429	0.089	0.0319	0.328	0.0757	0.234	0.0639	0.1622	0.0633	0.0006	0.0052	0.0007	0.0061	0.1748	0.0673
LBP on AROM in all directions, painful back muscles	0.2592	0.0333	0.1731	0.0402	0.0963	0.0338	0.1194	0.04	0.0905	0.0792	0.0335	0.0366	0.2181	0.0719	0.0102	0.064	0.0006	0.0052	0.0006	0.0049
Leg pain on flex, ext and side glide, neurological signs, TrP and painful buttock/leg muscles	0.0092	0.0093	0.0114	0.0126	0.0001	0.0015	0.0189	0.0144	0.0003	0.003	0.0003	0.0031	0.0003	0.004	0.9859	0.0655	0.3465	0.0954	0.0004	0.0046
context.factors: domain-specific patient categories (DSPC)
Healthy males working full-time or self-employed	0.3357	0.0367	0.4173	0.056	0.5155	0.0551	0.3212	0.0687	0.1298	0.0579	0.5476	0.0764	0.0038	0.0207	0.2119	0.0591	0.2696	0.0939	0.0012	0.0067
Healthy females working full-time or part-time	0.2412	0.0325	0.1546	0.0439	0.1927	0.0464	0.1585	0.0467	0.0008	0.0053	0.0575	0.0378	0.301	0.0772	0.1803	0.0579	0.5962	0.0988	0.3706	0.0964
Females with comorbidity, working full-time or part-time	0.1272	0.0283	0.0769	0.033	0.0325	0.0256	0.2736	0.0534	0.3297	0.0753	0.0008	0.0061	0.5805	0.0876	0.2584	0.0709	0.036	0.0363	0.2157	0.0788
Males with comorbidity, working full-time or self-employed	0.1117	0.025	0.2898	0.0488	0.2002	0.0446	0.0324	0.0252	0.1934	0.0672	0.2765	0.0662	0.0314	0.0353	0.2518	0.066	0.034	0.0607	0.1718	0.0735
Healthy patients in ther 30's, higher BMI, working full-time, students or unemployed	0.0826	0.0211	0.0484	0.0276	0.0001	0.0009	0.0315	0.0252	0.2296	0.0637	0.0001	0.0014	0.0364	0.0325	0.0974	0.0423	0.0001	0.0016	0.0828	0.0559
Healthy young students, low BMI, less with health insurance	0.0242	0.0122	0.0001	0.0008	0.0589	0.0263	0.1573	0.0392	0.0708	0.037	0.0385	0.0284	0.0205	0.0338	0.0001	0.0013	0.0003	0.0042	0.0001	0.0017
Retired patients (or working part-time) with comorbidity, less with health insurance	0.0775	0.0205	0.013	0.0169	0.0001	0.0018	0.0255	0.0174	0.046	0.0354	0.079	0.0409	0.0265	0.0297	0.0001	0.0014	0.0639	0.0454	0.1577	0.0705
11 patient subgroups, second stage using domain-specific patient categories
	PS1	s.e.	PS2	s.e.	PS3	s.e.	PS4	s.e.	PS5	s.e.	PS6	s.e.	PS7	s.e.	PS8	s.e.	PS9	s.e.	PS10	s.e.	PS11	s.e.		Loadings, 11PS	Clusters	R²
Subgroup Size	0.1755	0.0187	0.1283	0.0178	0.1251	0.0152	0.1097	0.0193	0.0869	0.0129	0.0826	0.0141	0.0716	0.0131	0.0715	0.0138	0.0676	0.0128	0.06	0.0133	0.0213	0.005		psychology (DSPC)	0.4038	0.163
Domain-specific patient categories																								pain (DSPC)	0.4521	0.2044
psychology: domain-specific patient categories (DSPC)																								activity (DSPC)	0.4911	0.2412
Treatment believers with low degree of depressive mood	0.3262	0.0445	0.2172	0.0498	0.1266	0.0519	0.235	0.0626	0.0417	0.0373	0.3109	0.0664	0.2587	0.0674	0.2597	0.0788	0.3135	0.0711	0.0014	0.0098	0.0024	0.0177		participation (DSPC)	0.4653	0.2165			PS1: Treatment believers with low degree of depressive mood, recent LBP with high degree of back pain severity, very high degree of disability (tranfer, climbing, bending, turning, walking, dressing, household, work), high degree of SPL, low degree of work limitations whichever degree of physical workload, healthy males working full-time or self-employed
Pain-related concerns, moderate degree of depressive mood	0.2808	0.0437	0.265	0.0527	0.0211	0.0203	0.0065	0.0531	0.3385	0.0651	0.2849	0.0671	0.0579	0.0367	0.0232	0.0345	0.2212	0.0663	0.0009	0.0072	0.2636	0.103		physical impairment (DSPC)	0.345	0.1191			PS2: Recent LBP with high degree of LBP severity, very high degree of disability, but no walking distance limitations, very low SPL, work is too heavy, aggrav./makes worse, pain caused by or at work, high degree of physical workload, LBP on flexion and extension, no leg pain, healthy males working full-time or self-employed
The uncomplicated psychological profile	0.0001	0.001	0.0378	0.0248	0.6226	0.0642	0.3606	0.0711	0.0002	0.0021	0.0003	0.0024	0.0603	0.0491	0.1449	0.059	0.0434	0.0377	0.0368	0.0423	0.0009	0.0079		context.factors (DSPC)	0.2955	0.0873			PS3: uncomplicated psychological subgroup, recent LBP with low degree of LBP sverity, very low degree of disability, very low work and SPL, low degree of physical workload, LBP on flexion and extension, no leg pain, healthy males working full-time or self-employed
Sleep well, low degree of depressive mood	0.0099	0.01	0.1615	0.0454	0.2139	0.0495	0.1071	0.0402	0.0003	0.0029	0.0895	0.0389	0.3482	0.0715	0.0005	0.0044	0.191	0.0628	0.273	0.0778	0.2628	0.1026							PS4: uncomplicated physhological subgroup, recent LBP with high degree of back pain severity OR low degree of back pain severity, very high degree of disability, no walking distance limitations, very low work and SPL, low degree of physical workload, LBP on flexion and extension, no leg pain, healthy males working full-time or self-employed
Treatment believers with sleep issues and moderate degree of depressive mood	0.1743	0.0346	0.1624	0.048	0.0002	0.0018	0.0304	0.0271	0.2752	0.0652	0.0909	0.043	0.0002	0.002	0.4801	0.0873	0.1588	0.058	0.0028	0.0257	0.0008	0.0075							PS5: pain-related concerns, moderate degree of depressive mood or the complicated psychological subgroup, recent LBP with high degree of back pain severity and moderate degree of leg pain severity OR persistent LBP with high degree of back and leg pain severity, very high degree of disability (transfer, climbing, bending, turning, walking, dressing, household, work), males with comorbidity, worki…
Sleep issues, low deegree of pain-related concerns	0.0746	0.0271	0.0005	0.0055	0.0152	0.0233	0.2021	0.0528	0.0002	0.0022	0.0329	0.0252	0.183	0.0543	0.0913	0.0543	0.0717	0.0424	0.6847	0.0891	0.0536	0.0534							PS6: Treatment believers with low degree of depressive mood, recent LBP with high degree of back pain severity and moderate degree of leg pain severity, very high degree of disability (transfer, climbing, bending, turning, walking, dressing, household, work), very low work and SPL, low degree of physical workload, LBP on flex, ext and side glide, no leg pain, SI-joint dysfunction, TP and painful …
The complicated psychological profile	0.0238	0.0167	0.0847	0.0287	0	0.0007	0.0001	0.0011	0.3435	0.0649	0.1058	0.042	0.0328	0.0233	0.0002	0.0027	0.0001	0.0017	0.0002	0.0031	0.1528	0.0819		Abbreviations:	AROM: Active Range Of Motion				PS7: sleep well, low degree of depressive mood, recent LBP with low degree of LBP severity, very low degree of disability, very low work and SPL, low degree of physical workload, LBP on flex, ext and side glide, no leg pain, SI-joint dysfunction, TP and painful buttock/leg muscles OR LBP on AROM in all directions, males with comorbidity working full-time or self-employed
Pain-related concerns, low degree of depressive mood	0.1104	0.0282	0.0707	0.0268	0.0004	0.0053	0.0583	0.0283	0.0003	0.0046	0.0847	0.0396	0.0587	0.0321	0.0001	0.0014	0.0001	0.0014	0.0001	0.0019	0.263	0.1018			BMI: Body Mass Index				PS8: Treatment believers with sleep issues and moderate degree of depressive mood, very high degree of disability, but no walking distance limitations, very low work and SPL, low degree of physical workload, healthy females working full-time or part-time
																									Ext: Extension				PS9: treatment believers with low degree of depressive mood, recent LBP with low degree of back pain severity, very low degree of disability, very low SPL, unsure if work agrrav/makes worse, whichever degree of physical workload, LBP on flexion and extension, no leg pain, healthy males working full-time or self-employed
pain: domain-specific patient categories (DSPC)																									Flex: Flexion				PS10: sleep issues, low degree of depressive mood, recent LBP with high degree of LBP severity and moderate degree of leg pain severity, very high degree of disability, but no walking distance limitations, very low work and SPL, low degree of physical workload, LBP on flexion, extension and side glide, no leg pain, SI-joint dysfunction, TP and painful buttock/leg muscles or diagnosis: reducible d…
Recent LBP of high severity	0.6298	0.0489	0.5413	0.0617	0.0018	0.0116	0.373	0.0679	0.0012	0.0077	0.2424	0.0745	0.1155	0.0489	0.1337	0.0747	0.0014	0.0087	0.206	0.0715	0.0016	0.0102			LBP: Low Back Pain				PS11: recent LBP with moderate-high degree of LBP severity and moderate-high degree of leg pain severity, no dominating LBP, very high degree of disability ((tranfer, climbing, bending, turning, walking, dressing, household, work), leg pain on flexion, extension and side glide, neurological signs, TP and painful buttock/leg muscles, not students or healthy patients, 33-45 years of age, higher BMI…
Recent LBP of high severity, moderate leg pain severity	0.2958	0.0468	0.0992	0.0435	0.0028	0.0157	0.1776	0.0547	0.3043	0.069	0.6174	0.0766	0.0704	0.069	0.2642	0.0861	0.1571	0.0559	0.3711	0.0903	0.0029	0.0202			SI-joint: Sacroiliac joint
Recent LBP of low severity	0.0314	0.0166	0.0805	0.0393	0.4372	0.0586	0.3272	0.0654	0.0003	0.0026	0.0002	0.0018	0.3557	0.0768	0.0004	0.0028	0.5389	0.0784	0.0007	0.0058	0.1867	0.1014			TrP: Trigger points
Persistent LBP of high severity for both back and leg	0.0001	0.0009	0.1508	0.0409	0.1213	0.0354	0.0005	0.005	0.4243	0.0676	0.0767	0.0352	0.1107	0.0505	0.0602	0.0426	0.0009	0.0093	0.2586	0.0696	0.0008	0.0085			TS: Two-stage patient subgroup
Recent LBP of moderate severity for both back and leg	0.0428	0.0219	0.1277	0.0413	0.203	0.0448	0.0509	0.0333	0.1334	0.0543	0.0631	0.0337	0.0619	0.037	0.0709	0.0502	0.073	0.0512	0.163	0.0588	0.0006	0.0063
Persistent LBP of moderate severity, leg pain of low severity	0.0001	0.0007	0.0004	0.0042	0.1695	0.0431	0.0707	0.0415	0.1364	0.044	0.0001	0.0016	0.2856	0.0642	0.1915	0.0665	0.2287	0.0702	0.0005	0.0051	0.0004	0.0047
Recent LBP of moderate-high severity for both back and leg, non-dominating LBP	0	0.0007	0.0001	0.0016	0.0644	0.0303	0.0001	0.0011	0.0001	0.0014	0.0001	0.0012	0.0001	0.0012	0.2792	0.0696	0.0002	0.0032	0.0001	0.0013	0.807	0.1031
																									Probability above 0.30
activity: domain-specific patient categories (DSPC)																									Probability below 0.01
Very high degree of disability	0.7197	0.0494	0.0035	0.0222	0.0003	0.0017	0.2074	0.0555	0.3186	0.0649	0.8991	0.0568	0.0263	0.027	0.001	0.0061	0.0093	0.0258	0.131	0.0602	0.5564	0.1178
Very high degree of disability, no walking distance limitations	0.2241	0.0463	0.4474	0.0603	0.0004	0.003	0.3668	0.0626	0.294	0.0602	0.083	0.0489	0.1334	0.0562	0.4511	0.0904	0.0283	0.0399	0.4109	0.0795	0.1183	0.0837
Very low degree of disability	0.0001	0.001	0.0348	0.0242	0.4812	0.0585	0.0266	0.0519	0.0425	0.0328	0.0002	0.0019	0.4837	0.0774	0.0858	0.0546	0.5254	0.0846	0.0004	0.0032	0.0007	0.006
Low degree of disability, but dressing problems	0.0001	0.0012	0.123	0.0408	0.2536	0.0505	0.1755	0.0543	0.0466	0.0304	0.0002	0.0016	0.1397	0.0538	0.0235	0.0321	0.2146	0.0624	0.1732	0.059	0.2697	0.1038
Moderate degree of distability, no walking distance limitations	0.0001	0.0012	0.1999	0.0442	0.168	0.044	0.0953	0.0418	0.0275	0.0274	0.0002	0.0027	0.1346	0.051	0.1416	0.0668	0.0003	0.0034	0.0773	0.0501	0.0542	0.0528
Low degree of disability, but difficulties in household duties	0.0405	0.0218	0.1913	0.0446	0.096	0.0334	0.0932	0.0377	0.0789	0.0366	0.0158	0.0229	0.0003	0.0028	0.066	0.0396	0.1856	0.0582	0.1325	0.052	0.0004	0.0049
Moderate degree of disability, high digree of walking limitations (speed and dstiance)	0.0154	0.0108	0.0001	0.001	0.0005	0.0072	0.0352	0.022	0.1919	0.0493	0.0016	0.022	0.0821	0.0376	0.231	0.0672	0.0365	0.0343	0.0748	0.0502	0.0002	0.0036
participation: domain-specific patient categories (DSPC)
Very few work and SPL, low degree of physical workload	0.1145	0.0434	0.1931	0.0597	0.737	0.0597	0.9882	0.0393	0.0008	0.0043	0.37	0.0719	0.5079	0.0772	0.5733	0.0868	0.026	0.1134	0.3089	0.0821	0.0562	0.0549
Very few SPL, unsure if work aggrav/makes pain worse whichever degree of physical workload	0.0829	0.0282	0.2648	0.0508	0.1642	0.0461	0.0005	0.0038	0.2328	0.0553	0.0774	0.0394	0.1573	0.0542	0.1098	0.0801	0.4497	0.0917	0.2657	0.0715	0.2251	0.1008
Too heavy work makes pain worse	0.0739	0.0269	0.383	0.0579	0.0223	0.0235	0.0004	0.004	0.2252	0.0615	0.0629	0.0408	0.2037	0.0585	0.1687	0.0682	0.2315	0.0726	0.0107	0.0766	0.2489	0.1001
Social participation limitations (SPL)	0.4107	0.0497	0.0001	0.0011	0.0001	0.0008	0.0002	0.002	0.0002	0.0025	0.2732	0.0694	0.0314	0.0222	0.0002	0.0023	0.0001	0.0015	0.0002	0.0026	0.1527	0.0818
Sitting at work makes pain worse, moderate SPL	0.0787	0.0263	0.0247	0.0219	0.0001	0.0013	0.0002	0.0024	0.2589	0.0566	0.0636	0.0373	0.0808	0.0357	0.0371	0.0329	0.2054	0.061	0.1919	0.0603	0.2054	0.0927
Pain caused by work, none only sit at work	0.1131	0.0337	0.1341	0.0447	0.0762	0.0319	0.0105	0.0387	0.086	0.0377	0.0024	0.0314	0.0187	0.0339	0.0002	0.0021	0.087	0.0484	0.1737	0.0604	0.1115	0.0742
Severe participation limitations (work and socially)	0.1262	0.0312	0.0002	0.0022	0.0001	0.0008	0.0001	0.0009	0.196	0.0563	0.1506	0.054	0.0001	0.0012	0.1107	0.0523	0.0001	0.0016	0.0488	0.0318	0.0003	0.0038
physical impairment: domain-specific patient categories (DSPC)
Mainly LBP on flexion and extension, no leg pain	0.2155	0.0395	0.4506	0.0579	0.4328	0.0561	0.3622	0.0662	0.176	0.0554	0.1442	0.0564	0.0052	0.0327	0.2145	0.0858	0.6225	0.079	0.1226	0.0547	0.1244	0.083
SI-joint dysfunction, TrP and painful buttock/leg muscles (LBP on flex, ext., and side glide, no leg pain)	0.1429	0.0368	0.1252	0.0421	0.2019	0.0493	0.0377	0.0455	0.1868	0.0525	0.4689	0.0756	0.597	0.0783	0.0985	0.0546	0.0013	0.0096	0.3096	0.0745	0.001	0.0076
Diagnosis: Reducible disc (LBP on flex, ext and side glide, no leg pain)	0.1842	0.0357	0.1557	0.0448	0.1987	0.0444	0.264	0.0562	0.0665	0.0377	0.0032	0.0266	0.0038	0.0295	0.2406	0.0792	0.1004	0.0584	0.3075	0.0759	0.1657	0.0898
Diagnosis: Partly reducible disc (LBP on flex, ext and slide glide, no leg pain)	0.1973	0.0372	0.0936	0.0374	0.1234	0.0356	0.1934	0.051	0.243	0.0556	0.0005	0.0045	0.0307	0.0385	0.1731	0.0605	0.2294	0.0652	0.2359	0.0682	0.0011	0.0091
LBP on AROM in all directions, painful back muscles	0.26	0.0422	0.1738	0.042	0.0008	0.0072	0.1427	0.0438	0.0756	0.0375	0.22	0.0644	0.3284	0.0705	0.0011	0.0096	0.0463	0.0398	0.0106	0.0629	0.0009	0.008
Leg pain on flex, ext and side glide, neurological signs, TrP and painful buttock/leg muscles	0.0001	0.0012	0.0011	0.0109	0.0423	0.0239	0.0001	0.001	0.2521	0.0564	0.1631	0.0514	0.0348	0.0292	0.2722	0.0703	0.0001	0.0015	0.0138	0.0199	0.707	0.1122
context.factors: domain-specific patient categories (DSPC)
Healthy males working full-time or self-employed	0.4222	0.049	0.4151	0.0596	0.3628	0.0549	0.4933	0.0618	0.1745	0.0517	0.0034	0.0192	0.19	0.0652	0.1787	0.0667	0.5662	0.0774	0.2546	0.0712	0.1518	0.0839
Healthy females working full-time or part-time	0.211	0.042	0.0639	0.0365	0.2319	0.0491	0.1986	0.0552	0.1212	0.0484	0.2388	0.0699	0.1768	0.0803	0.4365	0.0852	0.071	0.0434	0.4321	0.0813	0.2316	0.1018
Females with comorbidity, working full-time or part-time	0.0842	0.0321	0.079	0.0344	0.1436	0.0391	0.0477	0.0345	0.3071	0.0613	0.3694	0.0691	0.4744	0.0794	0.096	0.0546	0.0009	0.0076	0.2015	0.0663	0.2596	0.1007
Males with comorbidity, working full-time or self-employed	0.1462	0.0354	0.289	0.0528	0.0955	0.0345	0.219	0.0521	0.178	0.0524	0.0906	0.0439	0.0003	0.0027	0.1635	0.0612	0.2358	0.0647	0.0964	0.0567	0.207	0.0931
Healthy patients in ther 30's, higher BMI, working full-time, students or unemployed	0.088	0.0273	0.0807	0.0288	0.0409	0.0195	0.0002	0.0033	0.1973	0.0512	0.1103	0.0496	0.0002	0.0027	0.0001	0.0018	0.0009	0.0138	0.0153	0.0234	0.0003	0.0037
Healthy young students, low BMI, less with health insurance	0.0341	0.015	0.0001	0.0009	0.116	0.0328	0.0411	0.0228	0.0217	0.0182	0.0002	0.0032	0.1581	0.0506	0.0001	0.0011	0.0719	0.0392	0.0001	0.0015	0.0002	0.0032
Retired patients (or working part-time) with comorbidity, less with health insurance	0.0144	0.0135	0.0722	0.0277	0.0092	0.0093	0.0001	0.0014	0.0001	0.0014	0.1874	0.0542	0.0001	0.0021	0.1251	0.0538	0.0534	0.0417	0.0001	0.0017	0.1495	0.0826
12 patient subgroups, second stage using domain-specific patient categories
	PS1	s.e.	PS2	s.e.	PS3	s.e.	PS4	s.e.	PS5	s.e.	PS6	s.e.	PS7	s.e.	PS8	s.e.	PS9	s.e.	PS10	s.e.	PS11	s.e.	PS12	s.e.		Loadings, 12PS	Clusters	R²
Subgroup Size	0.1518	0.0215	0.1353	0.0155	0.1317	0.018	0.0959	0.0178	0.086	0.0133	0.0853	0.0149	0.0677	0.013	0.0596	0.0099	0.0549	0.0104	0.0508	0.0097	0.0483	0.0098	0.0327	0.0067		psychology (DSPC)	0.3818	0.1458
Domain-specific patient categories																										pain (DSPC)	0.4473	0.2001
psychology: domain-specific patient categories (DSPC)																										activity (DSPC)	0.4842	0.2344
Treatment believers with low degree of depressive mood	0.3226	0.0504	0.1885	0.0425	0.2483	0.0522	0.2833	0.0621	0.3525	0.066	0.1995	0.0705	0.1588	0.0593	0.1153	0.0575	0.0836	0.0547	0.1226	0.063	0.0006	0.0046	0.131	0.0666		participation (DSPC)	0.4768	0.2273
Pain-related concerns, moderate degree of depressive mood	0.2956	0.0492	0.0002	0.0019	0.0539	0.0377	0.2639	0.0624	0.1798	0.0577	0.267	0.0708	0.085	0.0462	0.0003	0.0029	0.3475	0.0811	0.2219	0.0769	0.2928	0.0835	0.0043	0.0378		physical impairment (DSPC)	0.3831	0.1468
The uncomplicated psychological profile	0.0001	0.0012	0.6063	0.0559	0.3028	0.057	0.0108	0.0128	0.0007	0.0062	0.0002	0.0021	0.0694	0.0635	0.1578	0.0572	0.0002	0.0021	0.0034	0.0335	0.0004	0.0041	0.1495	0.0703		context.factors (DSPC)	0.3655	0.1336
Sleep well, low degree of depressive mood	0.0005	0.005	0.0999	0.0388	0.1409	0.0407	0.0968	0.0398	0.3067	0.0628	0.0004	0.0042	0.471	0.0799	0.156	0.0661	0.0004	0.004	0.0007	0.0063	0.2979	0.0899	0.1444	0.0691
Treatment believers with sleep issues and moderate degree of depressive mood	0.1813	0.0413	0.0005	0.005	0.0444	0.03	0.1242	0.0496	0.1285	0.0439	0.2858	0.0647	0.0003	0.0029	0.2287	0.0644	0.1066	0.0618	0.38	0.0837	0.0006	0.0054	0.3628	0.0975
Sleep issues, low deegree of pain-related concerns	0.0879	0.0304	0.0872	0.0308	0.1624	0.0409	0.0398	0.028	0.0002	0.0019	0.0016	0.0169	0.1552	0.0547	0.3416	0.0744	0.0002	0.0023	0.026	0.0339	0.4068	0.0897	0.1317	0.063
The complicated psychological profile	0.0001	0.001	0	0.0006	0.0002	0.0036	0.1023	0.0395	0.0003	0.0044	0.1475	0.0471	0.0001	0.0019	0.0002	0.0022	0.4204	0.0819	0.2451	0.0709	0.0001	0.0019	0.0387	0.0381
Pain-related concerns, low degree of depressive mood	0.1119	0.0324	0.0172	0.0199	0.0469	0.0261	0.0789	0.0402	0.0313	0.0315	0.098	0.0447	0.0601	0.0356	0.0001	0.0018	0.0411	0.0332	0.0002	0.0026	0.0007	0.0115	0.0376	0.0378
pain: domain-specific patient categories (DSPC)
Recent LBP of high severity	0.6787	0.0565	0.0006	0.004	0.5111	0.0662	0.2841	0.0779	0.2212	0.073	0.3359	0.0954	0.0517	0.0459	0.0014	0.0093	0.0011	0.0074	0.2991	0.0886	0.1522	0.0751	0.0008	0.0051					PS1: Treatment believers with low degree of depressive mood, recent LBP with high degree of back pain severity, very high degree of disability (tranfer, climbing, bending, turning, walking, dressing, household, work), high degree of SPL, low degree of work limitations whichever degree of physical workload, healthy males working full-time or self-employed
Recent LBP of high severity, moderate leg pain severity	0.245	0.054	0.0301	0.0216	0.1242	0.0429	0.5759	0.0755	0.0553	0.0339	0.2273	0.0642	0.0791	0.0614	0.5443	0.0811	0.4336	0.0893	0.0008	0.006	0.3701	0.0869	0.0691	0.0569					PS2: uncomplicated psychological subgroup, recent LBP with low degree of LBP sverity, very low degree of disability, very low work and SPL, low degree of physical workload, LBP on flexion and extension, no leg pain, healthy males working full-time or self-employed
Recent LBP of low severity	0.0326	0.018	0.4747	0.0532	0.2629	0.0557	0.0002	0.0016	0.41	0.0708	0.0003	0.0022	0.3558	0.0755	0.0008	0.0067	0.0004	0.0033	0.0005	0.0039	0.188	0.0722	0.0006	0.0051					PS3: Sleep well, low degree of depressive mood, recent LBP with low degree of back pain severity, very high degree of disability, no walking distance limitations, very low work and SPL, low degree of physical workload, LBP on flexion and extension, no leg pain, healthy males working full-time or self-employed
Persistent LBP of high severity for both back and leg	0.0001	0.001	0.1143	0.0329	0.0005	0.0056	0.0643	0.037	0.095	0.0458	0.1709	0.0578	0.0544	0.0401	0.2499	0.0715	0.3632	0.0799	0.1907	0.068	0.0791	0.0541	0.2795	0.093					PS4: Recent LBP with high degree of back pain severity and moderate degree of leg pain severity, very high degree of disability (transfer, climbing, bending, turning, walking, dressing, household, work), very low work and SPL, low degree of physical workload OR high degree of SPL, but low degree of work limitations, LBP on flexion, extension and side glide, no leg pain, SI-joint dysfunction, TP a…
Recent LBP of moderate severity for both back and leg	0.0295	0.0209	0.1521	0.0401	0.0742	0.0304	0.0752	0.0332	0.0588	0.0418	0.2169	0.0596	0.1329	0.0555	0.0009	0.0104	0.0007	0.0078	0.159	0.0594	0.2104	0.0755	0.0908	0.0558					PS5: Treatment believers with low degree of depressive mood OR sleep well, low degree of depressive mood, recent LBP with low degree of back pain severity, very low degree of disability, very low SPL - then unsure if work aggrav/makes worse, whichever degree of physical workload OR work is too heavy, aggrav/makes worse, pain caused by or at work, high degree of physical workload, LBP on flexion a…
Persistent LBP of moderate severity, leg pain of low severity	0.0001	0.0007	0.1835	0.0407	0.027	0.0305	0.0001	0.0014	0.124	0.0441	0.0485	0.0353	0.294	0.0701	0.1012	0.0574	0.0652	0.0413	0.3498	0.0845	0.0002	0.0025	0.0003	0.0036					PS6: Recent LBP with high degree of back pain severity, very high degree of disability, no walking distance limitations, very low SPL, work is too heavy, aggrav/makes worse, pain caused by or at work, high degree of depressive mood, LBP on flexion and extension, no leg pain, healthy males working full-time or self-employed, females with comorbidity, working full-time or part-time (no students)
Recent LBP of moderate-high severity for both back and leg, non-dominating LBP	0.0141	0.0103	0.0448	0.0203	0	0.0008	0.0002	0.0032	0.0356	0.0224	0.0001	0.0023	0.0321	0.0235	0.1014	0.0437	0.1357	0.056	0.0001	0.0014	0.0001	0.0014	0.5589	0.1009					PS7: Sleep well, low degree of depressive mood, recent LBP with low degree of back pain severity, very high degree of disability, no walking distance limitations, very low work and SPL, low degree of physical workload, LBP on flexion, extension and side glide, no leg pain, SI-joint dysfunction, TP and painful buttock/leg muscles, males with comorbidity working full-time or self-employed
																													PS8: Sleep issues, low degree of pain-related concerns, recent LBP with high degree of LBP severity and moderate degree of leg pain severity, very high degree of activity limitations, no walking distance limitations, very low work and SPL, low degree of physical workload, LBP on flexion, extension and side glide, no leg pain, diagnosis: reducible disc, healthy males or males with comorbidity work…
activity: domain-specific patient categories (DSPC)																													PS9: pain-related concerns, moderate degree of depressive mood or the complicated psychological subgroup, recent LBP with high degree of back pain severity and moderate degree of leg pain severity OR persistent LBP with high degree of back and leg pain severity, very high degree of disability (transfer, climbing, bending, turning, walking, dressing, household, work), LBP on flex, ext and side gli…
Very high degree of disability	0.6931	0.0557	0.0003	0.002	0.2015	0.051	0.8978	0.0594	0.066	0.0384	0.0984	0.0603	0.0012	0.0082	0.0962	0.0523	0.6004	0.086	0.0014	0.0095	0.0014	0.0095	0.0869	0.0677					PS10: Treatment believers with sleep issues and moderate degree of depressive mood, recent LBP with high degree of LBP severity OR persistent LBP, moderate degree of LBP severity,moderate-high degree of leg pain severity, moderate degree of disability, but difficulties in household duties, very low work and SPL, low degree of physical workload OR very low SPL, unsure if work aggrav/makes worse, w…
Very high degree of disability, no walking distance limitations	0.2326	0.0506	0.0004	0.0028	0.387	0.0553	0.1013	0.0593	0.1276	0.0613	0.4406	0.0736	0.1303	0.0599	0.4984	0.081	0.313	0.0837	0.184	0.0876	0.3792	0.0906	0.3775	0.0971					PS11: Sleep well, low degree of depressive mood OR sleep issues, low degree of pain-related concerns, recent LBP with high degree of LBP severity and moderate degree of leg pain severity, very high degree of disability, no walking distance limitation OR low dgree of disability but dressing problems, very low SPL, unsure if work aggrav/makes worse, whichever degree of physical workload OR moderate…
Very low degree of disability	0.0001	0.001	0.5017	0.054	0.0002	0.0022	0.0002	0.0018	0.3434	0.0697	0.0445	0.0317	0.3977	0.08	0.0003	0.0025	0.0003	0.0027	0.1743	0.0641	0.1505	0.0645	0.0997	0.065					PS12: Treatment believers with sleep issues and moderate degree of depressive mood, recent LBP, moderate degree of LBP severity, moderate-high degree of leg pain severity, no dominating back pain, very high degree of disability, no walking distance limitations, very low work and SPL, low degree of physical workload, leg pain on flexion, extension and side glide, neurological signs, TP and painful…
Low degree of disability, but dressing problems	0.0002	0.0019	0.2885	0.0478	0.1402	0.042	0.0001	0.0014	0.144	0.0497	0.1126	0.0502	0.1288	0.0593	0.0005	0.0056	0.0004	0.0038	0.05	0.0529	0.3133	0.0821	0.219	0.0796
Moderate degree of distability, no walking distance limitations	0.0001	0.0015	0.0958	0.0357	0.169	0.0442	0.0002	0.0023	0.0876	0.0421	0.1272	0.0479	0.286	0.0678	0.0341	0.0385	0.0002	0.0023	0.1343	0.0577	0.0004	0.0045	0.099	0.0556
Low degree of disability, but difficulties in household duties	0.0569	0.0254	0.0895	0.0339	0.102	0.0369	0.0003	0.0031	0.2313	0.0551	0.1226	0.0455	0.0002	0.0024	0.1317	0.0568	0.0578	0.0378	0.1576	0.0648	0.0761	0.0577	0.0002	0.0028
Moderate degree of disability, high digree of walking limitations (speed and dstiance)	0.017	0.0121	0.0238	0.0189	0.0001	0.0012	0.0001	0.0015	0.0001	0.0013	0.0541	0.03	0.0557	0.0389	0.2387	0.066	0.028	0.0279	0.2984	0.0773	0.0791	0.0493	0.1177	0.0624
participation: domain-specific patient categories (DSPC)																										Abbreviations:	AROM: Active Range Of Motion
Very few work and SPL, low degree of physical workload	0.0985	0.0524	0.785	0.0493	0.8629	0.0599	0.3394	0.0662	0.0027	0.015	0.1228	0.0705	0.42	0.0813	0.6669	0.0803	0.0009	0.005	0.3358	0.0829	0.0038	0.0217	0.3511	0.0962			BMI: Body Mass Index
Very few SPL, unsure if work aggrav/makes pain worse whichever degree of physical workload	0.0845	0.034	0.1057	0.0418	0.0552	0.0406	0.0562	0.0337	0.4725	0.0693	0.2037	0.0623	0.2274	0.0666	0.057	0.04	0.2221	0.0679	0.3099	0.0831	0.3163	0.0868	0.1871	0.0761			Ext: Extension
Too heavy work makes pain worse	0.097	0.0345	0.021	0.0158	0.0173	0.0186	0.0394	0.0339	0.4338	0.0683	0.3499	0.0714	0.2147	0.0648	0.0611	0.0497	0.1922	0.0696	0.1497	0.0597	0.1071	0.0765	0.1727	0.0842			Flex: Flexion
Social participation limitations (SPL)	0.4092	0.0578	0.0001	0.0007	0.0002	0.0019	0.3233	0.0725	0.0138	0.0139	0.0002	0.0018	0.0166	0.0166	0.0003	0.0031	0.0634	0.0463	0.0003	0.0033	0.0003	0.0028	0.037	0.0371			LBP: Low Back Pain
Sitting at work makes pain worse, moderate SPL	0.0703	0.0274	0.0002	0.0022	0.0293	0.0294	0.1114	0.0451	0.0768	0.0419	0.0071	0.0286	0.0815	0.0373	0.0002	0.0024	0.212	0.0742	0.1794	0.0613	0.3719	0.0878	0.1915	0.0771			SI-joint: Sacroiliac joint
Pain caused by work, none only sit at work	0.1061	0.0357	0.088	0.0292	0.0349	0.0247	0.0168	0.0429	0.0003	0.0039	0.2237	0.0623	0.0397	0.0298	0.0717	0.0498	0.0989	0.0457	0.0002	0.0021	0.2004	0.0757	0.0004	0.0048			TrP: Trigger points
Severe participation limitations (work and socially)	0.1343	0.0362	0	0.0006	0.0001	0.0008	0.1136	0.0446	0.0001	0.0009	0.0926	0.0487	0.0001	0.0012	0.1428	0.0522	0.2106	0.0696	0.0247	0.0308	0.0002	0.0026	0.0602	0.046			TS: Two-stage patient subgroup
physical impairment: domain-specific patient categories (DSPC)
Mainly LBP on flexion and extension, no leg pain	0.2245	0.0464	0.4238	0.0507	0.3759	0.0558	0.1444	0.0613	0.4894	0.0694	0.5721	0.0782	0.1678	0.0683	0.0014	0.0093	0.0718	0.0669	0.2564	0.0851	0.2146	0.0825	0.0016	0.0104			Probability above 0.30
SI-joint dysfunction, TrP and painful buttock/leg muscles (LBP on flex, ext., and side glide, no leg pain)	0.1251	0.0416	0.2142	0.0441	0.0378	0.0302	0.4467	0.0754	0.0969	0.0408	0.1494	0.0555	0.4381	0.0772	0.298	0.0758	0.0995	0.0614	0.3338	0.0794	0.1494	0.0652	0.0009	0.0073			Probability below 0.01
Diagnosis: Reducible disc (LBP on flex, ext and side glide, no leg pain)	0.1846	0.041	0.2028	0.0407	0.2269	0.0466	0.0763	0.0441	0.1411	0.0478	0.0007	0.0063	0.026	0.029	0.3597	0.076	0.0004	0.0031	0.3134	0.0814	0.2974	0.0817	0.0012	0.0107
Diagnosis: Partly reducible disc (LBP on flex, ext and slide glide, no leg pain)	0.2069	0.0442	0.0838	0.0298	0.2162	0.0478	0.0003	0.003	0.1925	0.0525	0.0007	0.0059	0.1142	0.051	0.2421	0.0702	0.3182	0.0786	0.0957	0.0558	0.3377	0.0855	0.0011	0.0103
LBP on AROM in all directions, painful back muscles	0.2588	0.0471	0.0532	0.0229	0.1431	0.04	0.2385	0.0612	0.0552	0.0314	0.2325	0.0616	0.2365	0.0644	0.0986	0.0533	0.0185	0.0612	0.0005	0.0048	0.0007	0.0066	0.0011	0.0107
Leg pain on flex, ext and side glide, neurological signs, TrP and painful buttock/leg muscles	0.0001	0.001	0.0222	0.0161	0.0001	0.001	0.0938	0.0391	0.025	0.0236	0.0446	0.0332	0.0174	0.0183	0.0002	0.003	0.4917	0.0962	0.0002	0.002	0.0002	0.0023	0.994	0.0223
contextual factors:: domain-specific patient categories (DSPC)
Healthy males working full-time or self-employed	0.4643	0.0645	0.4575	0.053	0.472	0.0597	0.0053	0.0322	0.597	0.0694	0.3695	0.074	0.0031	0.0186	0.3102	0.0766	0.1882	0.065	0.0018	0.0109	0.2133	0.0936	0.2477	0.0881
Healthy females working full-time or part-time	0.2395	0.0483	0.2309	0.0434	0.2288	0.0464	0.2845	0.0674	0.0005	0.0038	0.0018	0.0137	0.1696	0.0718	0.1511	0.0604	0.0458	0.0337	0.3472	0.0844	0.46	0.0931	0.542	0.102
Females with comorbidity, working full-time or part-time	0.0503	0.0453	0.0979	0.0376	0.0349	0.0286	0.3587	0.0707	0.0004	0.0036	0.142	0.0511	0.5671	0.0872	0.3118	0.0744	0.3342	0.0858	0.2492	0.075	0.0008	0.0068	0.115	0.0663
Males with comorbidity, working full-time or self-employed	0.0933	0.0374	0.1004	0.031	0.2155	0.0479	0.109	0.0555	0.2229	0.0635	0.4405	0.0768	0.0007	0.0059	0.1593	0.0572	0.1803	0.0683	0.001	0.0085	0.3035	0.0817	0.062	0.0557
Healthy patients in ther 30's, higher BMI, working full-time, students or unemployed	0.1029	0.0345	0.0129	0.0139	0.0253	0.026	0.0908	0.0433	0.0001	0.0011	0.0131	0.0384	0.0754	0.0479	0.0001	0.0016	0.2342	0.0697	0.1697	0.0629	0.0221	0.0254	0.0002	0.0025
Healthy young students, low BMI, less with health insurance	0.0378	0.0174	0.092	0.0299	0.0234	0.0181	0.0002	0.0032	0.0761	0.0422	0.0001	0.001	0.1841	0.0664	0.0001	0.0011	0.0172	0.0202	0.0362	0.0364	0.0002	0.0033	0.0001	0.002
Retired patients (or working part-time) with comorbidity, less with health insurance	0.0118	0.0186	0.0085	0.0085	0.0001	0.0011	0.1514	0.046	0.103	0.0394	0.033	0.0372	0.0001	0.0013	0.0675	0.0356	0.0001	0.0015	0.195	0.0699	0.0001	0.0015	0.0331	0.0328

## Sheet: Profile_plots_cat.var 
Profile plots, second stage using the domain-specific patient categories from the first stage of the two-stage LCA. Shown are models with two to nine subgroups											Profile plots. Similar subgroups (profiles) are the same colour (as much as possible)																					Labels	Change from previous model	Description of patient subgroups (PS)
2 patient subgroups, second stage using domain-specific patient categories
	Patient subgroup 1	Patient subgroup 2
psych_1	0.2004	0.2298
psych_2	0.0786	0.2616
psych_3	0.2717	0.0006
psych_4	0.2042	0.045
psych_5	0.0784	0.1896
psych_6	0.1219	0.0901
psych_7	0.016	0.1066
psych_8	0.0289	0.0768
Pain_1	0.1724	0.3801
Pain_2	0.1091	0.3387
Pain_3	0.3145	0.0169
Pain_4	0.0879	0.125
Pain_5	0.1219	0.0675
Pain_6	0.1492	0.0263
Pain_7	0.045	0.0456
Act_1	0.0497	0.5189
Act_2	0.1824	0.3036
Act_3	0.281	0.0017
Act_4	0.194	0.0246
Act_5	0.135	0.0305
Act_6	0.1122	0.06
Act_7	0.0457	0.0606																																PS1: Recent LBP with low degree of LBP severity, very low work and SPL, low degree of physical workload, LBP on flexion and extension, no leg pain, healthy males working full-time or self-employed
Part_1	0.5347	0.2002																																PS2: Recent LBP with high degree of LBP severity, more with moderate degree of leg pain severity, very high degree of disability (transfer, climbing, bending, turning, walking, dressing, household, work), healthy males working full-time or self-employed
Part_2	0.2018	0.1268																															Added subgroup	PS3: Persistent LBP high degree of LBP severity, high degree of leg pain severity, very high degree of disability (transfer, climbing, bending, turning, walking, dressing, household, work), LBP on flexion, extention and side glide, neurological signs, TP and painful buttock/leg muscles
Part_3	0.1345	0.1417
Part_4	0.0028	0.2068
Part_5	0.0623	0.1056
Part_6	0.0605	0.0917
Part_7	0.0034	0.1272
Phyimp_1	0.3631	0.1984
Phyimp_2	0.1814	0.2078
Phyimp_3	0.1801	0.1347
Phyimp_4	0.146	0.1516
Phyimp_5	0.0867	0.1895
Phyimp_6	0.0427	0.118
Context_1	0.3711	0.2755
Context_2	0.2099	0.2014
Context_3	0.1347	0.1956
Context_4	0.1574	0.1617
Context_5	0.0215	0.0984
Context_6	0.0687	0.015																															Added 'Uncomplicated psychological subgroup'	PS1: Uncomplicated psychological subgroup, recent LBP with low degree of LBP severity, very low work and SPL, low degree of physical workload, LBP on flexion and extension, no leg pain, healthy males working full-time or self-employed
Context_7	0.0367	0.0523																															Added 'Treatment believers with low degree of depressive mood' and 'high degree of SPL, but low degree of work limitations'	PS2: Treatment believers with low degree of depressive mood, recent LBP with high degree of LBP severity, more with moderate degree of leg pain severity, very high degree of disability (transfer, climbing, bending, turning, walking, dressing, household, work), high degree of SPL, but low degree of work limitations, healthy males working full-time or self-employed
																																	Added subgroup	PS3: very low SPL, work is too heavy, aggrav/makes work worse, pain caused by/at work, high degree of physical workload, LBP on flexion and extension, no leg pain, healthy males working full-time or self-employed
																																	Added 'Treatment believers with sleep issues and moderate degree of depressive mood' and changed pain subgroup to: 'Recent or persistent LBP high degree of LBP severity, moderate-high degree of leg pain severity' and added 'healthy females working full-time or part-time'	PS4: Treatment believers with sleep issues and moderate degree of depressive mood, recent or persistent LBP high degree of LBP severity, moderate-high degree of leg pain severity, very high degree of disability (transfer, climbing, bending, turning, walking, dressing, household, work), LBP on flexion, extention and side glide, neurological signs, TP and painful buttock/leg muscles, healthy female…
3 patient subgroups, second stage using domain-specific patient categories
	Patient subgroup 1	Patient subgroup 2	Patient subgroup 3
psych_1	0.2094	0.2852	0.0931
psych_2	0.0723	0.2742	0.2341
psych_3	0.2791	0.0056	0.0012
psych_4	0.2077	0.0471	0.0497
psych_5	0.0685	0.1538	0.2745
psych_6	0.1238	0.0954	0.0777
psych_7	0.0105	0.0493	0.2226
psych_8	0.0287	0.0895	0.047
Pain_1	0.1747	0.5575	0.0066
Pain_2	0.1071	0.3588	0.2785
Pain_3	0.3263	0.0254	0.001
Pain_4	0.085	0.0017	0.3666
Pain_5	0.12	0.0525	0.1083
Pain_6	0.1438	0.0002	0.1073																														Added 'Pain-related concerns, moderate degree of depressive mood'	PS1: Pain-related concerns, moderate degree of depressive mood or treatment believers with low degree of depressive mood, recent LBP with high degree of LBP severity, more with moderate degree of leg pain severity, very high degree of disability (transfer, climbing, bending, turning, walking, dressing, household, work), high degree of SPL, but low degree of work limitations, healthy males working…
Pain_7	0.0429	0.0039	0.1317																														Added subgroup	PS2: Very high degree of disability, but no walking distance limitations, very low work and SPL, low degree of physical workload, healthy males working full-time or self-employed
Act_1	0.0471	0.6028	0.3091																														Added 'Pain-related concerns, moderate degree of depressive mood' and 'recent LBP with high degree of LBP severity, very high degree of disability but no walking distance limitations'	PS3: Pain-related concerns, moderate degree of depressive mood, recent LBP with high degree of LBP severity, very high degree of disability but no walking distance limitations, very low SPL, work is too heavy, aggrav/makes work worse, pain caused by/at work, high degree of physical workload, LBP on flexion and extension, no leg pain, healthy males working full-time or self-employed
Act_2	0.1823	0.2918	0.3124																														Added 'very low degree of disability'	PS4: Uncomplicated psychological subgroup, recent LBP with low degree of LBP severity, very low degree of disability, very low work and SPL, low degree of physical workload, LBP on flexion and extension, no leg pain, healthy males working full-time or self-employed
Act_3	0.2828	0.0011	0.0307																															PS5: Treatment believers with sleep issues and moderate degree of depressive mood, recent or persistent LBP high degree of LBP severity, moderate-high degree of leg pain severity, very high degree of disability (transfer, climbing, bending, turning, walking, dressing, household, work), LBP on flexion, extention and side glide, neurological signs, TP and painful buttock/leg muscles, healthy female…
Act_4	0.1996	0.0059	0.0644
Act_5	0.1345	0.0219	0.0611
Act_6	0.1102	0.0631	0.0661
Act_7	0.0434	0.0134	0.1563
Part_1	0.5489	0.2485	0.1051
Part_2	0.2034	0.095	0.1919
Part_3	0.1248	0.111	0.2287
Part_4	0.0033	0.282	0.0362
Part_5	0.0569	0.0725	0.1801
Part_6	0.0626	0.0941	0.0775
Part_7	0.0001	0.0969	0.1805
Phyimp_1	0.3666	0.2298	0.1473
Phyimp_2	0.1821	0.2001	0.2171
Phyimp_3	0.1802	0.1575	0.0958
Phyimp_4	0.1474	0.1526	0.1452
Phyimp_5	0.0874	0.2366	0.0845
Phyimp_6	0.0363	0.0235	0.3101																															PS1: Pain-related concerns, moderate degree of depressive mood or treatment believers with low degree of depressive mood, recent LBP with high degree of LBP severity, more with moderate degree of leg pain severity, very high degree of disability (transfer, climbing, bending, turning, walking, dressing, household, work), high degree of SPL, but low degree of work limitations, healthy males working…
Context_1	0.3767	0.3211	0.1823																															PS2: Uncomplicated psychological subgroup, recent LBP with low degree of LBP severity, very low degree of disability, very low work and SPL, low degree of physical workload, LBP on flexion and extension, no leg pain, healthy males working full-time or self-employed
Context_2	0.2042	0.2079	0.2066																														Added 'recent LBP with high degree of LBP severity' and 'BP on flextion and extension, no leg pain'	PS3: Recent LBP with high degree of LBP severity, very high degree of disability, but no walking distance limitations, very low work and SPL, low degree of physical workload, LBP on flextion and extension, no leg pain, healthy males working full-time or self-employed
Context_3	0.1326	0.1495	0.2834																														Added 'females with comorbidity, working full-time or part-time'	PS4: Pain-related concerns, moderate degree of depressive mood, recent LBP with high degree of LBP severity, very high degree of disability but no walking distance limitations, very low SPL, work is too heavy, aggrav/makes work worse, pain caused by/at work, high degree of physical workload, LBP on flexion and extension, no leg pain, healthy males working full-time or self-employed or females wit…
Context_4	0.1556	0.1533	0.1828																														Added subgroup	PS5: Very high degree of disability, but no walking distance limitations, LBP on flex, ext and slide glide, no leg pain, healthy females working full-time or part-time or males with comorbidity, working full-time or part-time
Context_5	0.0199	0.0924	0.1053																														Changed 'pain subgroup' to: recent LBP, moderate degree of LBP severity, moderate-high degree of leg pain severity	PS6: Treatment believers with sleep issues and moderate degree of depressive mood, recent LBP, moderate degree of LBP severity, moderate-high degree of leg pain severity, very high degree of disability (transfer, climbing, bending, turning, walking, dressing, household, work), LBP on flexion, extention and side glide, neurological signs, TP and painful buttock/leg muscles, healthy females working…
Context_6	0.0701	0.0206	0.0068
Context_7	0.0408	0.0552	0.0329
4 patient subgroups, second stage using domain-specific patient categories
	Patient subgroup 1	Patient subgroup 2	Patient subgroup 3	Patient subgroup 4
psych_1	0.1808	0.3078	0.2273	0.0722
psych_2	0.0011	0.2703	0.2641	0.2215
psych_3	0.3939	0.0012	0.0007	0.0008
psych_4	0.1985	0.0417	0.1776	0.0421
psych_5	0.0118	0.143	0.2142	0.2998
psych_6	0.1884	0.0954	0.0072	0.0746
psych_7	0.0001	0.0467	0.0699	0.2375
psych_8	0.0254	0.0938	0.0391	0.0515																												Comparing to the 7 single stage PS
Pain_1	0.146	0.5302	0.2887	0.0019																												Acute severe…	Removed 'healthy males working full-time or self-employed'	PS1: Pain-related concerns, moderate degree of depressive mood or treatment believers with low degree of depressive mood, recent LBP with high degree of LBP severity, more with moderate degree of leg pain severity, very high degree of disability (transfer, climbing, bending, turning, walking, dressing, household, work), high degree of SPL, but low degree of work limitations, which ever degree of …
Pain_2	0.1187	0.3772	0.1129	0.3223																												Mild intermittent LBP		PS2: Uncomplicated psychological subgroup, recent LBP with low degree of LBP severity, very low degree of disability, very low work and SPL, low degree of physical workload, LBP on flexion and extension, no leg pain, healthy males working full-time or self-employed
Pain_3	0.3403	0.0249	0.1926	0.0007																												Recent severe LBP, act. Limitations		PS3: Recent LBP with high degree of LBP severity, very high degree of disability, but no walking distance limitations, very low work and SPL, low degree of physical workload, LBP on flextion and extension, no leg pain, healthy males working full-time or self-employed
Pain_4	0.088	0.017	0.1256	0.3247																												Persistent…		PS4: Very high degree of disability, but no walking distance limitations, LBP on flex, ext and slide glide, no leg pain, healthy females working full-time or part-time or males with comorbidity, working full-time or part-time
Pain_5	0.1206	0.0454	0.1181	0.1033																												Work-related LBP		PS5: Pain-related concerns, moderate degree of depressive mood, recent LBP with high degree of LBP severity, very high degree of disability but no walking distance limitations, very low SPL, work is too heavy, aggrav/makes work worse, pain caused by/at work, high degree of physical workload, LBP on flexion and extension, no leg pain, healthy males working full-time or self-employed or females wit…
Pain_6	0.1321	0.0001	0.1464	0.0832																												Uncharac…	Added subgroup	PS6: Treatment believers with low degree of depressive mood, recent LBP with low degree of back pain severity, very low degree of disability, very low SPL, unsure if work aggrav/makes worse, whichever degree of physical workload, LBP on flexion and extension, no leg pain, healthy males working full-time or self-employed
Pain_7	0.0542	0.0052	0.0157	0.1639																												Neurological	Removed 'healthy females working full-time or part-time'	PS7: Treatment believers with sleep issues and moderate degree of depressive mood, recent LBP, moderate degree of LBP severity, moderate-high degree of leg pain severity, very high degree of disability (transfer, climbing, bending, turning, walking, dressing, household, work), LBP on flexion, extention and side glide, neurological signs, TP and painful buttock/leg muscles
Act_1	0.0651	0.6838	0.0145	0.3733
Act_2	0.1868	0.2464	0.2792	0.3101
Act_3	0.2803	0.0004	0.2104	0.0009
Act_4	0.208	0.0003	0.1378	0.0612
Act_5	0.1365	0.0123	0.1263	0.0355
Act_6	0.0747	0.0413	0.2023	0.0281
Act_7	0.0486	0.0156	0.0295	0.191
Part_1	0.6915	0.2514	0.1871	0.0904
Part_2	0.1532	0.085	0.2923	0.1678
Part_3	0.0412	0.0786	0.3377	0.2
Part_4	0.0062	0.321	0.0003	0.0326
Part_5	0.0401	0.0664	0.0921	0.227																												PS1: Activity and social pariticipation limitations, severe LBP	Added: 'healthy males working full-time or self-employed'	PS1: Pain-related concerns, moderate degree of depressive mood or treatment believers with low degree of depressive mood, recent LBP with high degree of LBP severity, more with moderate degree of leg pain severity, very high degree of disability (transfer, climbing, bending, turning, walking, dressing, household, work), high degree of SPL, but low degree of work limitations, which ever degree of …
Part_6	0.0677	0.0876	0.0622	0.0925																												PS2: Activity limitations, severe LBP		PS2: Recent LBP with high degree of LBP severity, very high degree of disability, but no walking distance limitations, very low work and SPL, low degree of physical workload, LBP on flextion and extension, no leg pain, healthy males working full-time or self-employed
Part_7	0.0001	0.11	0.0284	0.1898																												PS3: Copers with mild LBP		PS3: Uncomplicated psychological subgroup, recent LBP with low degree of LBP severity, very low degree of disability, very low work and SPL, low degree of physical workload, LBP on flexion and extension, no leg pain, healthy males working full-time or self-employed
Phyimp_1	0.3053	0.2053	0.4777	0.0702																												PS4: Work-related LBP		PS4: Pain-related concerns, moderate degree of depressive mood, recent LBP with high degree of LBP severity, very high degree of disability but no walking distance limitations, very low SPL, work is too heavy, aggrav/makes work worse, pain caused by/at work, high degree of physical workload, LBP on flexion and extension, no leg pain, healthy males working full-time or self-employed or females wit…
Phyimp_2	0.2107	0.2234	0.1123	0.2213																												PS5: The uncharacteristic subgroup		PS5: Very high degree of disability, but no walking distance limitations, LBP on flex, ext and slide glide, no leg pain, healthy females working full-time or part-time or males with comorbidity, working full-time or part-time
Phyimp_3	0.1964	0.152	0.1411	0.0957																												PS6: Treatment believers without severe LBP		PS6: Treatment believers with low degree of depressive mood, recent LBP with low degree of back pain severity, very low degree of disability, very low SPL, unsure if work aggrav/makes worse, whichever degree of physical workload, LBP on flexion and extension, no leg pain, healthy males working full-time or self-employed
Phyimp_4	0.1401	0.148	0.1635	0.149																												PS7: Neurological subgroup		PS7: Treatment believers with sleep issues and moderate degree of depressive mood, recent LBP, moderate degree of LBP severity, moderate-high degree of leg pain severity, very high degree of disability (transfer, climbing, bending, turning, walking, dressing, household, work), LBP on flexion, extention and side glide, neurological signs, TP and painful buttock/leg muscles
Phyimp_5	0.0965	0.2466	0.0978	0.0581																												PS8: Sleeps well and SI-joint dysfunction	Added subgroup	PS8: Sleep well, low degree of depressive mood, recent LBP with low degree of LBP severity, very low degree of disability, very low work and SPL, low degree of physical workload, LBP on flexion, extension and side glide, no leg pain, SI-joint dysfunction, TP and painfull buttock/leg muscles, males with comorbidity, working full-time or self-employed
Phyimp_6	0.0511	0.0246	0.0076	0.4057
Context_1	0.3658	0.3069	0.3774	0.1626
Context_2	0.2413	0.2186	0.1138	0.2363
Context_3	0.1646	0.1602	0.0914	0.2965
Context_4	0.1223	0.1304	0.2486	0.1762
Context_5	0.0151	0.0901	0.0463	0.1278
Context_6	0.0675	0.0228	0.0549	0.0002
Context_7	0.0234	0.071	0.0676	0.0004
5 patient subgroups, second stage using domain-specific patient categories																																Final model
	Patient subgroup 1	Patient subgroup 2	Patient subgroup 3	Patient subgroup 4	Patient subgroup 5																											PS1: Activity and social participation limitations, severe LBP	Removed 'Pain-related concerns, moderate degree of depressive mood'	PS1: Treatment believers with low degree of depressive mood, recent LBP with high degree of LBP severity, more with moderate degree of leg pain severity, very high degree of disability (transfer, climbing, bending, turning, walking, dressing, household, work), high degree of SPL, but low degree of work limitations, which ever degree of workload, healthy males working full-time or self-employed
psych_1	0.3142	0.1997	0.1788	0.2222	0.0765																											PS2: Copers with intermittent mild LBP	Removed 'very low degree of disability'	PS2: Uncomplicated psychological subgroup, recent LBP with low degree of LBP severity, very low work and SPL, low degree of physical workload, LBP on flexion and extension, no leg pain, healthy males working full-time or self-employed
psych_2	0.2999	0.0015	0.3036	0.0083	0.2432																											PS3: Work-related severe LBP	Removed 'females with comorbidity, working full-time or part-time'	PS3: Pain-related concerns, moderate degree of depressive mood, recent LBP with high degree of LBP severity, very high degree of disability but no walking distance limitations, very low SPL, work is too heavy, aggrav/makes work worse, pain caused by/at work, high degree of physical workload, LBP on flexion and extension, no leg pain, healthy males working full-time or self-employed
psych_3	0.0002	0.2397	0.0005	0.4291	0.0005																											PS4: Sleep issues, activity limitations, severe LBP	Added 'treatment believers with sleep issues and moderate degree of depressive mood or sleep issues, low degree of pain related concerns' and 'moderate degree of leg pain severity' Removed 'LBP on flextion and extension, no leg pain' Changed contextual subgroup to 'healthy females working full-time or part-time'	PS4: Treatment believers with sleep issues and moderate degree of depressive mood or sleep issues, low degree of pain related concerns, recent LBP with high degree of LBP severity, moderate degree of leg pain severity, very high degree of disability, but no walking distance limitations, very low work and SPL, low degree of physical workload, healthy females working full-time or part-time
psych_4	0.0295	0.1603	0.1526	0.2417	0.0289																											PS5: LBP with several consequences	Added 'pain-related concerns, moderate degree of depressive mood or complicated psychological subgroup' and 'recent LBP with high degree of LBP severity and moderate degree of leg pain severity' and 'very low SPL, work aggrav./makes worse, pain caused by or at work, high degree of phycial workload' Changed phy.imp subgroup to: LBP on flex and ext, no leg pain and contextual subgroup to 'males wit…	PS5: Pain-related concerns, moderate degree of depressive mood or complicated psychological subgroup, recent LBP with high degree of LBP severity and moderate degree of leg pain severity, very high degree of disability, but no walking distance limitations, very low SPL, work aggrav./makes worse, pain caused by or at work, high degree of physical workload, LBP on flex and ext, no leg pain, males w…
psych_5	0.1393	0.0824	0.2095	0.0004	0.3082																											PS6: Sleeps well and SI-joint dysfunction	Added: 'treatment believers with low degree of depressive mood', 'healthy males working full-time or self-employed'	PS6: Sleep well, low degree of depressive mood or treatment believers with low degree of depressive mood, recent LBP with low degree of LBP severity, very low degree of disability, very low work and SPL, low degree of physical workload, LBP on flexion, extension and side glide, no leg pain, SI-joint dysfunction, TP and painfull buttock/leg muscles, healthy males or males with comorbidity, working…
psych_6	0.0647	0.2811	0.0343	0.0767	0.0185																											PS7: Mild LBP with few consequences	RENAMED. Removed 'Treatment believers with low degree of depressive mood'	PS7: Recent LBP with low degree of back pain severity, very low degree of disability, very low SPL, unsure if work aggrav/makes worse, whichever degree of physical workload, LBP on flexion and extension, no leg pain, healthy males working full-time or self-employed
psych_7	0.0527	0.0001	0.0811	0.0001	0.2661																											PS8: Persistent LBP with SI-joint dysfunction		PS8: Uncomplicated psychological subgroup, persistent LBP, moderate degree of LBP severity and low degree of leg pain severity, very low degree of disability, very low work and SPL, low degree of physical workload, LBP on flexion, extension and side glide, no leg pain, SI-joint dysfunction, TP and painful buttock/leg muscles, healthy females working full-time or part-time or males with comorbidit…
psych_8	0.0995	0.0351	0.0397	0.0215	0.0581																											PS9: Neurological subgroup	Removed 'Treatment believers with sleep issues and moderate degree of depressive mood'	PS9: Recent LBP, high-moderate degree of LBP severity, moderate-high degree of leg pain severity, very high degree of disability (transfer, climbing, bending, turning, walking, dressing, household, work), LBP on flexion, extention and side glide, neurological signs, TP and painful buttock/leg muscles, not retired patients or students
Pain_1	0.5282	0.2903	0.3182	0.033	0.0016
Pain_2	0.3779	0.2528	0.1297	0.0282	0.3037
Pain_3	0.027	0.17	0.1733	0.4488	0.0009
Pain_4	0.0182	0.0766	0.1352	0.0891	0.3364
Pain_5	0.0436	0.0932	0.1131	0.1402	0.1057
Pain_6	0.0001	0.0553	0.1301	0.2046	0.0865
Pain_7	0.0049	0.0617	0.0005	0.056	0.1653
Act_1	0.7545	0.1635	0.0185	0.0012	0.4118
Act_2	0.1934	0.4007	0.319	0.0014	0.285
Act_3	0.0007	0.0023	0.1728	0.556	0.0007
Act_4	0.0002	0.1491	0.133	0.2309	0.0381
Act_5	0.0022	0.1212	0.1115	0.1436	0.0373
Act_6	0.0358	0.0736	0.2161	0.0663	0.0256
Act_7	0.0132	0.0896	0.0292	0.0006	0.2015
Part_1	0.1929	0.723	0.1621	0.5909	0.0501
Part_2	0.0781	0.1098	0.2845	0.2121	0.1743
Part_3	0.0788	0.0308	0.3367	0.083	0.2223
Part_4	0.3811	0.0006	0.0005	0.01	0.0382
Part_5	0.0638	0.0644	0.1058	0.0317	0.2151
Part_6	0.0779	0.0713	0.0728	0.0724	0.0893
Part_7	0.1274	0.0001	0.0376	0.0001	0.2108
Phyimp_1	0.2086	0.211	0.471	0.387	0.0729
Phyimp_2	0.2374	0.1712	0.1051	0.2445	0.2225
Phyimp_3	0.1378	0.2571	0.1407	0.1327	0.0732
Phyimp_4	0.1431	0.1824	0.1729	0.0978	0.1355
Phyimp_5	0.2542	0.1141	0.1071	0.0875	0.0593
Phyimp_6	0.019	0.0642	0.0031	0.0505	0.4365
Context_1	0.3105	0.3303	0.3693	0.3814	0.1643
Context_2	0.2201	0.2762	0.1148	0.2049	0.1973
Context_3	0.1595	0.1472	0.0905	0.1823	0.314
Context_4	0.12	0.1579	0.2663	0.088	0.1781
Context_5	0.0932	0.0174	0.0564	0.0166	0.1458
Context_6	0.0246	0.0266	0.0443	0.108	0.0002
Context_7	0.0721	0.0444	0.0584	0.0188	0.0003
																																PS1: Activity and social participation limitations, severe LBP	Added: Healthy males working full-time or part-time	PS1: Treatment believers with low degree of depressive mood, recent LBP with high degree of back pain severity (more with moderate degree of leg pain), very high degree of disability (tranfer, climbing, bending, turning, walking, dressing, household, work), high degree of SPL, low degree of work limitations whichever degree of physical workload, healthy males working full-time or self-employed
6 patient subgroups, second stage using domain-specific patient categories																																PS2: Work-related LBP	Removed: pain-related concerns, moderate degree of depressive mood	PS2: Recent LBP with high degree of LBP severity, very high degree of disability, but no walking distance limitations, very low SPL, work is too heavy, aggrav./makes worse, pain caused by or at work, high degree of physical workload, LBP on flexion and extension, no leg pain, healthy males working full-time or self-employed
	Patient subgroup 1	Patient subgroup 2	Patient subgroup 3	Patient subgroup 4	Patient subgroup 5	Patient subgroup 6																										PS3: Copers with mild LBP		PS3: Uncomplicated psychological subgroup, recent LBP with low degree of LBP severity, very low work and SPL, low degree of physical workload, LBP on flexion and extension, no leg pain, healthy males working full-time or self-employed
psych_1	0.3039	0.224	0.2192	0.2337	0.0646	0.1344																										PS4: Sleeps well with SI-joint dysfunction	Added: uncomplicated psychological subgroup and 'LBP on flexion and extension, no leg pain (phy.imp1)'	PS4: uncomplicated psychological subgroup or sleep well, low degree of depressive mood, recent LBP with low degree of LBP sverity, very low degree of disability, very low work and SPL, low degree of physical workload, LBP on flexion and extension, no leg pain or in addition: LBP on side glide, SI-joint dysfunction, TP and painfyl buttock leg muscles, healthy males working full-time or self-employ…
psych_2	0.2927	0.0264	0.0022	0.3158	0.2174	0.1526																										PS5: LBP with consequences	Almost the same… (small changes around the 0.30 threshold makes the difference in the description)	PS5: pain-related concerns, moderate degree of depressive mood or the complicated psychological subgroup, persistent LBP with high degree of back and leg pain severity, very high degree of disability (transfer, climbing, bending, turning, walking, dressing, household, work), LBP on flexion, extension and side glide, no leg pain (mix: Si-joint dysfunction, TP and painfull buttock/leg muscles OR di…
psych_3	0.0002	0.4072	0.2731	0.0004	0.0287	0.0467																										PS6: Mild LBP with few consequences		PS6: recent LBP with low degree of back pain severity, very low degree of disability, very low SPL, unsure if work agrrav/makes worse, whichever degree of physical workload, LBP on flexion and extension, no leg pain, healthy males working full-time or self-employed
psych_4	0.0395	0.2318	0.1385	0.1727	0.1178	0.0308																										PS7: SI affected and activity limitations	NEW subgroup	PS7: sleep well, low degree of depressive mood OR sleep issues, low degree of pain-related concern, recent LBP with high degree of LBP severity and moderate degree of leg pain severity, very high degree of disability, but no walking distance limitations, very low work and SPL, low degree of physical workload, LBP on flexion, extension and side glide, no leg pain, SI-joint dysfunction, TP and pain…
psych_5	0.1359	0.0009	0.0998	0.1561	0.2272	0.3384																										PS8: Neurological subgroup		PS8: treatment believers with sleep issues and moderate degree of depressive mood, recent LBP with moderate-high degree of LBP severity and moderate-high degree of leg pain severity, very high degree of disability (some without walking distance limitation), leg pain on flexion, extension and side glide, neurological signs, TP and painful buttock/leg muscles, not retired patients or students
psych_6	0.0686	0.0809	0.2268	0.0009	0.1719	0.0632																										PS9: Persistent LBP and leg pain, dressing problems	NEW subgroup	PS9: Persistent LBP, high degree of LBP and leg pain severity, low degree of disability, but dressing problems, very low work and SPL, low degree of physical workload, LBP on flexion, extension and side glide, no leg pain, diagnosis: reducible disc OR leg pain on flexion, extension and side glide, neurological signs, TP and painful buttock/leg muscles, healthy females working full-time or part-ti…
psych_7	0.0628	0.0001	0.0004	0.0562	0.1724	0.1535																										PS10: Persistent LBP and leg pain, moderate degree of depression	NEW subgroup	PS10:Treatment believers with sleep issues and moderate degree of depressive mood, persistent LBP, moderate degree of LBP severity and low degree of leg pain severity, very low work and SPL, low degree of physical workload, LBP on flexion and extension, no leg pain OR LBP on flexion, extension and side glide, no leg pain, diagnosis: reducible disc, healthy females working full-time or part-time
psych_8	0.0963	0.0288	0.0401	0.0641	0.0001	0.0804
Pain_1	0.5042	0.0045	0.3437	0.3626	0.186	0.0014
Pain_2	0.3961	0.0318	0.2224	0.1152	0.257	0.273
Pain_3	0.0186	0.4589	0.2116	0.2316	0.0008	0.0007
Pain_4	0.0306	0.0866	0.0514	0.1297	0.2297	0.2678
Pain_5	0.0454	0.1414	0.0921	0.1049	0.1247	0.069																										PS1: Activity and social participation limitations, severe LBP	Removed: 'more with moderate degree of leg pain'	PS1: Treatment believers with low degree of depressive mood, recent LBP with high degree of back pain severity, very high degree of disability (tranfer, climbing, bending, turning, walking, dressing, household, work), high degree of SPL, low degree of work limitations whichever degree of physical workload, healthy males working full-time or self-employed
Pain_6	0.0001	0.2128	0.0487	0.0557	0.2018	0.0005																										PS2: Work-related LBP		PS2: Recent LBP with high degree of LBP severity, very high degree of disability, but no walking distance limitations, very low SPL, work is too heavy, aggrav./makes worse, pain caused by or at work, high degree of physical workload, LBP on flexion and extension, no leg pain, healthy males working full-time or self-employed
Pain_7	0.0051	0.064	0.0302	0.0003	0.0001	0.3876																										PS3: Copers with mild LBP and low degree of act. limitations	Removed: 'sleep well, low degree of depressive mood', 'LBP on side glide, SI-joint dysfunction, TP and painfyl buttock leg muscles' (the characteristics that were important in the previous light blue subgroups…)	PS3: uncomplicated psychological subgroup, recent LBP with low degree of LBP severity, very low degree of disability, very low work and SPL, low degree of physical workload, LBP on flexion and extension, no leg pain, healthy males working full-time or self-employed
Act_1	0.7646	0.0009	0.146	0.0878	0.1013	0.482																										PS4: Recent LBP with activity limitations	New subgroup	PS4: uncomplicated physhological subgroup, recent LBP with high degree of back pain severity OR low degree of back pain severity, very high degree of disability, no walking distance limitations, very low work and SPL, low degree of physical workload, LBP on flexion and extension, no leg pain, healthy males working full-time or self-employed
Act_2	0.1856	0.0018	0.3973	0.3261	0.3365	0.299																										PS5: LBP with consequences	Added: 'recent LBP with high degree of back pain severity and moderate degree of leg pain severity' Removed: 'LBP on flexion, extension and side glide, no leg pain (mix: Si-joint dysfunction, TP and painfull buttock/leg muscles OR diagnosis: partly reducible disc)'	PS5: pain-related concerns, moderate degree of depressive mood or the complicated psychological subgroup, recent LBP with high degree of back pain severity and moderate degree of leg pain severity OR persistent LBP with high degree of back and leg pain severity, very high degree of disability (transfer, climbing, bending, turning, walking, dressing, household, work), males with comorbidity, worki…
Act_3	0.0063	0.5538	0.0064	0.1594	0.0655	0.001																										PS6: SI-joint dysfunction activity limitations (males)	New subgroup	PS6: Treatment believers with low degree of depressive mood, recent LBP with high degree of back pain severity and moderate degree of leg pain severity, very high degree of disability (transfer, climbing, bending, turning, walking, dressing, household, work), very low work and SPL, low degree of physical workload, LBP on flex, ext and side glide, no leg pain, SI-joint dysfunction, TP and painful …
Act_4	0.0001	0.214	0.1713	0.0886	0.1239	0.0817																										PS7: Sleeps well with SI-joint dysfunction	Similar to PS6 in the model with 9PS	PS7: sleep well, low degree of depressive mood, recent LBP with low degree of LBP severity, very low degree of disability, very low work and SPL, low degree of physical workload, LBP on flex, ext and side glide, no leg pain, SI-joint dysfunction, TP and painful buttock/leg muscles OR LBP on AROM in all directions, males with comorbidity working full-time or self-employed
Act_5	0.0002	0.1365	0.1346	0.1104	0.086	0.0367																										PS8: Activity limitations, not mild LBP	Change of label Removed from model with 9PS (PS4): 'sleep issues, low degree of pain related concerns', 'recent LBP with high degree of LBP severity, moderate degree of leg pain severity',	PS8: Treatment believers with sleep issues and moderate degree of depressive mood, very high degree of disability, but no walking distance limitations, very low work and SPL, low degree of physical workload, healthy females working full-time or part-time
Act_6	0.0299	0.0632	0.0953	0.2109	0.1108	0.0168																										PS9: Mild LBP with few consequences	Added: 'treatment believers with low degree of depressive mood'	PS9: treatment believers with low degree of depressive mood, recent LBP with low degree of back pain severity, very low degree of disability, very low SPL, unsure if work agrrav/makes worse, whichever degree of physical workload, LBP on flexion and extension, no leg pain, healthy males working full-time or self-employed
Act_7	0.0133	0.0299	0.0491	0.017	0.1761	0.0827																										PS10: sleep issues and SI affected	similar to PS7 in the 10PS-model with the following changes: removed: 'sleep well, low degree of depressive mood', 'males with comorbidity, working full-time of self-employed'	PS10: sleep issues, low degree of depressive mood, recent LBP with high degree of LBP severity and moderate degree of leg pain severity, very high degree of disability, but no walking distance limitations, very low work and SPL, low degree of physical workload, LBP on flexion, extension and side glide, no leg pain, SI-joint dysfunction, TP and painful buttock/leg muscles OR diagnosis: reducible d…
Part_1	0.1932	0.583	0.8201	0.0869	0.174	0.2015																										PS11: Neurological subgroup	Removed: 'treatment believers with sleep issues and moderate degree of depressive mood', 'not retired patients' Added: not healthy patients 33-45 years of age, higher bmi…	PS11: recent LBP with moderate-high degree of LBP severity and moderate-high degree of leg pain severity, no dominating LBP, very high degree of disability ((tranfer, climbing, bending, turning, walking, dressing, household, work), leg pain on flexion, extension and side glide, neurological signs, TP and painful buttock/leg muscles, not students or healthy patients, 33-45 years of age, higher BMI…
Part_2	0.0679	0.2209	0.0751	0.289	0.2412	0.1804
Part_3	0.0606	0.0837	0.0031	0.4367	0.1909	0.193
Part_4	0.3881	0.0001	0.0004	0.0005	0.0129	0.059
Part_5	0.0697	0.0477	0.0029	0.0963	0.1961	0.1918
Part_6	0.0735	0.0646	0.0984	0.0903	0.0474	0.0775
Part_7	0.147	0.0001	0.0001	0.0003	0.1375	0.0968
Phyimp_1	0.2035	0.3769	0.3099	0.4769	0.1884	0.0058
Phyimp_2	0.2647	0.2424	0.1341	0.0951	0.274	0.0016
Phyimp_3	0.1269	0.1326	0.2693	0.1272	0.174	0.061
Phyimp_4	0.1433	0.1115	0.1722	0.1391	0.2517	0.0012
Phyimp_5	0.2492	0.0841	0.1144	0.1311	0.1117	0.0014
Phyimp_6	0.0123	0.0524	0.0002	0.0306	0.0002	0.9289
Context_1	0.3092	0.3469	0.4168	0.5054	0.0813	0.1941
Context_2	0.2223	0.2248	0.1854	0.0299	0.3104	0.3093
Context_3	0.1734	0.1869	0.1155	0.0063	0.3138	0.2175
Context_4	0.1054	0.0868	0.1881	0.3541	0.0971	0.1988
Context_5	0.1009	0.0157	0.0116	0.0238	0.1316	0.0799
Context_6	0.0225	0.113	0.0306	0.0252	0.0352	0.0001
Context_7	0.0663	0.0259	0.0521	0.0552	0.0307	0.0002																										PS1: Activity and social participation limitations, severe LBP		PS1: Treatment believers with low degree of depressive mood, recent LBP with high degree of back pain severity, very high degree of disability (tranfer, climbing, bending, turning, walking, dressing, household, work), high degree of SPL, low degree of work limitations whichever degree of physical workload, healthy males working full-time or self-employed
																																PS2: Copers with mild LBP and low degree of act. limitations		PS2: uncomplicated psychological subgroup, recent LBP with low degree of LBP sverity, very low degree of disability, very low work and SPL, low degree of physical workload, LBP on flexion and extension, no leg pain, healthy males working full-time or self-employed
																																PS3: Sleeps well with mild LBP, activity limitations	New subgroup	PS3: Sleep well, low degree of depressive mood, recent LBP with low degree of back pain severity, very high degree of disability, no walking distance limitations, very low work and SPL, low degree of physical workload, LBP on flexion and extension, no leg pain, healthy males working full-time or self-employed
7 patient subgroups, second stage using domain-specific patient categories																																PS4: SI-joints affected, leg pain, act.limitations	New subgroup	PS4: Recent LBP with high degree of back pain severity and moderate degree of leg pain severity, very high degree of disability (transfer, climbing, bending, turning, walking, dressing, household, work), very low work and SPL, low degree of physical workload OR high degree of SPL, but low degree of work limitations, LBP on flexion, extension and side glide, no leg pain, SI-joint dysfunction, TP a…
	Patient subgroup 1	Patient subgroup 2	Patient subgroup 3	Patient subgroup 4	Patient subgroup 5	Patient subgroup 6	Patient subgroup 7																									PS5: Work-related LBP without high act. limitation	New subgroup	PS5: Treatment believers with low degree of depressive mood OR sleep well, low degree of depressive mood, recent LBP with low degree of back pain severity, very low degree of disability, very low SPL - then unsure if work aggrav/makes worse, whichever degree of physical workload OR work is too heavy, aggrav/makes worse, pain caused by or at work, high degree of physical workload, LBP on flexion a…
psych_1	0.3118	0.1565	0.2403	0.0208	0.1901	0.4076	0.1514																									PS6: Work-related LBP	Added: Females with comorbidity working full-time or part-time	PS6: Recent LBP with high degree of back pain severity, very high degree of disability, no walking distance limitations, very low SPL, work is too heavy, aggrav/makes worse, pain caused by or at work, high degree of depressive mood, LBP on flexion and extension, no leg pain, healthy males working full-time or self-employed, females with comorbidity, working full-time or part-time (no students)
psych_2	0.2938	0.0194	0.0006	0.2374	0.3041	0.1694	0.1638																									PS7: Sleeps well with SI-joint dysfunction	Change: gone from 'no activity limitation' to high degree of act.limitation, no walking distance limitations	PS7: Sleep well, low degree of depressive mood, recent LBP with low degree of back pain severity, very high degree of disability, no walking distance limitations, very low work and SPL, low degree of physical workload, LBP on flexion, extension and side glide, no leg pain, SI-joint dysfunction, TP and painful buttock/leg muscles, males with comorbidity working full-time or self-employed
psych_3	0.0002	0.4952	0.2443	0.0177	0.0393	0.0011	0.0009																									PS8: Sleep issues, activity limitations, severe LBP	Similar to PS4 (9PS-model), but Removed: 'treatment believers with low degree of depressive mood', 'healthy females…' Added: 'LBP on flexion, extension and side glide, no leg pain, diagnosis: reducible disc', 'healthy males or males with comorbidity…'	PS8: Sleep issues, low degree of pain-related concerns, recent LBP with high degree of LBP severity and moderate degree of leg pain severity, very high degree of activity limitations, no walking distance limitations, very low work and SPL, low degree of physical workload, LBP on flexion, extension and side glide, no leg pain, diagnosis: reducible disc, healthy males or males with comorbidity work…
psych_4	0.029	0.2222	0.1345	0.1402	0.1528	0.1932	0.0313																									PS9: LBP with consequences	Added: LBP on flex, ext and side glide, no leg pain, diagnosis: partly reducible disc OR LBP on AROM in all directions	PS9: pain-related concerns, moderate degree of depressive mood or the complicated psychological subgroup, recent LBP with high degree of back pain severity and moderate degree of leg pain severity OR persistent LBP with high degree of back and leg pain severity, very high degree of disability (transfer, climbing, bending, turning, walking, dressing, household, work), LBP on flex, ext and side gli…
psych_5	0.1417	0.0002	0.1141	0.2108	0.1263	0.1455	0.3494																									PS10: Persistent LBP and leg pain, moderate degree of depression	Similar to PS10 (10PS-model) but added the following: 'Recent LBP with high degree of LBP severity', 'moderate degree of disability, but difficulties in household duties', ' very low SPL, unsure if work aggrav/makes worse, whichever degree of physical workload', 'LBP on flexion, extension and side glide, no leg pain, SI-joint dysfunction, TP and painful buttock/leg muscle'	PS10: Treatment believers with sleep issues and moderate degree of depressive mood, recent LBP with high degree of LBP severity OR persistent LBP, moderate degree of LBP severity,moderate-high degree of leg pain severity, moderate degree of disability, but difficulties in household duties, very low work and SPL, low degree of physical workload OR very low SPL, unsure if work aggrav/makes worse, w…
psych_6	0.062	0.0706	0.2382	0.1977	0.013	0.065	0.0584																									PS11: uncharacteristic (mix of many…)	New subgroup	PS11: Sleep well, low degree of depressive mood OR sleep issues, low degree of pain-related concerns, recent LBP with high degree of LBP severity and moderate degree of leg pain severity, very high degree of disability, no walking distance limitation OR low dgree of disability but dressing problems, very low SPL, unsure if work aggrav/makes worse, whichever degree of physical workload OR moderate…
psych_7	0.0639	0.0001	0.0001	0.1753	0.0753	0.018	0.1603																									PS11: Neurological subgroup	Added: 'treatment believers with sleep issues and moderate degree of depressive mood', 'healthy females working full-time or part-time' High degree of act. limitations changed to: high activity limitations, but no walking distance limitations	PS12: Treatment believers with sleep issues and moderate degree of depressive mood, recent LBP, moderate degree of LBP severity, moderate-high degree of leg pain severity, no dominating back pain, very high degree of disability, no walking distance limitations, very low work and SPL, low degree of physical workload, leg pain on flexion, extension and side glide, neurological signs, TP and painful…
psych_8	0.0977	0.0359	0.028	0.0001	0.0991	0.0002	0.0845
Pain_1	0.4897	0.0014	0.3447	0.1629	0.5161	0.1372	0.0015
Pain_2	0.4179	0.0383	0.2386	0.2843	0.0678	0.1216	0.2668
Pain_3	0.0145	0.4149	0.2117	0.0004	0.1553	0.4046	0.0014
Pain_4	0.0302	0.1118	0.0424	0.2622	0.1428	0.001	0.2752
Pain_5	0.0425	0.151	0.0733	0.1229	0.1173	0.1103	0.071
Pain_6	0.0001	0.2054	0.0648	0.1672	0.0006	0.2005	0.0176
Pain_7	0.0052	0.0772	0.0244	0.0001	0.0002	0.0248	0.3665
Act_1	0.776	0.0006	0.1787	0.1015	0.1537	0.0007	0.5007
Act_2	0.1772	0.0008	0.4117	0.3567	0.4174	0.0711	0.3278
Act_3	0.0002	0.4934	0.0231	0.0435	0.0009	0.5286	0.0006
Act_4	0.0001	0.2315	0.1546	0.1248	0.0382	0.1907	0.0766
Act_5	0.0002	0.1496	0.1065	0.0821	0.1744	0.0483	0.0242
Act_6	0.0324	0.0713	0.0889	0.1146	0.2153	0.0873	0.0167
Act_7	0.0139	0.0527	0.0364	0.1767	0.0001	0.0733	0.0535
Part_1	0.1761	0.6846	0.9005	0.1361	0.1622	0.0038	0.1632
Part_2	0.0651	0.1767	0.0031	0.2821	0.2995	0.3571	0.1786
Part_3	0.0555	0.0569	0.0005	0.1855	0.3681	0.3425	0.2161
Part_4	0.4023	0.0001	0.0148	0.0008	0.0002	0.0174	0.0628
Part_5	0.0745	0.0191	0.0055	0.2016	0.0587	0.1682	0.1962
Part_6	0.0661	0.0626	0.0756	0.0707	0.111	0.0788	0.081
Part_7	0.1604	0.0001	0.0001	0.1233	0.0003	0.0322	0.102
Phyimp_1	0.2067	0.3439	0.3151	0.1272	0.384	0.5937	0.0158
Phyimp_2	0.2701	0.2456	0.1445	0.3118	0.0559	0.1431	0.0012
Phyimp_3	0.1224	0.1782	0.2303	0.2119	0.1973	0.0029	0.0549
Phyimp_4	0.1412	0.0942	0.1816	0.2756	0.1335	0.1525	0.0011
Phyimp_5	0.2468	0.0602	0.1285	0.0732	0.2081	0.1074	0.0044
Phyimp_6	0.0128	0.0778	0.0001	0.0003	0.0211	0.0003	0.9225
Context_1	0.2931	0.3346	0.3928	0.1102	0.4712	0.4672	0.198
Context_2	0.2279	0.2684	0.183	0.3232	0.0905	0.0019	0.2682
Context_3	0.1868	0.1735	0.1421	0.2625	0.0011	0.1667	0.2226
Context_4	0.1013	0.079	0.1964	0.1152	0.3032	0.2189	0.2287
Context_5	0.1009	0.0213	0.0002	0.1316	0.0664	0.0001	0.0822
Context_6	0.0245	0.1104	0.0312	0.0295	0.0001	0.0869	0.0001
Context_7	0.0655	0.0127	0.0543	0.0278	0.0675	0.0583	0.0002
8 patient subgroups, second stage using domain-specific patient categories
	Patient subgroup 1	Patient subgroup 2	Patient subgroup 3	Patient subgroup 4	Patient subgroup 5	Patient subgroup 6	Patient subgroup 7	Patient subgroup 8
psych_1	0.3049	0.229	0.1275	0.2268	0.0093	0.3284	0.1472	0.2959
psych_2	0.2923	0.0055	0.0087	0.2966	0.2436	0.2073	0.1626	0.0486
psych_3	0.0001	0.2437	0.6237	0.0004	0.0324	0.0536	0.0006	0.0346
psych_4	0.0333	0.127	0.171	0.1325	0.1469	0.1816	0.0447	0.3757
psych_5	0.1403	0.1192	0.0002	0.1453	0.2174	0.1618	0.3489	0.0003
psych_6	0.0734	0.229	0.063	0.0003	0.1766	0.0672	0.0581	0.1815
psych_7	0.0614	0.0001	0.0001	0.1174	0.1738	0.0001	0.1562	0.0003
psych_8	0.0942	0.0465	0.0058	0.0808	0.0001	0.0001	0.0817	0.063
Pain_1	0.4943	0.3885	0.001	0.444	0.1572	0.0016	0.0012	0.0932
Pain_2	0.4082	0.2372	0.043	0.1166	0.2873	0.1299	0.2647	0.0083
Pain_3	0.019	0.189	0.4075	0.0922	0.0003	0.4988	0.0128	0.4414
Pain_4	0.0302	0.0324	0.1211	0.1899	0.2225	0.0007	0.2722	0.1294
Pain_5	0.0428	0.0776	0.165	0.1195	0.1493	0.0979	0.0708	0.0717
Pain_6	0.0001	0.0521	0.1669	0.021	0.1834	0.2571	0.0132	0.2558
Pain_7	0.0054	0.0231	0.0955	0.0167	0.0001	0.0139	0.3651	0.0001
Act_1	0.7706	0.1668	0.0005	0.1292	0.0827	0.0026	0.5082	0.0428
Act_2	0.1804	0.4205	0.0005	0.3946	0.3494	0.019	0.3222	0.1212
Act_3	0.0001	0.0104	0.4424	0.0378	0.0802	0.5241	0.0007	0.5227
Act_4	0.0001	0.1392	0.2699	0.0892	0.1017	0.2027	0.0769	0.1178
Act_5	0.0001	0.1299	0.1488	0.1546	0.0801	0.0011	0.0215	0.1441
Act_6	0.0337	0.0964	0.0839	0.1944	0.0905	0.1759	0.0176	0.0011
Act_7	0.0151	0.0369	0.0539	0.0002	0.2154	0.0746	0.053	0.0502
Part_1	0.1842	0.8038	0.781	0.1153	0.1555	0.0289	0.1617	0.4759
Part_2	0.068	0.0937	0.1404	0.245	0.2293	0.4545	0.1929	0.1732
Part_3	0.0576	0.0087	0.0134	0.4261	0.1961	0.2224	0.2074	0.2008
Part_4	0.398	0.0003	0.0001	0.0001	0.0002	0.0002	0.0627	0.0362
Part_5	0.0796	0.0075	0.0002	0.0388	0.2556	0.1964	0.1962	0.0628
Part_6	0.0597	0.086	0.0649	0.1325	0.0408	0.0808	0.0806	0.0509
Part_7	0.153	0.0001	0.0001	0.0422	0.1224	0.0167	0.0985	0.0001
Phyimp_1	0.198	0.3284	0.4001	0.4429	0.1243	0.6615	0.0022	0.014
Phyimp_2	0.2667	0.1082	0.1866	0.1136	0.3043	0.0009	0.001	0.5801
Phyimp_3	0.1295	0.2636	0.2053	0.1266	0.2044	0.1131	0.052	0.0031
Phyimp_4	0.1487	0.1842	0.1118	0.1268	0.2923	0.2028	0.001	0.0182
Phyimp_5	0.2452	0.1154	0.0103	0.1734	0.0744	0.0214	0.0022	0.3507
Phyimp_6	0.012	0.0001	0.0859	0.0165	0.0003	0.0002	0.9416	0.0339
Context_1	0.2982	0.4183	0.3492	0.4622	0.004	0.5465	0.1956	0.2429
Context_2	0.2317	0.2066	0.281	0.0019	0.3969	0.0776	0.2674	0.1353
Context_3	0.1839	0.08	0.1257	0.0728	0.3072	0.0025	0.2194	0.4938
Context_4	0.0965	0.1999	0.0985	0.3299	0.0981	0.2247	0.2345	0.0006
Context_5	0.1003	0.0153	0.0222	0.0523	0.1498	0.0001	0.083	0.0002
Context_6	0.0245	0.0223	0.1078	0.0001	0.0437	0.0762	0.0001	0.127
Context_7	0.0649	0.0575	0.0156	0.0809	0.0002	0.0723	0.0001	0.0002
9 patient subgroups, second stage using domain-specific patient categories
	Patient subgroup 1	Patient subgroup 2	Patient subgroup 3	Patient subgroup 4	Patient subgroup 5	Patient subgroup 6	Patient subgroup 7	Patient subgroup 8	Patient subgroup 9
psych_1	0.3259	0.1763	0.2656	0.0059	0.0899	0.3343	0.2326	0.2065	0.1956
psych_2	0.2533	0.0004	0.3015	0.0181	0.4285	0.0005	0.1847	0.0743	0.2067
psych_3	0.0001	0.5585	0.0303	0.053	0.0002	0.0573	0.1172	0.4114	0.0004
psych_4	0.0442	0.086	0.1413	0.1746	0.0005	0.4546	0.2501	0.1416	0.0582
psych_5	0.1379	0.0175	0.0995	0.3469	0.1786	0.0003	0.1308	0.0333	0.2818
psych_6	0.0838	0.1348	0.0018	0.4012	0.0003	0.1113	0.0841	0.0005	0.0005
psych_7	0.0515	0.0001	0.0648	0.0001	0.302	0.0001	0.0003	0.0915	0.1712
psych_8	0.1033	0.0264	0.0952	0.0001	0.0001	0.0417	0.0001	0.0409	0.0857
Pain_1	0.5099	0.1945	0.5159	0.173	0.1963	0.1232	0.0017	0.0008	0.0011
Pain_2	0.3951	0.099	0.0666	0.3635	0.2993	0.0007	0.1385	0.0775	0.3239
Pain_3	0.0176	0.4331	0.1431	0.0003	0.0005	0.4298	0.4863	0.1138	0.0188
Pain_4	0.0249	0.0665	0.13	0.1406	0.2601	0.0007	0.0523	0.2658	0.2758
Pain_5	0.0428	0.0975	0.1414	0.1392	0.0885	0.171	0.1077	0.0904	0.001
Pain_6	0.0001	0.0713	0.003	0.0995	0.1552	0.1942	0.2133	0.4134	0.021
Pain_7	0.0096	0.0381	0.0001	0.0838	0.0001	0.0803	0.0002	0.0383	0.3585
Act_1	0.7737	0.0977	0.1294	0.039	0.2193	0.0018	0.0018	0.0366	0.6212
Act_2	0.1872	0.1838	0.4286	0.4614	0.3122	0.1352	0.0016	0.0031	0.2633
Act_3	0.0001	0.2107	0.0005	0.0003	0.1135	0.474	0.5776	0.4737	0.0007
Act_4	0.0001	0.2509	0.079	0.1373	0.0648	0.1333	0.2007	0.1652	0.0737
Act_5	0.0001	0.1204	0.1659	0.148	0.0533	0.2546	0.0003	0.0018	0.0002
Act_6	0.0217	0.1084	0.1966	0.1071	0.1048	0.001	0.1645	0.0561	0.0005
Act_7	0.017	0.0281	0.0001	0.107	0.1323	0.0001	0.0534	0.2635	0.0404
Part_1	0.2345	0.9542	0.2312	0.4311	0.001	0.4364	0.0053	0.5409	0.1531
Part_2	0.061	0.0005	0.2484	0.21	0.1773	0.287	0.4816	0.2135	0.2039
Part_3	0.0404	0.0002	0.3617	0.0865	0.3015	0.1656	0.2528	0.0307	0.2319
Part_4	0.3963	0.0001	0.0001	0.0001	0.0003	0.0305	0.0002	0.0002	0.083
Part_5	0.0702	0.0001	0.048	0.104	0.205	0.0175	0.1655	0.1446	0.1898
Part_6	0.0757	0.0448	0.1104	0.1016	0.0608	0.063	0.0945	0.0698	0.0419
Part_7	0.1219	0	0.0001	0.0666	0.2539	0.0001	0.0001	0.0002	0.0965
Phyimp_1	0.1941	0.4033	0.3886	0.1557	0.3049	0.2789	0.6465	0.0918	0.0013
Phyimp_2	0.2649	0.1451	0.0694	0.2134	0.2741	0.3544	0.0007	0.4052	0.001
Phyimp_3	0.147	0.2327	0.2158	0.2677	0.0015	0.0039	0.1219	0.2184	0.0034
Phyimp_4	0.1358	0.1547	0.1117	0.1993	0.2908	0.1273	0.1993	0.053	0.0007
Phyimp_5	0.251	0.064	0.2039	0.0547	0.1283	0.2352	0.0005	0.0497	0.0008
Phyimp_6	0.0072	0.0002	0.0106	0.1093	0.0003	0.0003	0.0312	0.182	0.9928
Context_1	0.3063	0.495	0.4537	0.1732	0.12	0.3369	0.5328	0.0036	0.2201
Context_2	0.2448	0.1936	0.0947	0.4366	0.0179	0.006	0.0887	0.5908	0.1585
Context_3	0.1693	0.0547	0.0213	0.1594	0.3896	0.4281	0.0008	0.3086	0.2316
Context_4	0.0986	0.167	0.2803	0.1549	0.2196	0.0237	0.2241	0.0007	0.2836
Context_5	0.0866	0.0001	0.05	0.0141	0.1989	0.0325	0.0001	0.0959	0.1059
Context_6	0.0266	0.0776	0	0.0001	0.0537	0.1375	0.1237	0.0002	0.0001
Context_7	0.0679	0.012	0.1	0.0617	0.0004	0.0353	0.0299	0.0003	0.0002
10 patient subgroups, second stage using domain-specific patient categories
	Patient subgroup 1	Patient subgroup 2	Patient subgroup 3	Patient subgroup 4	Patient subgroup 5	Patient subgroup 6	Patient subgroup 7	Patient subgroup 8	Patient subgroup 9	Patient subgroup 10
psych_1	0.3341	0.214	0.1563	0.2559	0.0028	0.2377	0.2087	0.1643	0.0749	0.2049
psych_2	0.2719	0.1945	0.0012	0.0259	0.5273	0.2587	0.0014	0.1895	0.0342	0.0666
psych_3	0.0001	0.0204	0.5317	0.3076	0.0002	0.0544	0.027	0.0003	0.289	0.0998
psych_4	0.0184	0.1564	0.0894	0.3317	0.0004	0.1947	0.3395	0.048	0.1849	0.0005
psych_5	0.1466	0.1833	0.017	0.0002	0.1028	0.1796	0.0009	0.3734	0.0004	0.5775
psych_6	0.0778	0.1186	0.1714	0.0522	0.0018	0.0747	0.3174	0.0003	0.2829	0.0504
psych_7	0.0274	0.0581	0.0001	0.0001	0.3645	0.0001	0.1049	0.1459	0.0769	0.0002
psych_8	0.1236	0.0546	0.0329	0.0265	0.0002	0.0001	0.0002	0.0783	0.0568	0.0001
Pain_1	0.5213	0.4984	0.2446	0.0677	0.2172	0.0013	0.1347	0.0008	0.0008	0.2417
Pain_2	0.3685	0.1319	0.1285	0.0006	0.2809	0.1747	0.438	0.3003	0.2111	0.2578
Pain_3	0.0284	0.0387	0.4062	0.4143	0.0005	0.5601	0.0849	0.0197	0.1055	0.0006
Pain_4	0.0192	0.1391	0.05	0.0347	0.3255	0.0003	0.138	0.2774	0.4247	0.0004
Pain_5	0.0535	0.1593	0.0729	0.1843	0.0632	0.0897	0.0716	0.0761	0.044	0.0919
Pain_6	0.0001	0.0325	0.0816	0.2367	0.1126	0.1736	0.1327	0.0155	0.0017	0.3112
Pain_7	0.0091	0.0001	0.0161	0.0617	0.0001	0.0001	0.0001	0.3103	0.2122	0.0965
Act_1	0.7933	0.001	0.1331	0.0004	0.3201	0.0391	0.282	0.5809	0.0056	0.0063
Act_2	0.167	0.5449	0.2558	0.032	0.2804	0.0445	0.3672	0.3213	0.1142	0.2719
Act_3	0.0001	0.0031	0.1156	0.6183	0.0709	0.4315	0.0007	0.0004	0.1576	0.1561
Act_4	0.0001	0.0853	0.2786	0.0857	0.0714	0.2296	0.1849	0.0384	0.2979	0.029
Act_5	0.0076	0.1861	0.1226	0.2087	0.0485	0.0003	0.0053	0.0186	0.0675	0.0596
Act_6	0.0218	0.1794	0.0681	0.0549	0.0634	0.1914	0.0002	0.0002	0.1821	0.2382
Act_7	0.0101	0.0001	0.0262	0.0001	0.1453	0.0636	0.1596	0.0402	0.175	0.2388
Part_1	0.1979	0.1925	0.9846	0.5096	0.0014	0.0195	0.633	0.1493	0.4199	0.6318
Part_2	0.0662	0.2638	0.0004	0.2447	0.255	0.4948	0.0013	0.2008	0.2636	0.0435
Part_3	0.0755	0.3611	0.0002	0.1497	0.2143	0.1906	0.0011	0.22	0.1159	0.0057
Part_4	0.3956	0.0002	0.0001	0.0085	0.0321	0.0002	0.0424	0.0747	0.0002	0.0003
Part_5	0.0577	0.0542	0.0001	0.0184	0.1845	0.1966	0.2814	0.2003	0.0242	0.0902
Part_6	0.0843	0.128	0.0145	0.069	0.0789	0.0982	0.0406	0.0575	0.154	0.0002
Part_7	0.123	0.0001	0.0001	0.0001	0.2338	0.0001	0.0002	0.0975	0.0221	0.2282
Phyimp_1	0.2089	0.3793	0.3768	0.3783	0.2095	0.6051	0.0012	0.0011	0.0604	0.3842
Phyimp_2	0.233	0.0986	0.0643	0.3383	0.3712	0.001	0.4767	0.0009	0.2762	0.0961
Phyimp_3	0.155	0.1909	0.2676	0.0561	0.0006	0.1261	0.1414	0.0012	0.3156	0.3439
Phyimp_4	0.1347	0.1468	0.1948	0.089	0.328	0.234	0.1622	0.0006	0.0007	0.1748
Phyimp_5	0.2592	0.1731	0.0963	0.1194	0.0905	0.0335	0.2181	0.0102	0.0006	0.0006
Phyimp_6	0.0092	0.0114	0.0001	0.0189	0.0003	0.0003	0.0003	0.9859	0.3465	0.0004
Context_1	0.3357	0.4173	0.5155	0.3212	0.1298	0.5476	0.0038	0.2119	0.2696	0.0012
Context_2	0.2412	0.1546	0.1927	0.1585	0.0008	0.0575	0.301	0.1803	0.5962	0.3706
Context_3	0.1272	0.0769	0.0325	0.2736	0.3297	0.0008	0.5805	0.2584	0.036	0.2157
Context_4	0.1117	0.2898	0.2002	0.0324	0.1934	0.2765	0.0314	0.2518	0.034	0.1718
Context_5	0.0826	0.0484	0.0001	0.0315	0.2296	0.0001	0.0364	0.0974	0.0001	0.0828
Context_6	0.0242	0.0001	0.0589	0.1573	0.0708	0.0385	0.0205	0.0001	0.0003	0.0001
Context_7	0.0775	0.013	0.0001	0.0255	0.046	0.079	0.0265	0.0001	0.0639	0.1577
11 patient subgroups, second stage using domain-specific patient categories
	Patient subgroup 1	Patient subgroup 2	Patient subgroup 3	Patient subgroup 4	Patient subgroup 5	Patient subgroup 6	Patient subgroup 7	Patient subgroup 8	Patient subgroup 9	Patient subgroup 10	Patient subgroup 11
psych_1	0.3262	0.2172	0.1266	0.235	0.0417	0.3109	0.2587	0.2597	0.3135	0.0014	0.0024
psych_2	0.2808	0.265	0.0211	0.0065	0.3385	0.2849	0.0579	0.0232	0.2212	0.0009	0.2636
psych_3	0.0001	0.0378	0.6226	0.3606	0.0002	0.0003	0.0603	0.1449	0.0434	0.0368	0.0009
psych_4	0.0099	0.1615	0.2139	0.1071	0.0003	0.0895	0.3482	0.0005	0.191	0.273	0.2628
psych_5	0.1743	0.1624	0.0002	0.0304	0.2752	0.0909	0.0002	0.4801	0.1588	0.0028	0.0008
psych_6	0.0746	0.0005	0.0152	0.2021	0.0002	0.0329	0.183	0.0913	0.0717	0.6847	0.0536
psych_7	0.0238	0.0847	0	0.0001	0.3435	0.1058	0.0328	0.0002	0.0001	0.0002	0.1528
psych_8	0.1104	0.0707	0.0004	0.0583	0.0003	0.0847	0.0587	0.0001	0.0001	0.0001	0.263
Pain_1	0.6298	0.5413	0.0018	0.373	0.0012	0.2424	0.1155	0.1337	0.0014	0.206	0.0016
Pain_2	0.2958	0.0992	0.0028	0.1776	0.3043	0.6174	0.0704	0.2642	0.1571	0.3711	0.0029
Pain_3	0.0314	0.0805	0.4372	0.3272	0.0003	0.0002	0.3557	0.0004	0.5389	0.0007	0.1867
Pain_4	0.0001	0.1508	0.1213	0.0005	0.4243	0.0767	0.1107	0.0602	0.0009	0.2586	0.0008
Pain_5	0.0428	0.1277	0.203	0.0509	0.1334	0.0631	0.0619	0.0709	0.073	0.163	0.0006
Pain_6	0.0001	0.0004	0.1695	0.0707	0.1364	0.0001	0.2856	0.1915	0.2287	0.0005	0.0004
Pain_7	0	0.0001	0.0644	0.0001	0.0001	0.0001	0.0001	0.2792	0.0002	0.0001	0.807
Act_1	0.7197	0.0035	0.0003	0.2074	0.3186	0.8991	0.0263	0.001	0.0093	0.131	0.5564
Act_2	0.2241	0.4474	0.0004	0.3668	0.294	0.083	0.1334	0.4511	0.0283	0.4109	0.1183
Act_3	0.0001	0.0348	0.4812	0.0266	0.0425	0.0002	0.4837	0.0858	0.5254	0.0004	0.0007
Act_4	0.0001	0.123	0.2536	0.1755	0.0466	0.0002	0.1397	0.0235	0.2146	0.1732	0.2697
Act_5	0.0001	0.1999	0.168	0.0953	0.0275	0.0002	0.1346	0.1416	0.0003	0.0773	0.0542
Act_6	0.0405	0.1913	0.096	0.0932	0.0789	0.0158	0.0003	0.066	0.1856	0.1325	0.0004
Act_7	0.0154	0.0001	0.0005	0.0352	0.1919	0.0016	0.0821	0.231	0.0365	0.0748	0.0002
Part_1	0.1145	0.1931	0.737	0.9882	0.0008	0.37	0.5079	0.5733	0.026	0.3089	0.0562
Part_2	0.0829	0.2648	0.1642	0.0005	0.2328	0.0774	0.1573	0.1098	0.4497	0.2657	0.2251
Part_3	0.0739	0.383	0.0223	0.0004	0.2252	0.0629	0.2037	0.1687	0.2315	0.0107	0.2489
Part_4	0.4107	0.0001	0.0001	0.0002	0.0002	0.2732	0.0314	0.0002	0.0001	0.0002	0.1527
Part_5	0.0787	0.0247	0.0001	0.0002	0.2589	0.0636	0.0808	0.0371	0.2054	0.1919	0.2054
Part_6	0.1131	0.1341	0.0762	0.0105	0.086	0.0024	0.0187	0.0002	0.087	0.1737	0.1115
Part_7	0.1262	0.0002	0.0001	0.0001	0.196	0.1506	0.0001	0.1107	0.0001	0.0488	0.0003
Phyimp_1	0.2155	0.4506	0.4328	0.3622	0.176	0.1442	0.0052	0.2145	0.6225	0.1226	0.1244
Phyimp_2	0.1429	0.1252	0.2019	0.0377	0.1868	0.4689	0.597	0.0985	0.0013	0.3096	0.001
Phyimp_3	0.1842	0.1557	0.1987	0.264	0.0665	0.0032	0.0038	0.2406	0.1004	0.3075	0.1657
Phyimp_4	0.1973	0.0936	0.1234	0.1934	0.243	0.0005	0.0307	0.1731	0.2294	0.2359	0.0011
Phyimp_5	0.26	0.1738	0.0008	0.1427	0.0756	0.22	0.3284	0.0011	0.0463	0.0106	0.0009
Phyimp_6	0.0001	0.0011	0.0423	0.0001	0.2521	0.1631	0.0348	0.2722	0.0001	0.0138	0.707
Context_1	0.4222	0.4151	0.3628	0.4933	0.1745	0.0034	0.19	0.1787	0.5662	0.2546	0.1518
Context_2	0.211	0.0639	0.2319	0.1986	0.1212	0.2388	0.1768	0.4365	0.071	0.4321	0.2316
Context_3	0.0842	0.079	0.1436	0.0477	0.3071	0.3694	0.4744	0.096	0.0009	0.2015	0.2596
Context_4	0.1462	0.289	0.0955	0.219	0.178	0.0906	0.0003	0.1635	0.2358	0.0964	0.207
Context_5	0.088	0.0807	0.0409	0.0002	0.1973	0.1103	0.0002	0.0001	0.0009	0.0153	0.0003
Context_6	0.0341	0.0001	0.116	0.0411	0.0217	0.0002	0.1581	0.0001	0.0719	0.0001	0.0002
Context_7	0.0144	0.0722	0.0092	0.0001	0.0001	0.1874	0.0001	0.1251	0.0534	0.0001	0.1495
12 patient subgroups, second stage using domain-specific patient categories
	Patient subgroup 1	Patient subgroup 2	Patient subgroup 3	Patient subgroup 4	Patient subgroup 5	Patient subgroup 6	Patient subgroup 7	Patient subgroup 8	Patient subgroup 9	Patient subgroup 10	Patient subgroup 11	Patient subgroup 12
psych_1	0.3226	0.1885	0.2483	0.2833	0.3525	0.1995	0.1588	0.1153	0.0836	0.1226	0.0006	0.131
psych_2	0.2956	0.0002	0.0539	0.2639	0.1798	0.267	0.085	0.0003	0.3475	0.2219	0.2928	0.0043
psych_3	0.0001	0.6063	0.3028	0.0108	0.0007	0.0002	0.0694	0.1578	0.0002	0.0034	0.0004	0.1495
psych_4	0.0005	0.0999	0.1409	0.0968	0.3067	0.0004	0.471	0.156	0.0004	0.0007	0.2979	0.1444
psych_5	0.1813	0.0005	0.0444	0.1242	0.1285	0.2858	0.0003	0.2287	0.1066	0.38	0.0006	0.3628
psych_6	0.0879	0.0872	0.1624	0.0398	0.0002	0.0016	0.1552	0.3416	0.0002	0.026	0.4068	0.1317
psych_7	0.0001	0	0.0002	0.1023	0.0003	0.1475	0.0001	0.0002	0.4204	0.2451	0.0001	0.0387
psych_8	0.1119	0.0172	0.0469	0.0789	0.0313	0.098	0.0601	0.0001	0.0411	0.0002	0.0007	0.0376
Pain_1	0.6787	0.0006	0.5111	0.2841	0.2212	0.3359	0.0517	0.0014	0.0011	0.2991	0.1522	0.0008
Pain_2	0.245	0.0301	0.1242	0.5759	0.0553	0.2273	0.0791	0.5443	0.4336	0.0008	0.3701	0.0691
Pain_3	0.0326	0.4747	0.2629	0.0002	0.41	0.0003	0.3558	0.0008	0.0004	0.0005	0.188	0.0006
Pain_4	0.0001	0.1143	0.0005	0.0643	0.095	0.1709	0.0544	0.2499	0.3632	0.1907	0.0791	0.2795
Pain_5	0.0295	0.1521	0.0742	0.0752	0.0588	0.2169	0.1329	0.0009	0.0007	0.159	0.2104	0.0908
Pain_6	0.0001	0.1835	0.027	0.0001	0.124	0.0485	0.294	0.1012	0.0652	0.3498	0.0002	0.0003
Pain_7	0.0141	0.0448	0	0.0002	0.0356	0.0001	0.0321	0.1014	0.1357	0.0001	0.0001	0.5589
Act_1	0.6931	0.0003	0.2015	0.8978	0.066	0.0984	0.0012	0.0962	0.6004	0.0014	0.0014	0.0869
Act_2	0.2326	0.0004	0.387	0.1013	0.1276	0.4406	0.1303	0.4984	0.313	0.184	0.3792	0.3775
Act_3	0.0001	0.5017	0.0002	0.0002	0.3434	0.0445	0.3977	0.0003	0.0003	0.1743	0.1505	0.0997
Act_4	0.0002	0.2885	0.1402	0.0001	0.144	0.1126	0.1288	0.0005	0.0004	0.05	0.3133	0.219
Act_5	0.0001	0.0958	0.169	0.0002	0.0876	0.1272	0.286	0.0341	0.0002	0.1343	0.0004	0.099
Act_6	0.0569	0.0895	0.102	0.0003	0.2313	0.1226	0.0002	0.1317	0.0578	0.1576	0.0761	0.0002
Act_7	0.017	0.0238	0.0001	0.0001	0.0001	0.0541	0.0557	0.2387	0.028	0.2984	0.0791	0.1177
Part_1	0.0985	0.785	0.8629	0.3394	0.0027	0.1228	0.42	0.6669	0.0009	0.3358	0.0038	0.3511
Part_2	0.0845	0.1057	0.0552	0.0562	0.4725	0.2037	0.2274	0.057	0.2221	0.3099	0.3163	0.1871
Part_3	0.097	0.021	0.0173	0.0394	0.4338	0.3499	0.2147	0.0611	0.1922	0.1497	0.1071	0.1727
Part_4	0.4092	0.0001	0.0002	0.3233	0.0138	0.0002	0.0166	0.0003	0.0634	0.0003	0.0003	0.037
Part_5	0.0703	0.0002	0.0293	0.1114	0.0768	0.0071	0.0815	0.0002	0.212	0.1794	0.3719	0.1915
Part_6	0.1061	0.088	0.0349	0.0168	0.0003	0.2237	0.0397	0.0717	0.0989	0.0002	0.2004	0.0004
Part_7	0.1343	0	0.0001	0.1136	0.0001	0.0926	0.0001	0.1428	0.2106	0.0247	0.0002	0.0602
Phyimp_1	0.2245	0.4238	0.3759	0.1444	0.4894	0.5721	0.1678	0.0014	0.0718	0.2564	0.2146	0.0016
Phyimp_2	0.1251	0.2142	0.0378	0.4467	0.0969	0.1494	0.4381	0.298	0.0995	0.3338	0.1494	0.0009
Phyimp_3	0.1846	0.2028	0.2269	0.0763	0.1411	0.0007	0.026	0.3597	0.0004	0.3134	0.2974	0.0012
Phyimp_4	0.2069	0.0838	0.2162	0.0003	0.1925	0.0007	0.1142	0.2421	0.3182	0.0957	0.3377	0.0011
Phyimp_5	0.2588	0.0532	0.1431	0.2385	0.0552	0.2325	0.2365	0.0986	0.0185	0.0005	0.0007	0.0011
Phyimp_6	0.0001	0.0222	0.0001	0.0938	0.025	0.0446	0.0174	0.0002	0.4917	0.0002	0.0002	0.994
Context_1	0.4643	0.4575	0.472	0.0053	0.597	0.3695	0.0031	0.3102	0.1882	0.0018	0.2133	0.2477
Context_2	0.2395	0.2309	0.2288	0.2845	0.0005	0.0018	0.1696	0.1511	0.0458	0.3472	0.46	0.542
Context_3	0.0503	0.0979	0.0349	0.3587	0.0004	0.142	0.5671	0.3118	0.3342	0.2492	0.0008	0.115
Context_4	0.0933	0.1004	0.2155	0.109	0.2229	0.4405	0.0007	0.1593	0.1803	0.001	0.3035	0.062
Context_5	0.1029	0.0129	0.0253	0.0908	0.0001	0.0131	0.0754	0.0001	0.2342	0.1697	0.0221	0.0002
Context_6	0.0378	0.092	0.0234	0.0002	0.0761	0.0001	0.1841	0.0001	0.0172	0.0362	0.0002	0.0001
Context_7	0.0118	0.0085	0.0001	0.1514	0.103	0.033	0.0001	0.0675	0.0001	0.195	0.0001	0.0331

## Sheet: Abbreviations_definitions
Abbreviations/headings (LG output categorical var)	Description
AIC	AIC = Akaike Information Criterion
BIC	BIC = Bayesian Information Criterion These information criteria weight fit and parsimony by adjusting the LL to account for the number of parameters in the model The lower the value, the better the model
Class Error	Classification Error When classification of participants is based on modal assignment (to the 'patient subgroup' (class) having the highest membership probability), the proportion of participants that are expected to be misclassified is reported by this statistic The closer this value is to 0 the better When classification of cases is based on modal assignment (to the class having the highest mem…
Estimation warnings	Appear if boundary solutions, identification or convergence problems were encountered during the estimation of the model
LCA	Latent Class Analysis
LL	Log-likelihood
Npar	The number of distinct parameters estimated
PS	Patient subgroup (=latent class)
Seed	The single best seed that can reproduce the identified model more quickly
Abbreviations used in the sheet 'prob_loadings_cat_var'	Description
Subgroup size, probability, mean, s.e. etc.	The first row of numbers shows how large each patient subgroup is. The body of the table contains conditional probabilities that show how the patient subgroups are related to the categorical variables (domain-specific patient categories). These probabilities sum to 1 within each patient subgroup (column).
Loadings	The quantities reported under Clusters are simply correlations, representing the square root of the corresponding R2 or communality of the associated indicator. Correlations: These are standardised values for the loadings reported in the Loadings output. They represent correlations between the variables and factors. R2: These are similar to the explained variance in analysis of variance. The R2 i…
Profile plot	Graphical presentation of the probabilities/means. For nominal variables, conditional probabilities were presented that summed to one within each subgroup, all categories were displayed.
